# Supplementary material for: The Orphan Response Regulator Rv3143 Modulates the Activity of the NADH Dehydrogenase Complex (Nuo) in Mycobacterium tuberculosis via Protein–Protein Interactions
Source: Front Cell Infect Microbiol. 2022 Jun 28;12:909507. doi: 10.3389/fcimb.2022.909507 (PMC9274095; doi:10.3389/fcimb.2022.909507)
Supplement: Supplementary file 2 [file Table_1.xlsx]

## Sheet: S1A
Supplementary Table S1A. List of proteins identified as possible interaction partners for Rv3143. The results of MaxQuant analysis are shown.						Legend:	Nuo complex		ATP synthase		associated proteins and complexes
Results for purifications using Rv3143-eGFP as well as eGFP alone (control) are presented side by side. Top table presents filtered results for 50 most abundant hits from the raw results list
Fasta headers	Mol. weight [kDa]	Sequence length	Sequence coverage 3143_1 [%]	Sequence coverage 3143_2 [%]	Sequence coverage 3143_3 [%]	Sequence coverage GFP1 [%]	Sequence coverage GFP2 [%]	Intensity 3143_1	Intensity 3143_2	Intensity 3143_3	Intensity GFP1	Intensity GFP2	LFQ intensity 3143_1	LFQ intensity 3143_2	LFQ intensity 3143_3	LFQ intensity GFP1	LFQ intensity GFP2
Rv3143|Rv3143|Probable response regulator|133 AA	14.353	133	66.9	66.9	66.2	0	0	2029600000	2032600000	1631600000	0	0	458140000	1148200000	352090000	0	0
Rv3149|nuoE|Probable NADH dehydrogenase I (chain E) NuoE (NADH-ubiquinone oxidoreductase chain E)|252 AA	27.165	252	40.1	40.1	42.1	0	0	470960000	466550000	480960000	0	0	229410000	560620000	192970000	0	0
Rv3151|nuoG|Probable NADH dehydrogenase I (chain G) NuoG (NADH-ubiquinone oxidoreductase chain G)|806 AA	85.391	806	47.6	53.6	47.1	0	0	2581500000	2440000000	2919900000	0	0	195650000	413920000	196480000	0	0
Rv3150|nuoF|Probable NADH dehydrogenase I (chain F) NuoF (NADH-ubiquinone oxidoreductase chain F)|445 AA	48.101	445	38.2	39.6	34.2	2.9	0	649760000	606710000	548460000	0	0	103420000	266130000	101470000	0	0
Rv3153|nuoI|Probable NADH dehydrogenase I (chain I) NuoI (NADH-ubiquinone oxidoreductase chain I)|211 AA	23.434	211	37.9	45	45	0	0	439740000	355840000	470960000	0	0	123970000	252030000	125100000	0	0
Rv3148|nuoD|Probable NADH dehydrogenase I (chain D) NuoD (NADH-ubiquinone oxidoreductase chain D)|440 AA	48.164	440	45.2	49.3	44.5	0	0	579720000	638820000	567240000	0	0	98124000	221510000	93675000	0	0
Rv3147|nuoC|Probable NADH dehydrogenase I (chain C) NuoC (NADH-ubiquinone oxidoreductase chain C)|236 AA	26.932	236	69.9	69.9	64.8	0	0	763870000	613290000	574750000	0	0	86078000	170210000	70330000	0	0
Rv3146|nuoB|Probable NADH dehydrogenase I (chain B) NuoB (NADH-ubiquinone oxidoreductase chain B)|184 AA	20.187	184	33.2	33.2	33.2	0	0	293640000	257810000	284610000	0	0	75917000	161050000	70930000	0	0
Rv3596c|clpC1|Probable ATP-dependent protease ATP-binding subunit ClpC1|848 AA	93.551	848	45.3	20.4	40.3	4.4	2	662040000	69424000	714880000	11666000	0	188400000	92251000	168480000	0	0
Rv0243|fadA2|Probable acetyl-CoA acyltransferase FadA2 (3-ketoacyl-CoA thiolase) (beta-ketothiolase)|440 AA	46.075	440	31.6	30.2	37.3	4.5	0	340660000	97697000	282120000	1274900	0	95161000	79269000	89368000	0	0
Rv0761c|adhB|Possible zinc-containing alcohol dehydrogenase NAD dependent AdhB|375 AA	39.715	375	26.9	14.4	22.9	6.9	0	200440000	67599000	226850000	2011000	0	63767000	78106000	65729000	0	0
Rv3846|sodA|Superoxide dismutase [FE] SodA|207 AA	23.002	207	33.8	33.8	33.8	0	0	288570000	75350000	214150000	0	0	79604000	70899000	48453000	0	0
Rv0896|gltA2|Probable citrate synthase I GltA2|431 AA	47.946	431	40.4	33.2	32.7	0	0	527460000	147610000	349940000	0	0	74183000	66933000	53174000	0	0
Rv0951|sucC|Probable succinyl-CoA synthetase (beta chain) SucC (SCS-beta)|387 AA	40.925	387	45	42.1	46.3	5.7	0	696390000	171930000	458460000	4927800	0	86384000	66561000	68087000	0	0
Rv1388|mihF|Putative integration host factor MihF|190 AA	20.817	190	31.1	23.7	26.8	5.3	0	298510000	67621000	529310000	18276000	0	103400000	65230000	174390000	0	0
Rv1908c|katG|Catalase-peroxidase-peroxynitritase T KatG|740 AA	80.572	740	48.4	43.2	48.8	0	0	637570000	265250000	597010000	0	0	58775000	62741000	46919000	0	0
Rv2467|pepN|Probable aminopeptidase N PepN (Lysyl aminopeptidase) (LYS-AP) (alanine aminopeptidase)|861 AA	94.252	861	25.3	12.7	15.8	1.9	0	132000000	67084000	68695000	827540	0	54986000	60827000	47457000	0	0
Rv3029c|fixA|Probable electron transfer flavoprotein (beta-subunit) FixA (beta-ETF) (electron transfer flavoprotein small subunit) (ETFSS)|266 AA	28.08	266	35.7	32.3	50.8	0	4.9	472250000	103690000	383470000	0	2617300	83747000	56772000	66578000	0	0
Rv1886c|fbpB|Secreted antigen 85-B FbpB (85B) (antigen 85 complex B) (mycolyl transferase 85B) (fibronectin-binding protein B) (extracellular alpha-antigen)|325 AA	34.58	325	27.1	27.1	22.5	0	0	151150000	54145000	97398000	0	0	39556000	55662000	45125000	0	0
Rv1078|pra|Probable proline-rich antigen homolog Pra|240 AA	25.076	240	17.1	20	17.1	0	0	99105000	66885000	124640000	0	0	39390000	55438000	42738000	0	0
Rv2200c|ctaC|Probable transmembrane cytochrome C oxidase (subunit II) CtaC|363 AA	40.447	363	33.3	24.8	38.8	0	0	243840000	55163000	201800000	0	0	72525000	53408000	58815000	0	0
Rv2889c|tsf|Probable elongation factor Tsf (EF-ts)|271 AA	28.754	271	55.7	33.6	61.3	7	0	341530000	83913000	337980000	1922100	0	60047000	52693000	59873000	0	0
raw results
Fasta headers	Mol. weight [kDa]	Sequence length	Sequence coverage 3143_1 [%]	Sequence coverage 3143_2 [%]	Sequence coverage 3143_3 [%]	Sequence coverage GFP1 [%]	Sequence coverage GFP2 [%]	Intensity 3143_1	Intensity 3143_2	Intensity 3143_3	Intensity GFP1	Intensity GFP2	LFQ intensity 3143_1	LFQ intensity 3143_2	LFQ intensity 3143_3	LFQ intensity GFP1	LFQ intensity GFP2
Rv3143|Rv3143|Probable response regulator|133 AA	14.353	133	66.9	66.9	66.2	0	0	2029600000	2032600000	1631600000	0	0	458140000	1148200000	352090000	0	0
Rv3149|nuoE|Probable NADH dehydrogenase I (chain E) NuoE (NADH-ubiquinone oxidoreductase chain E)|252 AA	27.165	252	40.1	40.1	42.1	0	0	470960000	466550000	480960000	0	0	229410000	560620000	192970000	0	0
Rv3151|nuoG|Probable NADH dehydrogenase I (chain G) NuoG (NADH-ubiquinone oxidoreductase chain G)|806 AA	85.391	806	47.6	53.6	47.1	0	0	2581500000	2440000000	2919900000	0	0	195650000	413920000	196480000	0	0
Rv0350|dnaK|Probable chaperone protein DnaK (heat shock protein 70) (heat shock 70 kDa protein) (HSP70)|625 AA	66.83	625	59.5	56.2	53.8	30.7	18.2	2707000000	982870000	2448600000	267250000	35613000	310750000	286470000	266310000	224450000	36241000
Rv3150|nuoF|Probable NADH dehydrogenase I (chain F) NuoF (NADH-ubiquinone oxidoreductase chain F)|445 AA	48.101	445	38.2	39.6	34.2	2.9	0	649760000	606710000	548460000	0	0	103420000	266130000	101470000	0	0
Rv0440|groEL2|60 kDa chaperonin 2 GroEL2 (protein CPN60-2) (GroEL protein 2) (65 kDa antigen) (heat shock protein 65) (cell wall protein A) (antigen A)|540 AA	56.726	540	82.8	68.7	75.6	58.3	49.4	4874200000	1480800000	6662600000	1817100000	460010000	464800000	265580000	691650000	1450900000	517910000
Rv3153|nuoI|Probable NADH dehydrogenase I (chain I) NuoI (NADH-ubiquinone oxidoreductase chain I)|211 AA	23.434	211	37.9	45	45	0	0	439740000	355840000	470960000	0	0	123970000	252030000	125100000	0	0
Rv3148|nuoD|Probable NADH dehydrogenase I (chain D) NuoD (NADH-ubiquinone oxidoreductase chain D)|440 AA	48.164	440	45.2	49.3	44.5	0	0	579720000	638820000	567240000	0	0	98124000	221510000	93675000	0	0
Rv0685|tuf|Probable iron-regulated elongation factor TU Tuf (EF-TU)|396 AA	43.561	396	79.3	49	72.5	34.1	11.9	2493600000	518710000	1950900000	140250000	18201000	496280000	216900000	335530000	177260000	35447000
Rv3418c|groES|10 kDa chaperonin GroES (protein CPN10) (protein GroES) (BCG-a heat shock protein) (10 kDa antigen)|100 AA	10.772	100	85	85	85	78	23	1846700000	346260000	2073400000	447720000	8188700	373150000	184790000	423540000	604240000	17173000
Rv1133c|metE|Probable 5-methyltetrahydropteroyltriglutamate--homocysteine methyltransferase MetE (methionine synthase, vitamin-B12 independent isozyme)|759 AA	81.548	759	50.2	43.1	41.9	15.4	0	1820600000	643790000	1451300000	30846000	0	181740000	179620000	153570000	21417000	0
Rv2986c|hupB|DNA-binding protein HU homolog HupB (histone-like protein) (HLP) (21-kDa laminin-2-binding protein)|214 AA	22.187	214	23.4	27.1	34.1	11.7	4.7	209190000	220150000	470920000	22778000	5041200	76534000	174630000	152450000	68003000	0
Rv3147|nuoC|Probable NADH dehydrogenase I (chain C) NuoC (NADH-ubiquinone oxidoreductase chain C)|236 AA	26.932	236	69.9	69.9	64.8	0	0	763870000	613290000	574750000	0	0	86078000	170210000	70330000	0	0
Rv1827|garA|Conserved protein with FHA domain, GarA|162 AA	17.219	162	54.3	54.3	43.2	12.3	0	281730000	131910000	322320000	8878100	0	136300000	163590000	146600000	37351000	0
Rv3146|nuoB|Probable NADH dehydrogenase I (chain B) NuoB (NADH-ubiquinone oxidoreductase chain B)|184 AA	20.187	184	33.2	33.2	33.2	0	0	293640000	257810000	284610000	0	0	75917000	161050000	70930000	0	0
Rv1872c|lldD2|Possible L-lactate dehydrogenase (cytochrome) LldD2|414 AA	45.341	414	27.1	37.9	38.6	8.2	0	681010000	357010000	777130000	3626000	0	101330000	137910000	108940000	3411900	0
Rv3457c|rpoA|Probable DNA-directed RNA polymerase (alpha chain) RpoA (transcriptase alpha chain) (RNA polymerase alpha subunit) (DNA-directed RNA nucleotidyltransferase)|347 AA	37.706	347	57.3	40.6	58.2	29.4	7.2	676710000	196640000	632040000	58659000	1513500	154610000	124210000	131630000	92787000	0
Rv1310|atpD|Probable ATP synthase beta chain AtpD|486 AA	53.094	486	72.8	58.4	58.6	11.9	8.4	1377100000	257250000	1382900000	12668000	7447900	166370000	105110000	166800000	6893300	5392500
Rv0009|ppiA|Probable iron-regulated peptidyl-prolyl cis-trans isomerase A PpiA (PPIase A) (rotamase A)|182 AA	19.239	182	50	46.2	49.5	19.8	12.6	566250000	124920000	457440000	4643800	2146500	170250000	102570000	135990000	11659000	0
Rv3596c|clpC1|Probable ATP-dependent protease ATP-binding subunit ClpC1|848 AA	93.551	848	45.3	20.4	40.3	4.4	2	662040000	69424000	714880000	11666000	0	188400000	92251000	168480000	0	0
Rv2220|glnA1|Glutamine synthetase GlnA1 (glutamine synthase) (GS-I)|478 AA	53.537	478	38.9	31.2	33.3	3.3	0	426880000	181130000	459960000	8676700	0	77346000	81813000	74838000	9560500	0
Rv3460c|rpsM|30S ribosomal protein S13 RpsM|124 AA	14.351	124	35.5	29.8	35.5	18.5	0	217470000	104790000	177830000	7239400	0	95997000	81005000	69619000	64722000	0
Rv0243|fadA2|Probable acetyl-CoA acyltransferase FadA2 (3-ketoacyl-CoA thiolase) (beta-ketothiolase)|440 AA	46.075	440	31.6	30.2	37.3	4.5	0	340660000	97697000	282120000	1274900	0	95161000	79269000	89368000	0	0
Rv0761c|adhB|Possible zinc-containing alcohol dehydrogenase NAD dependent AdhB|375 AA	39.715	375	26.9	14.4	22.9	6.9	0	200440000	67599000	226850000	2011000	0	63767000	78106000	65729000	0	0
Rv3846|sodA|Superoxide dismutase [FE] SodA|207 AA	23.002	207	33.8	33.8	33.8	0	0	288570000	75350000	214150000	0	0	79604000	70899000	48453000	0	0
Rv0668|rpoC|DNA-directed RNA polymerase (beta chain) RpoC (transcriptase beta chain) (RNA polymerase beta subunit).|1316 AA	146.74	1316	50.4	30.6	40.4	8.4	0.8	871360000	229330000	831140000	63029000	1602900	82236000	69232000	75831000	40536000	0
Rv3248c|sahH|Probable adenosylhomocysteinase SahH (S-adenosyl-L-homocysteine hydrolase) (adohcyase)|495 AA	54.323	495	42.2	31.5	34.7	14.5	7.9	601390000	177580000	473490000	52568000	2147700	94097000	67248000	68922000	59003000	0
Rv0896|gltA2|Probable citrate synthase I GltA2|431 AA	47.946	431	40.4	33.2	32.7	0	0	527460000	147610000	349940000	0	0	74183000	66933000	53174000	0	0
Rv2244|acpM|Meromycolate extension acyl carrier protein AcpM|115 AA	12.492	115	44.3	44.3	44.3	44.3	33	280720000	90449000	186930000	134730000	28669000	88891000	66679000	56456000	317510000	92279000
Rv0951|sucC|Probable succinyl-CoA synthetase (beta chain) SucC (SCS-beta)|387 AA	40.925	387	45	42.1	46.3	5.7	0	696390000	171930000	458460000	4927800	0	86384000	66561000	68087000	0	0
Rv1475c|acn|Probable iron-regulated aconitate hydratase Acn (citrate hydro-lyase) (aconitase)|943 AA	102.42	943	52.2	41	42.6	5.4	0	766560000	287120000	597740000	5315000	0	67942000	65730000	54376000	3094200	0
Rv1388|mihF|Putative integration host factor MihF|190 AA	20.817	190	31.1	23.7	26.8	5.3	0	298510000	67621000	529310000	18276000	0	103400000	65230000	174390000	0	0
Rv0667|rpoB|DNA-directed RNA polymerase (beta chain) RpoB (transcriptase beta chain) (RNA polymerase beta subunit)|1172 AA	129.22	1172	39.5	31.4	39.7	13.4	3.2	747490000	179550000	570620000	31211000	6313100	86225000	64832000	70229000	25420000	0
Rv3117|cysA3|Probable thiosulfate sulfurtransferase CysA3 (rhodanese-like protein) (thiosulfate cyanide transsulfurase) (thiosulfate thiotransferase)|277 AA;Rv0815c|cysA2|Probable thiosulfate sulfurtransferase CysA2 (rhodanese-like protein) (thiosulfate cy	31.014	277	69.3	51.6	56.3	11.9	0	829910000	191330000	583540000	15035000	0	88611000	64548000	65142000	11894000	0
Rv1837c|glcB|Malate synthase G GlcB|741 AA	80.402	741	47.2	34.4	32.3	8.9	1.8	481430000	178680000	328670000	9582000	758160	60151000	62790000	50806000	8474000	0
Rv1908c|katG|Catalase-peroxidase-peroxynitritase T KatG|740 AA	80.572	740	48.4	43.2	48.8	0	0	637570000	265250000	597010000	0	0	58775000	62741000	46919000	0	0
Rv0652|rplL|50S ribosomal protein L7/L12 RplL (SA1)|130 AA	13.44	130	34.6	34.6	43.1	36.2	15.4	79876000	63061000	391440000	41448000	8321000	31592000	62200000	140990000	104600000	47392000
Rv0242c|fabG4|Probable 3-oxoacyl-[acyl-carrier protein] reductase FabG4 (3-ketoacyl-acyl carrier protein reductase)|454 AA	46.798	454	61.2	60.8	58.8	8.1	0	464290000	169250000	399940000	2803100	0	66142000	61507000	61832000	2665300	0
Rv2467|pepN|Probable aminopeptidase N PepN (Lysyl aminopeptidase) (LYS-AP) (alanine aminopeptidase)|861 AA	94.252	861	25.3	12.7	15.8	1.9	0	132000000	67084000	68695000	827540	0	54986000	60827000	47457000	0	0
Rv0683|rpsG|30S ribosomal protein S7 RpsG|156 AA	17.6	156	64.7	49.4	53.8	30.8	0	256590000	81269000	221290000	19792000	0	67149000	58201000	57299000	51212000	0
Rv1074c|fadA3|Probable beta-ketoacyl CoA thiolase FadA3|405 AA	42.655	405	44.7	44.4	48.6	10.4	6.7	419700000	132190000	417530000	4254400	3308700	71627000	57280000	65357000	4584600	0
Rv3029c|fixA|Probable electron transfer flavoprotein (beta-subunit) FixA (beta-ETF) (electron transfer flavoprotein small subunit) (ETFSS)|266 AA	28.08	266	35.7	32.3	50.8	0	4.9	472250000	103690000	383470000	0	2617300	83747000	56772000	66578000	0	0
Rv3801c|fadD32|Fatty-acid-AMP ligase FadD32 (fatty-acid-AMP synthetase) (fatty-acid-AMP synthase). Also shown to have acyl-ACP ligase activity.|637 AA	69.231	637	34.2	27.8	30.1	19.6	1.6	312490000	116800000	317770000	26479000	1910400	58325000	56547000	61723000	35784000	0
Rv1886c|fbpB|Secreted antigen 85-B FbpB (85B) (antigen 85 complex B) (mycolyl transferase 85B) (fibronectin-binding protein B) (extracellular alpha-antigen)|325 AA	34.58	325	27.1	27.1	22.5	0	0	151150000	54145000	97398000	0	0	39556000	55662000	45125000	0	0
Rv1078|pra|Probable proline-rich antigen homolog Pra|240 AA	25.076	240	17.1	20	17.1	0	0	99105000	66885000	124640000	0	0	39390000	55438000	42738000	0	0
Rv0952|sucD|Probable succinyl-CoA synthetase (alpha chain) SucD (SCS-alpha)|303 AA	31.229	303	31.7	32.7	41.9	18.5	0	152710000	58225000	216130000	18833000	0	60678000	53753000	64876000	45008000	0
Rv2200c|ctaC|Probable transmembrane cytochrome C oxidase (subunit II) CtaC|363 AA	40.447	363	33.3	24.8	38.8	0	0	243840000	55163000	201800000	0	0	72525000	53408000	58815000	0	0
Rv3224|Rv3224|Possible iron-regulated short-chain dehydrogenase/reductase|282 AA	29.814	282	44.3	32.6	26.6	9.9	0	206050000	64828000	160960000	6623600	0	59803000	52795000	45922000	14149000	0
Rv2889c|tsf|Probable elongation factor Tsf (EF-ts)|271 AA	28.754	271	55.7	33.6	61.3	7	0	341530000	83913000	337980000	1922100	0	60047000	52693000	59873000	0	0
Rv3458c|rpsD|30S ribosomal protein S4 RpsD|201 AA	23.476	201	43.3	49.3	52.7	13.9	0	153880000	100740000	270670000	13776000	0	27303000	52539000	48240000	20228000	0
Rv1308|atpA|Probable ATP synthase alpha chain AtpA|549 AA	59.288	549	48.6	34.6	49.4	5.1	2.2	986030000	192060000	1154200000	15343000	1776300	100940000	50800000	127960000	10313000	0
Rv0164|TB18.5|Conserved protein TB18.5|161 AA	17.738	161	47.8	25.5	29.8	0	0	248630000	91060000	145770000	0	0	53431000	50780000	34308000	0	0
Rv3648c|cspA|Probable cold shock protein A CspA|67 AA	7.3701	67	64.2	67.2	23.9	49.3	0	96593000	46009000	139850000	8416900	0	33180000	49658000	60971000	46810000	0
Rv3774|echA21|Possible enoyl-CoA hydratase EchA21 (enoyl hydrase) (unsaturated acyl-CoA hydratase) (crotonase)|274 AA	29.101	274	41.6	36.1	27.7	4	0	200200000	71954000	144890000	1409100	0	48662000	49549000	37954000	0	0
Rv1240|mdh|Probable malate dehydrogenase Mdh|329 AA	34.289	329	53.5	41.9	42.2	16.1	2.7	442100000	99041000	293150000	7154900	1258400	64794000	49376000	56605000	0	0
Rv2890c|rpsB|30S ribosomal protein S2 RpsB|287 AA	31.089	287	26.5	38	43.2	15.3	0	95063000	85478000	242500000	11546000	0	30600000	48115000	54500000	0	0
Rv2159c|Rv2159c|Conserved protein|344 AA	36.376	344	28.8	21.2	30.8	0	0	160020000	84308000	171220000	0	0	38240000	48017000	50866000	0	0
Rv3028c|fixB|Probable electron transfer flavoprotein (alpha-subunit) FixB (alpha-ETF) (electron transfer flavoprotein large subunit) (ETFLS)|318 AA	31.691	318	61.3	41.8	66	36.5	10.4	679790000	132750000	583890000	28376000	3347400	140440000	47960000	108030000	32034000	6343800
Rv0636|hadB|(3R)-hydroxyacyl-ACP dehydratase subunit HadB|142 AA	14.934	142	35.2	31	39.4	25.4	0	148940000	33597000	145160000	9304500	0	75495000	47079000	77476000	33463000	0
Rv0707|rpsC|30S ribosomal protein S3 RpsC|274 AA	29.988	274	40.9	39.4	50.7	31	5.5	201780000	100410000	351280000	39510000	236370	31950000	45895000	54601000	74026000	0
Rv1479|moxR1|Probable transcriptional regulatory protein MoxR1|377 AA	40.762	377	45.4	42.2	50.4	35	0	377750000	116660000	449480000	15592000	0	56817000	45531000	63466000	14868000	0
Rv2185c|TB16.3|Conserved protein TB16.3|144 AA	16.292	144	67.4	66.7	67.4	0	0	231170000	68505000	174020000	0	0	55812000	44797000	43213000	0	0
Rv3246c|mtrA|Two component sensory transduction transcriptional regulatory protein MtrA|228 AA	25.279	228	43.4	43.4	22.8	8.8	0	150180000	50316000	123420000	241170	0	44321000	44737000	48386000	0	0
Rv0884c|serC|Possible phosphoserine aminotransferase SerC (PSAT)|376 AA	40.233	376	22.9	21	17.3	15.7	0	130860000	54487000	86505000	6165800	0	43189000	43865000	35563000	22447000	0
Rv0831c|Rv0831c|Conserved protein|271 AA	30.189	271	59	55	53.1	0	0	317230000	111500000	258910000	0	0	46607000	43512000	41067000	0	0
Rv3800c|pks13|Polyketide synthase Pks13|1733 AA	186.44	1733	35.8	19.3	28.2	0	0	788400000	175610000	582730000	0	0	51588000	43089000	49287000	0	0
Rv2744c|35kd_ag|Conserved 35 kDa alanine rich protein|270 AA	29.258	270	54.8	52.6	67	15.9	0	280320000	92962000	311860000	4579600	0	47497000	42629000	52698000	5053800	0
Rv3547|ddn|Deazaflavin-dependent nitroreductase Ddn|151 AA	17.371	151	25.8	39.1	42.4	7.9	0	51239000	28817000	115360000	757420	0	31474000	42151000	49441000	0	0
Rv0860|fadB|Probable fatty oxidation protein FadB|720 AA	76.103	720	42.9	32.2	44.2	4	0	677260000	110930000	608180000	13274000	0	108970000	41168000	60657000	19435000	0
Rv3417c|groEL1|60 kDa chaperonin 1 GroEL1 (protein CPN60-1) (GroEL protein 1)|539 AA	55.877	539	54.7	27.1	54.2	34	12.8	491990000	65999000	660510000	117960000	13121000	78274000	40644000	119990000	125900000	25708000
Rv0632c|echA3|Probable enoyl-CoA hydratase EchA3 (enoyl hydrase) (unsaturated acyl-CoA hydratase) (crotonase)|231 AA	24.355	231	22.1	18.6	15.2	3.9	0	92626000	32701000	48661000	0	0	35222000	40373000	40622000	0	0
Rv3766|Rv3766|Hypothetical protein|229 AA	24.605	229	14.4	34.1	35.4	0	0	32880000	44942000	63989000	0	0	32300000	40216000	21598000	0	0
Rv2061c|Rv2061c|Conserved protein|134 AA	14.782	134	5.2	38.1	35.8	0	0	4565000	35527000	27683000	0	0	0	40054000	37486000	0	0
Rv0462|lpdC|Dihydrolipoamide dehydrogenase LpdC (lipoamide reductase (NADH)) (lipoyl dehydrogenase) (dihydrolipoyl dehydrogenase) (diaphorase)|464 AA	49.206	464	30.8	26.1	26.1	8.4	0	219570000	66025000	171290000	2266500	0	42332000	39287000	33539000	0	0
Rv3628|ppa|Inorganic pyrophosphatase Ppa (pyrophosphate phospho-hydrolase) (PPASE) (inorganic diphosphatase) (diphosphate phospho-hydrolase)|162 AA	18.296	162	36.4	42.6	38.3	0	0	167400000	74229000	122580000	0	0	57094000	39190000	23774000	0	0
Rv3208A|TB9.4|Conserved protein TB9.4|90 AA	9.4004	90	54.4	54.4	45.6	37.8	0	143750000	47567000	92868000	7810000	0	48916000	37195000	36455000	35403000	0
Rv0925c|Rv0925c|Conserved protein|245 AA	26.944	245	21.2	9.4	9.4	5.7	0	71416000	33281000	54413000	0	0	26047000	36262000	26444000	0	0
Rv1449c|tkt|Transketolase Tkt (TK)|700 AA	75.556	700	28.9	26.6	24.1	0	0	202720000	97221000	173300000	0	0	31529000	35167000	30477000	0	0
Rv3045|adhC|Probable NADP-dependent alcohol dehydrogenase AdhC|346 AA	37.075	346	26.3	22.5	26.6	23.7	0	123880000	39234000	100130000	15575000	0	44475000	35078000	27661000	22530000	0
Rv3001c|ilvC|Probable KETOL-acid reductoisomerase IlvC (acetohydroxy-acid isomeroreductase) (alpha-keto-beta-hydroxylacil reductoisomerase)|333 AA	36.09	333	37.8	30.9	30.9	3	0	272780000	97075000	240660000	2533800	0	43317000	34911000	33094000	0	0
Rv3747|Rv3747|Conserved protein|127 AA	13.507	127	26	26	26	0	0	38979000	21851000	14220000	0	0	17224000	34308000	7344300	0	0
Rv2280|Rv2280|Probable dehydrogenase|459 AA	48.051	459	38.3	18.3	30.5	0	0	141600000	53779000	129800000	0	0	25421000	33891000	27044000	0	0
Rv1392|metK|Probable S-adenosylmethionine synthetase MetK (mat) (AdoMet synthetase) (methionine adenosyltransferase)|403 AA	43.014	403	39	26.8	37	7.2	0	288350000	70899000	267110000	5986300	0	47658000	33782000	42489000	0	0
Rv0704|rplB|50S ribosomal protein L2 RplB|280 AA	30.576	280	39.3	41.8	38.6	0	0	176340000	79994000	101070000	0	0	30538000	33344000	29278000	0	0
Rv0363c|fba|Probable fructose-bisphosphate aldolase Fba|344 AA	36.544	344	31.7	38.4	30.5	3.5	0	171000000	49641000	168580000	1580300	0	37234000	33335000	33254000	0	0
Rv2785c|rpsO|30S ribosomal protein S15 RpsO|89 AA	10.443	89	29.2	52.8	52.8	19.1	0	35396000	40290000	105990000	3536200	0	16513000	33330000	35798000	27149000	0
Rv1307|atpH|Probable ATP synthase delta chain AtpH|446 AA	48.805	446	41.9	30.9	39.5	4.7	0	289640000	65015000	297840000	1393800	0	43403000	33129000	48915000	0	0
Rv0211|pckA|Probable iron-regulated phosphoenolpyruvate carboxykinase [GTP] PckA (phosphoenolpyruvate carboxylase) (PEPCK)(pep carboxykinase)|606 AA	67.252	606	34.7	34.2	25.9	2	0	337430000	121410000	192670000	291120	0	37939000	32870000	32153000	0	0
Rv1488|Rv1488|Possible exported conserved protein|381 AA	41.25	381	42.5	24.7	40.9	16.3	0	166880000	27598000	150310000	17072000	0	34873000	32812000	28621000	26335000	0
Rv3722c|Rv3722c|Conserved protein|435 AA	47.308	435	36.8	28	32.4	0	0	154080000	46369000	131600000	0	0	29045000	32225000	24753000	0	0
Rv1328|glgP|Probable glycogen phosphorylase GlgP|863 AA	95.482	863	25.7	16.7	21.4	3.1	0	243880000	52190000	169720000	1231200	0	38482000	31679000	29031000	0	0
Rv1925|fadD31|Probable acyl-CoA ligase FadD31 (acyl-CoA synthetase) (acyl-CoA synthase)|620 AA	66.309	620	35.8	24.4	31.6	0	0	345530000	73717000	301700000	0	0	39786000	31661000	34429000	0	0
Rv2202c|adoK|Adenosine kinase|324 AA	34.44	324	25	22.5	20.7	0	0	124090000	26245000	78382000	0	0	35168000	31381000	32500000	0	0
Rv2882c|frr|Ribosome recycling factor Frr (ribosome releasing factor) (RRF)|185 AA	20.827	185	70.8	39.5	70.3	3.8	0	233540000	44861000	199590000	58974000	0	29324000	30572000	28607000	0	0
Rv3118|sseC1|Conserved hypothetical protein SseC1|100 AA;Rv0814c|sseC2|Conserved protein SseC2|100 AA	10.165	100	46	33	35	15	0	88716000	23103000	97902000	2968400	0	35728000	30497000	43391000	0	0
Rv0701|rplC|50S ribosomal protein L3 RplC|217 AA	23.09	217	29	13.4	24	9.7	15.7	95758000	34369000	126630000	1738600	2332400	33471000	30424000	34877000	0	0
Rv1309|atpG|Probable ATP synthase gamma chain AtpG|305 AA	33.89	305	52.8	36.7	52.5	0	0	161970000	60216000	246960000	0	0	27660000	30255000	33125000	0	0
Rv0706|rplV|50S ribosomal protein L22 RplV|197 AA	20.38	197	19.3	19.3	19.3	5.1	0	73048000	29907000	42931000	1562000	0	33467000	29821000	37995000	0	0
Rv3841|bfrB|Bacterioferritin BfrB|181 AA	20.442	181	46.4	46.4	46.4	17.7	0	125510000	36621000	87555000	17145000	0	30597000	29775000	23044000	65606000	0
Rv3849|espR|ESX-1 transcriptional regulatory protein EspR|132 AA	14.709	132	63.6	46.2	58.3	0	0	135140000	27909000	212840000	0	0	39398000	29573000	54349000	0	0
Rv0684|fusA1|Probable elongation factor G FusA1 (EF-G)|701 AA	77.17	701	33.4	20.8	35.4	6.6	0	219210000	36002000	197470000	18086000	0	38160000	29153000	32553000	21143000	0
Rv3442c|rpsI|30S ribosomal protein S9 RpsI|151 AA	16.436	151	23.8	40.4	49	35.8	0	51042000	41533000	164090000	7145800	0	13794000	29057000	39139000	12778000	0
Rv2296|Rv2296|Probable haloalkane dehalogenase|300 AA	33.357	300	52.7	31.3	32.3	0	0	163150000	45205000	134320000	0	0	32141000	29037000	28061000	0	0
Rv2783c|gpsI|Bifunctional protein polyribonucleotide nucleotidyltransferase GpsI: guanosine pentaphosphate synthetase + polyribonucleotide nucleotidyltransferase (polynucleotide phosphorylase) (pnpase)|752 AA	79.734	752	31	27.9	21.8	8.5	2	259580000	84313000	181790000	12386000	0	33328000	28417000	27244000	15878000	0
Rv0705|rpsS|30S ribosomal protein S19 RpsS|93 AA	10.803	93	47.3	54.8	54.8	0	0	75794000	24188000	27275000	0	0	25382000	28326000	13097000	0	0
Rv2140c|TB18.6|Conserved protein TB18.6|176 AA	18.634	176	56.2	56.2	54.5	0	0	132180000	38080000	92433000	0	0	30550000	28092000	26499000	0	0
Rv1436|gap|Probable glyceraldehyde 3-phosphate dehydrogenase Gap (GAPDH)|339 AA	35.923	339	36.6	34.5	51.3	0	0	173350000	50477000	175900000	0	0	34942000	27979000	37092000	0	0
Rv0854|Rv0854|Conserved protein|147 AA	16.345	147	18.4	11.6	18.4	0	0	60367000	11418000	44281000	0	0	33569000	27831000	33175000	0	0
Rv0468|fadB2|3-hydroxybutyryl-CoA dehydrogenase FadB2 (beta-hydroxybutyryl-CoA dehydrogenase) (BHBD)|286 AA	30.696	286	45.5	36	32.5	3.8	0	120220000	56826000	119180000	2233800	0	22743000	27296000	24137000	0	0
Rv0054|ssb|Single-strand binding protein Ssb (helix-destabilizing protein)|164 AA	17.321	164	12.2	19.5	30.5	0	0	29776000	20355000	73522000	0	0	21956000	27182000	36748000	0	0
Rv3584|lpqE|Possible conserved lipoprotein LpqE|182 AA	18.786	182	29.7	28.6	48.9	0	0	30868000	29083000	77476000	0	0	23743000	27024000	25358000	0	0
Rv2971|Rv2971|Probable oxidoreductase|282 AA	30.332	282	41.8	38.3	31.9	24.5	7.1	139810000	45467000	126250000	25475000	1526100	30756000	26966000	27047000	48307000	0
Rv1771|Rv1771|L-gulono-1,4-lactone dehydrogenase|428 AA	48.045	428	32.5	19.6	28.7	19.4	18.7	112960000	33290000	121770000	10915000	9974600	26794000	26805000	31194000	20857000	20495000
Rv0642c|mmaA4|Methoxy mycolic acid synthase 4 MmaA4 (methyl mycolic acid synthase 4) (MMA4) (hydroxy mycolic acid synthase)|301 AA	34.67	301	31.9	24.6	29.2	3.7	0	161910000	34375000	125450000	0	0	50329000	26710000	43453000	0	0
Rv2091c|Rv2091c|Probable membrane protein|244 AA	26.019	244	15.2	11.5	11.5	3.7	0	51339000	18754000	52469000	2563100	0	25477000	26672000	29152000	0	0
Rv3720|Rv3720|Possible fatty acid synthase|420 AA	46.852	420	18.8	24.8	22.1	0	0	64298000	33918000	75244000	0	0	20344000	26655000	26132000	0	0
Rv1015c|rplY|50S ribosomal protein L25 RplY|215 AA	22.441	215	21.4	21.4	24.2	0	0	53566000	31102000	26429000	0	0	16098000	26619000	0	0	0
Rv2204c|Rv2204c|Conserved protein|118 AA	12.544	118	57.6	47.5	54.2	0	0	91779000	25520000	73228000	0	0	30773000	26598000	20482000	0	0
Rv0088|Rv0088|Possible polyketide cyclase/dehydrase|224 AA	24.617	224	33.5	35.3	30.8	0	0	71248000	40635000	125660000	0	0	21708000	26596000	30608000	0	0
Rv3283|sseA|Probable thiosulfate sulfurtransferase SseA (rhodanese) (thiosulfate cyanide transsulfurase) (thiosulfate thiotransferase)|297 AA	33.288	297	42.8	34	31.3	5.4	0	153480000	63857000	110810000	688970	0	23013000	26577000	18927000	0	0
Rv1630|rpsA|30S ribosomal protein S1 RpsA|481 AA	53.201	481	46.6	26	45.9	12.9	3.1	405590000	60658000	470900000	16914000	1296000	62999000	26393000	58014000	14728000	0
Rv2302|Rv2302|Conserved protein|80 AA	8.5904	80	37.5	27.5	37.5	0	0	125750000	16748000	111250000	0	0	68832000	26352000	59089000	0	0
Rv0147|Rv0147|Probable aldehyde dehydrogenase (NAD+) dependent|506 AA	55.034	506	15	9.7	22.1	3.2	0	55990000	17173000	52086000	1146700	0	27194000	26328000	27986000	0	0
Rv2241|aceE|Pyruvate dehydrogenase E1 component AceE (pyruvate decarboxylase) (pyruvate dehydrogenase) (pyruvic dehydrogenase)|901 AA	100.18	901	33.4	20.3	24.2	0	0	367580000	76051000	207970000	0	0	34457000	26071000	25516000	0	0
Rv1201c|dapD|Tetrahydrodipicolinate N-succinyltransferase DapD|317 AA	32.609	317	29.3	25.2	21.1	0	0	131350000	40768000	98273000	0	0	27978000	25827000	28195000	0	0
Rv0655|mkl|Possible ribonucleotide-transport ATP-binding protein ABC transporter Mkl|359 AA	39.362	359	20.1	20.9	16.4	0	0	62097000	31557000	78388000	0	0	17084000	25460000	23869000	0	0
Rv3804c|fbpA|Secreted antigen 85-a FbpA (mycolyl transferase 85A) (fibronectin-binding protein A) (antigen 85 complex A)|338 AA	35.686	338	31.7	35.2	30.2	10.9	0	187780000	68051000	144320000	6690600	0	34307000	25436000	26194000	10626000	0
Rv2222c|glnA2|Probable glutamine synthetase GlnA2 (glutamine synthase) (GS-II)|446 AA	49.607	446	26.2	15.5	21.7	0	0	106490000	42606000	231310000	0	0	21474000	25032000	38709000	0	0
Rv1098c|fum|Probable fumarase Fum (fumarate hydratase)|474 AA	50.14	474	31	40.1	42.2	0	0	219630000	85179000	235300000	0	0	24670000	24753000	22325000	0	0
Rv0716|rplE|50S ribosomal protein L5 RplE|187 AA	21.019	187	12.3	8	20.3	0	0	19886000	12501000	60727000	0	0	14421000	24614000	25953000	0	0
Rv2524c|fas|Probable fatty acid synthase Fas (fatty acid synthetase)|3069 AA	326.22	3069	21.1	10.8	19	2.1	2.1	532430000	83793000	460290000	6213100	3807700	37890000	24305000	32201000	4863400	9484600
Rv2258c|Rv2258c|Possible transcriptional regulatory protein|353 AA	37.513	353	16.7	13	10.2	5.9	0	67050000	23422000	41523000	821540	0	23662000	23777000	17662000	0	0
Rv3456c|rplQ|50S ribosomal protein L17 RplQ|180 AA	19.475	180	19.4	24.4	40	0	0	30195000	30127000	80816000	0	0	18043000	23466000	24193000	0	0
Rv1023|eno|Probable enolase Eno|429 AA	44.929	429	35	27.5	28	8.6	0	214270000	45892000	160920000	1975200	0	42715000	23424000	24646000	3897700	0
Rv0036c|Rv0036c|Conserved protein|257 AA	27.546	257	40.1	34.6	40.1	0	0	122140000	42431000	80484000	0	0	27579000	23389000	19340000	0	0
Rv0709|rpmC|50S ribosomal protein L29 RpmC|77 AA	8.8589	77	72.7	45.5	63.6	14.3	0	112780000	21532000	90460000	2778900	0	30620000	23343000	27169000	0	0
Rv3389c|htdY|Probable 3-hydroxyacyl-thioester dehydratase HtdY|290 AA	30.296	290	45.5	33.1	19.3	5.9	0	184610000	51169000	85720000	0	0	24070000	23289000	22527000	0	0
Rv0703|rplW|50S ribosomal protein L23 RplW|100 AA	10.958	100	57	50	66	30	0	57882000	24683000	95147000	3443100	0	20293000	23280000	27318000	20442000	0
Rv0548c|menB|Naphthoate synthase MenB (dihydroxynaphthoic acid synthetase) (DHNA synthetase)|314 AA	34.657	314	22.3	16.6	26.1	0	0	48818000	15393000	42148000	0	0	18225000	23247000	15037000	0	0
Rv0905|echA6|Possible enoyl-CoA hydratase EchA6 (enoyl hydrase) (unsaturated acyl-CoA hydratase) (crotonase)|243 AA	26.029	243	46.1	32.5	40.3	12.3	0	153820000	46262000	137660000	2351500	0	42563000	22839000	42053000	6433900	0
Rv2711|ideR|Iron-dependent repressor and activator IdeR|230 AA	25.233	230	41.7	25.2	30	30	0	71828000	20984000	67603000	5996000	0	23853000	22524000	20219000	23875000	0
Rv0270|fadD2|Probable fatty-acid-CoA ligase FadD2 (fatty-acid-CoA synthetase) (fatty-acid-CoA synthase)|560 AA	59.892	560	40	29.1	40.9	0	0	242590000	61218000	213990000	0	0	26671000	22294000	22790000	0	0
Rv1284|canA|Beta-carbonic anhydrase|163 AA	18.157	163	36.8	10.4	42.3	0	0	103610000	13031000	75739000	0	0	33937000	22237000	27684000	0	0
Rv1294|thrA|Probable homoserine dehydrogenase ThrA|441 AA	45.52	441	20	9.5	16.8	0	0	91510000	15840000	51085000	0	0	29500000	22102000	28621000	0	0
Rv2969c|Rv2969c|Possible conserved membrane or secreted protein|255 AA	26.829	255	17.3	14.1	13.7	0	0	43965000	16959000	46275000	0	0	17208000	22054000	19323000	0	0
Rv0635|hadA|(3R)-hydroxyacyl-ACP dehydratase subunit HadA|158 AA	17.448	158	48.7	32.3	32.3	13.3	0	130590000	31704000	89413000	13437000	0	28071000	22025000	25046000	59132000	0
Rv1558|Rv1558|Conserved protein|148 AA	16.347	148	66.2	25.7	60.1	8.1	0	90163000	14972000	97329000	0	0	39594000	21870000	38370000	0	0
Rv0504c|Rv0504c|Conserved protein|166 AA	18.36	166	24.1	16.9	10.8	0	0	78416000	24484000	30184000	0	0	25214000	21411000	16281000	0	0
Rv2461c|clpP1|Probable ATP-dependent CLP protease proteolytic subunit 1 ClpP1 (endopeptidase CLP)|200 AA	21.675	200	35.5	13.5	32	0	0	70227000	14547000	112780000	0	0	24153000	21214000	39760000	0	0
Rv1980c|mpt64|Immunogenic protein Mpt64 (antigen Mpt64/MPB64)|228 AA	24.823	228	14.5	21.9	48.2	0	0	29701000	21073000	243400000	0	0	17004000	21184000	65145000	0	0
Rv0248c|Rv0248c|Probable succinate dehydrogenase [iron-sulfur subunit] (succinic dehydrogenase)|646 AA sdhA	70.68	646	34.1	28.2	26.9	2.6	0	294580000	78941000	166560000	5828800	0	40559000	21042000	21205000	7893300	0
Rv3520c|Rv3520c|Possible coenzyme F420-dependent oxidoreductase|347 AA	37.584	347	27.7	17.6	19.6	0	0	97730000	23400000	50876000	0	0	30817000	20895000	18456000	0	0
Rv1404|Rv1404|Probable transcriptional regulatory protein|160 AA	17.521	160	25.6	21.2	26.2	0	0	63921000	18057000	70671000	0	0	23110000	20570000	25856000	0	0
Rv0984|moaB2|Possible pterin-4-alpha-carbinolamine dehydratase MoaB2 (PHS) (4-alpha- hydroxy-tetrahydropterin dehydratase) (pterin-4-a-carbinolamine dehydratase) (phenylalanine hydroxylase-stimulating protein) (PHS) (pterin carbinolamine dehydratase) (PCD)	18.441	181	22.1	13.8	22.1	0	0	57747000	15148000	47173000	0	0	18391000	20494000	14456000	0	0
Rv1324|Rv1324|Possible thioredoxin|304 AA	32.138	304	26.3	24	24	6.2	0	74155000	22614000	60763000	424240	0	23974000	20372000	18769000	0	0
Rv0682|rpsL|30S ribosomal protein S12 RpsL|124 AA	13.849	124	19.4	19.4	19.4	7.3	0	36257000	18713000	50333000	3090600	0	16096000	20336000	24261000	0	0
Rv0503c|cmaA2|Cyclopropane-fatty-acyl-phospholipid synthase 2 CmaA2 (cyclopropane fatty acid synthase) (CFA synthase) (cyclopropane mycolic acid synthase 2) (mycolic acid trans-cyclopropane synthetase)|302 AA	34.66	302	40.4	18.5	19.2	0	0	121870000	21509000	51667000	0	0	33102000	20256000	15774000	0	0
Rv3443c|rplM|50S ribosomal protein L13 RplM|147 AA	16.305	147	42.2	47.6	38.1	6.8	0	38867000	33780000	70957000	2228700	0	17923000	20170000	21522000	0	0
Rv1448c|tal|Probable transaldolase Tal|373 AA	40.72	373	31.1	24.4	34	0	0	93292000	37027000	89897000	0	0	20869000	20152000	17432000	0	0
Rv0644c|mmaA2|Methoxy mycolic acid synthase 2 MmaA2 (methyl mycolic acid synthase 2) (MMA2) (hydroxy mycolic acid synthase)|287 AA	32.724	287	57.1	34.5	43.9	0	0	156650000	32554000	105630000	0	0	23772000	20134000	19093000	0	0
Rv2195|qcrA|Probable rieske iron-sulfur protein QcrA|429 AA	46.922	429	28.4	25.6	31	3.7	0	154880000	46260000	196060000	1099200	0	24881000	20042000	25652000	0	0
Rv2606c|snzP|Possible pyridoxine biosynthesis protein SnzP|299 AA	31.365	299	30.4	19.7	30.4	0	0	69134000	16792000	67191000	0	0	23698000	19930000	22376000	0	0
Rv0580c|Rv0580c|Conserved protein|163 AA	18.035	163	41.7	30.1	41.1	0	0	113020000	30502000	141770000	0	0	31354000	19889000	28801000	0	0
Rv1099c|glpX|Fructose 1,6-bisphosphatase GlpX|362 AA	38.084	362	30.1	17.7	21.5	0	0	94217000	18738000	67326000	0	0	28674000	19819000	29135000	0	0
Rv0066c|icd2|Probable isocitrate dehydrogenase [NADP] Icd2 (oxalosuccinate decarboxylase) (IDH) (NADP+-specific ICDH) (IDP)|745 AA	82.549	745	26.2	16	31.3	1.2	0	261990000	41631000	276030000	0	0	36396000	19800000	36611000	0	0
Rv2196|qcrB|Probable ubiquinol-cytochrome C reductase QcrB (cytochrome B subunit)|549 AA	61.014	549	16.9	19.5	8.4	0	0	119880000	41790000	90804000	0	0	19425000	19785000	20720000	0	0
Rv0721|rpsE|30S ribosomal protein S5 RpsE|220 AA	22.888	220	38.6	33.2	42.3	11.4	6.4	53966000	35368000	180930000	7492700	2815700	11832000	19742000	42996000	22930000	0
Rv0566c|Rv0566c|Conserved protein|163 AA	18.077	163	35.6	36.8	35.6	0	0	62708000	17106000	49720000	0	0	22245000	19698000	19254000	0	0
Rv0475|hbhA|Iron-regulated heparin binding hemagglutinin HbhA (adhesin)|199 AA	21.534	199	30.7	40.2	50.3	55.8	12.1	87702000	25994000	168240000	57851000	5700900	19331000	19444000	30738000	74592000	0
Rv0384c|clpB|Probable endopeptidase ATP binding protein (chain B) ClpB (ClpB protein) (heat shock protein F84.1)|848 AA	92.535	848	36.6	14.9	33.5	4.5	0	310920000	34937000	248330000	12581000	0	50931000	19403000	53725000	21024000	0
Rv0469|umaA|Possible mycolic acid synthase UmaA|286 AA	33.095	286	56.3	21.7	47.6	2.4	0	199820000	23403000	131560000	843890	0	28047000	19384000	22665000	0	0
Rv0231|fadE4|Probable acyl-CoA dehydrogenase FadE4|568 AA	63.494	568	22.2	24.1	20.1	0	0	130220000	43728000	71729000	0	0	20331000	19346000	15795000	0	0
Rv0720|rplR|50S ribosomal protein L18 RplR|122 AA	13.184	122	23.8	16.4	30.3	7.4	0	27164000	13301000	94286000	1797400	0	15507000	19260000	32738000	0	0
Rv0702|rplD|50S ribosomal protein L4 RplD|223 AA	23.743	223	18.4	17.5	21.5	15.2	6.3	49969000	19211000	75670000	20199000	11393000	17748000	19168000	17871000	0	0
Rv1626|Rv1626|Probable two-component system transcriptional regulator|205 AA	22.669	205	43.4	35.6	46.8	0	0	119090000	28967000	110560000	0	0	27314000	19159000	24530000	0	0
Rv0002|dnaN|DNA polymerase III (beta chain) DnaN (DNA nucleotidyltransferase)|402 AA	42.113	402	30.8	30.3	29.9	2.2	0	124470000	43509000	113870000	1846900	0	19804000	19090000	17914000	0	0
Rv3914|trxC|Thioredoxin TrxC (TRX) (MPT46)|116 AA	12.544	116	20.7	27.6	36.2	12.1	0	20584000	24467000	91303000	3554300	0	18319000	19085000	29511000	0	0
Rv1869c|Rv1869c|Probable reductase|411 AA	43.629	411	37	16.3	25.1	0	0	142040000	25481000	66400000	0	0	19945000	18954000	18263000	0	0
Rv3311|Rv3311|Conserved protein|420 AA	45.732	420	10.2	8.8	10.5	2.4	0	71668000	9763500	26490000	980950	0	23340000	18746000	13219000	0	0
Rv0710|rpsQ|30S ribosomal protein S17 RpsQ|136 AA	14.84	136	24.3	24.3	24.3	0	0	43922000	20379000	61389000	0	0	15658000	18626000	21871000	0	0
Rv3699|Rv3699|Conserved protein|233 AA	24.998	233	32.2	27	22.7	7.7	0	68314000	24278000	35996000	1711900	0	27286000	18515000	17253000	0	0
Rv0637|hadC|(3R)-hydroxyacyl-ACP dehydratase subunit HadC|166 AA	18.929	166	22.9	17.5	10.8	0	0	54280000	16681000	28241000	0	0	19686000	18292000	16637000	0	0
Rv1181|pks4|Probable polyketide beta-ketoacyl synthase Pks4|1582 AA	168.08	1582	16.3	9.9	13.3	0	0	119390000	29180000	142690000	0	0	19113000	18272000	19064000	0	0
Rv0247c|Rv0247c|Probable succinate dehydrogenase [iron-sulfur subunit] (succinic dehydrogenase)|248 AA sdhB	28.626	248	25	21	29.8	8.5	0	79007000	20676000	73026000	5748100	0	27989000	17898000	23331000	33802000	0
Rv1843c|guaB1|Probable inosine-5-monophosphate dehydrogenase GuaB1(imp dehydrogenase) (IMPDH) (IMPD)|479 AA	49.932	479	21.7	22.3	23	0	0	70864000	23555000	72665000	0	0	18632000	17657000	17221000	0	0
Rv0719|rplF|50S ribosomal protein L6 RplF|179 AA	19.377	179	28.5	45.3	50.3	8.4	0	27465000	33998000	169000000	5297600	0	8661000	17638000	29720000	0	0
Rv1437|pgk|Probable phosphoglycerate kinase Pgk|412 AA	42.512	412	26.7	27.4	29.6	9.2	0	58179000	28741000	58740000	1733800	0	21108000	17553000	13749000	10806000	0
Rv1218c|Rv1218c|Probable tetronasin-transport ATP-binding protein ABC transporter|311 AA	33.448	311	19	12.5	26.4	0	0	23083000	7102300	85224000	0	0	17762000	17544000	20750000	0	0
Rv0873|fadE10|Probable acyl-CoA dehydrogenase FadE10|650 AA	70.744	650	26.6	25.2	30.9	0	0	181010000	45987000	163340000	0	0	19408000	17401000	16494000	0	0
Rv1295|thrC|Threonine synthase ThrC (ts)|360 AA	37.321	360	20.6	36.9	36.7	0	0	52683000	30624000	57324000	0	0	17105000	17288000	16096000	0	0
Rv3716c|Rv3716c|Conserved protein|133 AA	13.357	133	0	29.3	29.3	0	0	0	2288500	63230000	0	0	0	17272000	16719000	0	0
Rv2289|cdh|Probable CDP-diacylglycerol pyrophosphatase Cdh (CDP-diacylglycerol diphosphatase) (CDP-diacylglycerol phosphatidylhydrolase)|260 AA	28.576	260	16.9	11.2	13.5	0	0	25408000	14260000	45549000	0	0	10700000	17092000	19702000	0	0
Rv3285|accA3|Probable bifunctional protein acetyl-/propionyl-coenzyme A carboxylase (alpha chain) AccA3: biotin carboxylase + biotin carboxyl carrier protein (BCCP)|600 AA	63.75	600	35	18.2	23	9.2	0	213200000	33927000	152620000	13786000	0	27459000	16966000	19860000	0	0
Rv0718|rpsH|30S ribosomal protein S8 RpsH|132 AA	14.411	132	64.4	59.8	64.4	5.3	0	112020000	27402000	117420000	2058600	0	23499000	16904000	21810000	0	0
Rv1636|TB15.3|Iron-regulated universal stress protein family protein TB15.3|146 AA	15.312	146	74	34.9	67.8	45.2	0	143760000	8501400	400880000	22143000	0	40009000	16789000	115350000	40149000	0
Rv0333|Rv0333|Unknown protein|124 AA	13.074	124	17.7	17.7	17.7	0	0	36557000	10677000	29140000	0	0	15727000	16767000	17444000	0	0
Rv2996c|serA1|Probable D-3-phosphoglycerate dehydrogenase SerA1 (PGDH)|528 AA	54.522	528	41.5	15	32.4	15.3	0	294120000	28908000	293670000	7654200	0	65587000	16751000	37889000	12291000	0
Rv3042c|serB2|Probable phosphoserine phosphatase SerB2 (PSP) (O-phosphoserine phosphohydrolase) (pspase)|409 AA	43.058	409	14.2	3.7	9.5	0	0	44496000	6371600	28431000	0	0	14881000	16706000	11060000	0	0
Rv1751|Rv1751|Probable oxidoreductase|460 AA	50.412	460	24.6	12.8	16.5	0	0	81716000	18773000	70826000	0	0	14021000	16702000	15617000	0	0
Rv3780|Rv3780|Conserved protein|178 AA	19.484	178	24.2	15.7	28.1	0	0	35639000	10990000	65924000	0	0	17413000	16663000	27001000	0	0
Rv2909c|rpsP|30S ribosomal protein S16 RpsP|162 AA	17.437	162	50	17.3	47.5	0	0	57792000	8390500	158490000	0	0	16332000	16641000	50002000	0	0
Rv1623c|cydA|Probable integral membrane cytochrome D ubiquinol oxidase (subunit I) CydA (cytochrome BD-I oxidase subunit I)|485 AA	53.826	485	9.1	11.3	9.1	0	0	59428000	18118000	67943000	0	0	17743000	16620000	18326000	0	0
Rv1297|rho|Probable transcription termination factor Rho homolog|602 AA	65.101	602	24.4	14	22.9	4	5.6	59921000	17940000	93196000	5177800	475880	13522000	16595000	22186000	13371000	0
Rv1093|glyA1|Serine hydroxymethyltransferase 1 GlyA1|426 AA	45.029	426	54.2	23.2	34.7	8.9	0	159770000	35540000	104660000	3014700	0	24370000	16572000	21113000	4744000	0
Rv2831|echA16|Probable enoyl-CoA hydratase EchA16 (enoyl hydrase) (unsaturated acyl-CoA hydratase) (crotonase)|249 AA	26.63	249	36.9	18.5	36.9	0	0	80993000	20884000	82315000	0	0	22601000	16523000	19626000	0	0
Rv3043c|ctaD|Probable cytochrome C oxidase polypeptide I CtaD (cytochrome AA3 subunit 1)|573 AA	63.654	573	7.5	8.9	7.2	0	0	38688000	17635000	42116000	0	0	20292000	16429000	19559000	0	0
Rv1017c|prsA|Probable ribose-phosphate pyrophosphokinase PrsA (phosphoribosyl pyrophosphate synthetase) (PRPP synthetase)|326 AA	35.459	326	32.8	18.7	37.7	2.8	0	105390000	24331000	145350000	2316300	0	16752000	16373000	21083000	0	0
Rv3205c|Rv3205c|Conserved protein|292 AA	31.351	292	24.7	17.1	14	0	0	58188000	22076000	34878000	0	0	16036000	16137000	13331000	0	0
Rv3678A|Rv3678A|Conserved hypothetical protein|53 AA	5.9147	53	94.3	35.8	35.8	0	0	27804000	10132000	68931000	0	0	0	16121000	31720000	0	0
Rv0148|Rv0148|Probable short-chain type dehydrogenase/reductase|286 AA	29.778	286	55.9	17.5	65	13.6	8	99512000	20780000	147500000	4062400	0	27068000	16055000	38336000	7389000	0
Rv0351|grpE|Probable GrpE protein (HSP-70 cofactor)|235 AA	24.5	235	33.6	12.3	26	15.7	6.8	125030000	8559300	73949000	25162000	528470	39897000	15959000	53435000	53685000	0
Rv0577|TB27.3|Conserved protein TB27.3|261 AA	27.343	261	30.7	15.3	30.7	8	0	50238000	11272000	51025000	590170	0	17334000	15774000	15963000	0	0
Rv0006|gyrA|DNA gyrase (subunit A) GyrA (DNA topoisomerase (ATP-hydrolysing)) (DNA topoisomerase II) (type II DNA topoisomerase)|838 AA	92.273	838	30.2	18.9	27.6	0	4.4	225200000	50908000	205460000	0	22697000	16591000	15704000	17548000	0	0
Rv0144|Rv0144|Probable transcriptional regulatory protein (possibly TetR-family)|280 AA	30.611	280	17.1	13.6	14.3	0	0	48619000	13105000	36324000	0	0	18273000	15697000	13160000	0	0
Rv2391|sirA|Ferredoxin-dependent sulfite reductase SirA|563 AA	62.997	563	26.5	14	21	0	0	141370000	28103000	72331000	0	0	18981000	15506000	14437000	0	0
Rv2245|kasA|3-oxoacyl-[acyl-carrier protein] synthase 1 KasA (beta-ketoacyl-ACP synthase) (KAS I)|416 AA	43.284	416	31.7	26	33.2	3.1	0	170840000	26709000	165910000	2075200	0	31111000	15440000	34728000	0	0
Rv0708|rplP|50S ribosomal protein L16 RplP|138 AA	15.692	138	20.3	29.7	20.3	9.4	0	17806000	12414000	24661000	2598000	0	11752000	15403000	0	0	0
Rv0262c|aac|Aminoglycoside 2-N-acetyltransferase Aac (Aac(2)-IC)|181 AA	20.005	181	17.1	13.8	21.5	0	0	8410800	7581000	69229000	0	0	0	15343000	26153000	0	0
Rv3676|crp|Transcriptional regulatory protein Crp (Crp/Fnr-family)|224 AA	24.759	224	44.6	16.1	55.4	0	0	201270000	18067000	196780000	0	0	42324000	15321000	36350000	0	0
Rv2460c|clpP2|Probable ATP-dependent CLP protease proteolytic subunit 2 ClpP2 (endopeptidase CLP 2)|214 AA	23.507	214	18.2	14.5	23.8	5.6	0	73534000	5401900	92634000	529870	0	38955000	15248000	32583000	0	0
Rv1795|eccD5|ESX conserved component EccD5. ESX-5 type VII secretion system protein. Probable membrane protein.|503 AA	53.435	503	18.1	8.3	12.1	0	0	58665000	11284000	60581000	0	0	15035000	15229000	16861000	0	0
Rv2941|fadD28|Fatty-acid-AMP ligase FadD28 (fatty-acid-AMP synthetase) (fatty-acid-AMP synthase)|580 AA	62.64	580	16	9.5	19.5	12.1	5	99459000	14967000	115370000	8290400	3268600	24333000	15191000	20867000	11705000	0
Rv1077|cbs|Probable cystathionine beta-synthase Cbs (serine sulfhydrase) (beta-thionase) (hemoprotein H-450)|464 AA	48.635	464	24.4	21.1	15.9	0	0	46342000	20085000	60989000	0	0	13858000	15030000	11754000	0	0
Rv1094|desA2|Possible acyl-[acyl-carrier protein] desaturase DesA2 (acyl-[ACP] desaturase) (stearoyl-ACP desaturase)|275 AA	31.359	275	38.5	26.9	37.8	6.2	0	89375000	20516000	89162000	756760	0	15193000	14940000	14627000	0	0
Rv3051c|nrdE|Ribonucleoside-diphosphate reductase (alpha chain) NrdE (ribonucleotide reductase small subunit) (R1F protein)|693 AA	79.29	693	15.9	12.3	17	0	0	120510000	24945000	106630000	0	0	20641000	14928000	15650000	0	0
Rv2187|fadD15|Long-chain-fatty-acid-CoA ligase FadD15 (fatty-acid-CoA synthetase) (fatty-acid-CoA synthase)|600 AA	64.002	600	30.8	14	28.2	0	0	113220000	18659000	116330000	0	0	23660000	14923000	28597000	0	0
Rv0700|rpsJ|30S ribosomal protein S10 RpsJ (transcription antitermination factor NusE)|101 AA	11.399	101	37.6	15.8	57.4	21.8	0	66004000	10446000	131300000	6337500	0	26695000	14847000	44382000	0	0
Rv0583c|lpqN|Probable conserved lipoprotein LpqN|228 AA	23.682	228	4.4	20.6	8.3	0	0	8211400	13553000	21698000	0	0	0	14803000	12955000	0	0
Rv0227c|Rv0227c|Probable conserved membrane protein|421 AA	45.527	421	23.5	16.2	16.2	0	0	50539000	17577000	38793000	0	0	14715000	14802000	12642000	0	0
Rv1159A|Rv1159A|Unknown protein|94 AA	10.38	94	47.9	26.6	26.6	0	0	47135000	7981800	27921000	0	0	28937000	14798000	19414000	0	0
Rv2215|dlaT|DlaT, dihydrolipoamide acyltransferase, E2 component of pyruvate dehydrogenase|553 AA	57.087	553	44.1	21.7	46.7	12.5	2.7	348100000	34498000	371010000	10820000	1810400	58103000	14782000	57416000	15296000	0
Rv3850|Rv3850|Conserved protein|218 AA	23.811	218	4.1	26.6	21.1	5.5	0	9304100	14372000	14587000	1338300	0	0	14696000	10653000	0	0
Rv2214c|ephD|Possible short-chain dehydrogenase EphD|592 AA	64.029	592	8.8	8.8	10.1	0	0	21554000	12279000	17301000	0	0	12450000	14577000	0	0	0
Rv2534c|efp|Probable elongation factor P Efp|187 AA	20.375	187	26.2	7.5	44.4	4.3	0	40673000	8017100	43564000	0	0	19071000	14571000	16002000	0	0
Rv3710|leuA|2-isopropylmalate synthase LeuA (alpha-isopropylmalate synthase) (alpha-IPM synthetase) (IPMS)|644 AA	70.081	644	16.6	4.7	12.7	6.7	3	39763000	6381000	44846000	17981000	3676200	12543000	14528000	11167000	0	0
Rv1454c|qor|Probable quinone reductase Qor (NADPH:quinone reductase) (zeta-crystallin homolog protein)|328 AA	34.046	328	17.4	13.1	14.9	0	0	52099000	16691000	37008000	0	0	17918000	14369000	13384000	0	0
Rv0723|rplO|50S ribosomal protein L15 RplO|146 AA	15.501	146	25.3	19.2	41.1	0	0	23083000	11506000	37373000	0	0	10482000	14259000	10548000	0	0
Rv2579|dhaA|Possible haloalkane dehalogenase DhaA (1-chlorohexane halidohydrolase)|300 AA	33.728	300	25.7	17	22.7	0	0	54827000	14823000	37330000	0	0	15162000	14248000	11032000	0	0
Rv0731c|Rv0731c|Possible S-adenosylmethionine-dependent methyltransferase|318 AA	34.95	318	16.7	10.4	4.7	0	0	37465000	9590200	11498000	0	0	15270000	14217000	0	0	0
Rv0281|Rv0281|Possible S-adenosylmethionine-dependent methyltransferase|302 AA	32.965	302	32.1	25.2	25.2	0	0	107670000	21045000	54291000	0	0	18576000	14163000	14203000	0	0
Rv2993c|Rv2993c|Possible 2-hydroxyhepta-2,4-diene-1,7-dioate isomerase (HHDD isomerase)|239 AA	25.341	239	14.6	10	13.4	11.3	0	31618000	9151500	27970000	846840	0	14997000	14016000	11541000	0	0
Rv0249c|Rv0249c|Probable succinate dehydrogenase [membrane anchor subunit] (succinic dehydrogenase)|273 AA	31.077	273	8.4	2.9	2.9	0	0	21058000	6263700	12123000	0	0	10941000	13975000	0	0	0
Rv3270|ctpC|Probable metal cation-transporting P-type ATPase C CtpC|718 AA	76.494	718	18.7	14.1	14.2	0	0	63578000	18404000	56240000	0	0	14688000	13954000	14779000	0	0
Rv2110c|prcB|Proteasome beta subunit PrcB; assembles with alpha subunit PrcA.|291 AA	30.273	291	22	8.2	6.5	7.6	0	39812000	8858200	4900500	18061000	0	12052000	13500000	0	0	0
Rv3193c|Rv3193c|Probable conserved transmembrane protein|992 AA	107.47	992	14	7.2	12.1	5.4	0	38421000	13278000	41281000	16381000	0	11006000	13455000	11649000	39167000	0
Rv3011c|gatA|Probable glutamyl-tRNA(GLN) amidotransferase (subunit A) GatA (Glu-ADT subunit A)|494 AA	51.388	494	18.4	5.1	18.4	0	0	72928000	12437000	57268000	0	0	22888000	13452000	15628000	0	0
Rv1643|rplT|50S ribosomal protein L20 RplT|129 AA	14.527	129	59.7	38.8	45.7	22.5	0	71255000	16318000	65357000	4886500	0	14147000	13450000	14326000	13688000	0
Rv1248c|Rv1248c|Multifunctional alpha-ketoglutarate metabolic enzyme|1231 AA	135.87	1231	23.1	13.2	24.1	1	0	169630000	44979000	172340000	600710	0	16763000	13353000	15179000	0	0
Rv0400c|fadE7|Acyl-CoA dehydrogenase FadE7|395 AA	42.297	395	6.6	6.6	6.6	0	0	14470000	6282400	15008000	0	0	0	13316000	10638000	0	0
Rv2054|Rv2054|Conserved protein|237 AA	25.183	237	13.5	14.3	20.3	0	0	20028000	11045000	30342000	0	0	10262000	13274000	12951000	0	0
Rv3390|lpqD|Probable conserved lipoprotein LpqD|236 AA	25.056	236	16.9	14.4	30.5	0	0	32972000	12777000	44335000	0	0	11724000	13270000	11950000	0	0
Rv0458|Rv0458|Probable aldehyde dehydrogenase|507 AA	54.574	507	8.9	14.2	5.7	0	0	45477000	18198000	25173000	0	0	12031000	13146000	13247000	0	0
Rv0787A|Rv0787A|Conserved protein|79 AA	8.5896	79	44.3	31.6	44.3	0	0	29329000	8243900	24984000	0	0	14527000	13092000	14762000	0	0
Rv2454c|Rv2454c|Probable oxidoreductase (beta subunit)|373 AA	40.143	373	26	12.6	16.1	0	0	70803000	7422500	57109000	0	0	18961000	13019000	17489000	0	0
Rv0889c|citA|Probable citrate synthase II CitA|373 AA	40.146	373	15.5	18.5	18.5	0	0	26990000	15807000	24495000	0	0	12606000	12981000	10053000	0	0
Rv0379|secE2|Possible protein transport protein SecE2|71 AA	7.9661	71	49.3	49.3	59.2	31	31	30204000	9173100	39507000	2670700	2202100	13151000	12944000	16210000	0	0
Rv1080c|greA|Probable transcription elongation factor GreA (transcript cleavage factor GreA)|164 AA	17.854	164	48.8	24.4	48.8	0	0	89858000	15892000	101950000	0	0	20217000	12924000	23551000	0	0
Rv1274|lprB|Possible lipoprotein LprB|185 AA	19.707	185	4.9	8.6	8.6	0	0	11089000	7654000	12046000	0	0	0	12861000	6496300	0	0
Rv2145c|wag31|Diviva family protein Wag31|260 AA	28.277	260	39.6	25	46.9	4.2	4.2	205230000	14772000	314070000	4129100	3783700	38525000	12856000	61606000	0	0
Rv0859|fadA|Possible acyl-CoA thiolase FadA|403 AA	42.414	403	28.8	21.3	30.3	5.2	0	218420000	19125000	224710000	690100	0	36643000	12699000	35014000	0	0
Rv0464c|Rv0464c|Conserved protein|190 AA	21.304	190	17.9	27.9	35.8	0	0	29058000	15059000	40931000	0	0	13022000	12682000	13970000	0	0
Rv2298|Rv2298|Conserved protein|323 AA	34.986	323	12.4	19.5	33.7	3.4	0	15113000	17698000	72432000	0	0	8461800	12668000	19597000	0	0
Rv0931c|pknD|Transmembrane serine/threonine-protein kinase D PknD (protein kinase D) (STPK D)|664 AA	69.512	664	17.2	9	22	0	0	128370000	16053000	122150000	0	0	21374000	12662000	24086000	0	0
Rv3528c|Rv3528c|Unknown protein|237 AA	27.44	237	19.4	16.9	18.1	0	0	23759000	11812000	38915000	0	0	8505300	12581000	18338000	0	0
Rv1484|inhA|NADH-dependent enoyl-[acyl-carrier-protein] reductase InhA (NADH-dependent enoyl-ACP reductase)|269 AA	28.528	269	50.6	11.2	47.6	3	0	98672000	10230000	89123000	0	0	21899000	12524000	21489000	0	0
Rv3436c|glmS|Probable glucosamine--fructose-6-phosphate aminotransferase [isomerizing] GlmS (hexosephosphate aminotransferase) (D-fructose-6-phosphate amidotransferase) (GFAT) (L-glutamine-D-fructose-6-phosphate amidotransferase) (glucosamine-6-phosphate s	67.539	624	13.8	9.8	12	0	0	32061000	7837600	40001000	0	0	14192000	12437000	0	0	0
Rv3816c|Rv3816c|Possible acyltransferase|259 AA	28.421	259	10.4	10.4	2.7	0	0	20998000	10778000	3496700	0	0	7888800	12348000	0	0	0
Rv3692|moxR2|Probable methanol dehydrogenase transcriptional regulatory protein MoxR2|358 AA	37.904	358	20.4	11.2	24	0	0	48986000	5614200	56013000	0	0	15581000	12260000	17969000	0	0
Rv0730|Rv0730|GCN5-related N-acetyltransferase|242 AA	25.98	242	23.6	20.7	14	10.7	5.8	60220000	12809000	42132000	3350400	2004500	30390000	12252000	24636000	11905000	0
Rv3140|fadE23|Probable acyl-CoA dehydrogenase FadE23|401 AA	43.344	401	18	12	18	0	0	64021000	14868000	64729000	0	0	14852000	12227000	21842000	0	0
Rv2213|pepB|Probable aminopeptidase PepB|515 AA	53.449	515	23.9	19.2	22.3	3.5	0	67456000	19353000	76287000	651990	0	15215000	12202000	17652000	0	0
Rv2031c|hspX|Heat shock protein HspX (alpha-crystallin homolog) (14 kDa antigen) (HSP16.3)|144 AA	16.227	144	34	21.5	34	0	0	98810000	8803100	82283000	0	0	31111000	12141000	26248000	0	0
Rv1875|Rv1875|Conserved protein|147 AA	15.979	147	68	21.8	27.9	0	0	54026000	8637200	32372000	0	0	16491000	12137000	12910000	0	0
Rv2718c|nrdR|Probable transcriptional regulatory protein NrdR|154 AA	17.177	154	31.8	31.8	18.2	0	0	25587000	10249000	18667000	0	0	11727000	12055000	9356000	0	0
Rv0020c|fhaA|Conserved protein with FHA domain, FhaA|527 AA	56.88	527	32.3	14.8	37	22.4	46.3	189150000	36139000	235870000	108620000	2182000000	23156000	11948000	31736000	164770000	2246000000
Rv2211c|gcvT|Probable aminomethyltransferase GcvT (glycine cleavage system T protein)|379 AA	39.597	379	14	8.2	6.6	0	0	60577000	10907000	18337000	0	0	18847000	11810000	0	0	0
Rv2334|cysK1|Cysteine synthase a CysK1 (O-acetylserine sulfhydrylase A) (O-acetylserine (thiol)-lyase A) (CSASE A)|310 AA	32.752	310	22.3	22.3	14.8	0	0	49485000	17110000	25012000	0	0	14551000	11789000	10057000	0	0
Rv1783|eccC5|ESX conserved component EccC5. ESX-5 type VII secretion system protein.|1391 AA	152.74	1391	11.1	6.2	8.9	0	0	72340000	14580000	66242000	0	0	14432000	11669000	13503000	0	0
Rv3099c|Rv3099c|Conserved protein|283 AA	30.475	283	23.3	11.3	16.6	0	0	48490000	8170500	33895000	0	0	13051000	11607000	10620000	0	0
Rv0824c|desA1|Probable acyl-[acyl-carrier protein] desaturase DesA1 (acyl-[ACP] desaturase) (stearoyl-ACP desaturase) (protein Des)|338 AA	38.77	338	30.2	10.9	24.6	0	0	92325000	12630000	71292000	0	0	19746000	11585000	16295000	0	0
Rv0500|proC|Probable pyrroline-5-carboxylate reductase ProC (P5CR) (P5C reductase)|295 AA	30.171	295	23.7	15.3	30.2	0	0	34856000	9099600	43712000	0	0	13444000	11579000	10030000	0	0
Rv1536|ileS|Isoleucyl-tRNA synthetase IleS|1041 AA	117.31	1041	15.9	11.3	11.5	0	0	86631000	24238000	53044000	0	0	13745000	11529000	13437000	0	0
Rv2940c|mas|Probable multifunctional mycocerosic acid synthase membrane-associated Mas|2111 AA	224.38	2111	14	3.4	7.5	5.1	0	151880000	12639000	79039000	22330000	0	32602000	11523000	17134000	28917000	0
Rv2455c|Rv2455c|Probable oxidoreductase (alpha subunit)|653 AA	69.15	653	23.3	13.2	24.2	2.5	0	94997000	14832000	109090000	1307400	0	16826000	11518000	15667000	0	0
Rv1544|Rv1544|Possible ketoacyl reductase|267 AA	28.199	267	21.7	16.1	25.5	7.5	0	38711000	11517000	41224000	0	0	10162000	11496000	10253000	0	0
Rv1856c|Rv1856c|Possible oxidoreductase|225 AA	23.228	225	28	28.4	21.3	0	0	50960000	9562800	82414000	0	0	24055000	11392000	45283000	0	0
Rv2476c|gdh|Probable NAD-dependent glutamate dehydrogenase Gdh (NAD-Gdh) (NAD-dependent glutamic dehydrogenase)|1624 AA	176.9	1624	24.9	12.7	15.5	0.7	0	245970000	38127000	183740000	3124900	0	15003000	11381000	13445000	0	0
Rv2445c|ndkA|Probable nucleoside diphosphate kinase NdkA (NDK) (NDP kinase) (nucleoside-2-P kinase)|136 AA	14.475	136	47.8	36	52.9	0	0	37224000	12576000	72239000	0	0	9688800	11190000	17197000	0	0
Rv2868c|gcpE|Probable GcpE protein|387 AA	40.45	387	8.8	7	14.5	12.1	0	34648000	5418300	43752000	1493700	0	13659000	11147000	12874000	0	0
Rv0470c|pcaA|Mycolic acid synthase PcaA (cyclopropane synthase)|287 AA	33.027	287	20.9	13.6	9.1	8.4	0	38557000	10746000	22785000	204240	0	11452000	11123000	13918000	0	0
Rv2002|fabG3|Possible 20-beta-hydroxysteroid dehydrogenase FabG3 (cortisone reductase) ((R)-20-hydroxysteroid dehydrogenase)|260 AA	27.029	260	17.7	12.3	25	0	0	29174000	9905600	41128000	0	0	15797000	10983000	15159000	0	0
Rv3410c|guaB3|Probable inosine-5-monophosphate dehydrogenase GuaB3 (imp dehydrogenase) (inosinic acid dehydrogenase) (inosinate dehydrogenase) (imp oxidoreductase) (inosine-5-monophosphate oxidoreductase) (IMPDH) (IMPD)|375 AA	38.99	375	30.1	16	16	0	2.9	42449000	9338400	25982000	0	81464000	10975000	10940000	10825000	0	0
Rv0798c|cfp29|29 KDa antigen CFP29|265 AA	28.83	265	21.5	15.5	28.3	0	0	44279000	8990800	68120000	0	0	11740000	10934000	15732000	0	0
Rv0613c|Rv0613c|Unknown protein|855 AA	92.72	855	10.2	10.8	6.5	4	0	41786000	14911000	15475000	191030	0	12073000	10893000	10579000	0	0
Rv2357c|glyS|Probable glycyl-tRNA synthetase GlyS (glycine--tRNA ligase) (GLYRS)|463 AA	52.905	463	24	7.3	14	0	0	43710000	8855300	36488000	0	0	12510000	10611000	14640000	0	0
Rv0651|rplJ|50S ribosomal protein L10 RplJ|178 AA	18.478	178	38.2	14	48.3	18	0	42474000	7625500	101940000	524010	0	17997000	10493000	31126000	0	0
Rv3223c|sigH|Alternative RNA polymerase sigma-E factor (sigma-24) SigH (RPOE)|216 AA	24.225	216	42.6	14.4	19	6.9	0	49951000	5091700	24754000	1003900	0	0	10456000	15869000	0	0
Rv2314c|Rv2314c|Conserved protein|457 AA	48.711	457	5.3	7	4.8	0	0	8838000	8382500	17019000	0	0	8885600	10362000	9163200	0	0
Rv1467c|fadE15|Probable acyl-CoA dehydrogenase FadE15|609 AA	65.905	609	17.7	13.6	12.2	0	0	46043000	8378200	38215000	0	0	13370000	10351000	11292000	0	0
Rv1919c|Rv1919c|Conserved protein|154 AA	16.803	154	20.8	24.7	54.5	8.4	0	23018000	7423600	53085000	1182900	0	8733200	10335000	18100000	0	0
Rv1794|Rv1794|Conserved protein|300 AA	32.399	300	17.3	7.3	23	14.3	0	74639000	8859000	64394000	2772000	0	22723000	10301000	23461000	10557000	0
Rv3009c|gatB|Probable glutamyl-tRNA(GLN) amidotransferase (subunit B) GatB (Glu-ADT subunit B)|509 AA	54.632	509	28.1	16.3	25.5	0	0	79308000	9928800	57469000	0	0	18878000	10294000	12763000	0	0
Rv2555c|alaS|Probable alanyl-tRNA synthetase AlaS (alanine--tRNA ligase) (alanine translase) (ALARS)|904 AA	97.324	904	13.3	5.9	14.8	1.7	0	61962000	9462500	42007000	0	0	15219000	10275000	10026000	0	0
Rv2299c|htpG|Probable chaperone protein HtpG (heat shock protein) (HSP90 family protein) (high temperature protein G)|647 AA	72.96	647	39.1	17.2	31.7	9.4	0	323150000	22305000	237580000	9671000	0	54884000	10157000	41080000	9121300	0
Rv0489|gpm1|Probable phosphoglycerate mutase 1 Gpm1 (phosphoglyceromutase) (PGAM) (BPG-dependent PGAM)|249 AA	27.215	249	29.7	22.5	30.5	0	0	34770000	9711900	20025000	0	0	8360300	10150000	5461100	0	0
Rv0722|rpmD|50S ribosomal protein L30 RpmD|65 AA	7.3465	65	20	30.8	30.8	0	0	12519000	6028500	24837000	0	0	0	10135000	14981000	0	0
Rv0183|Rv0183|Possible lysophospholipase|279 AA	30.261	279	39.1	28.7	26.5	5	0	126000000	15560000	60785000	356850	0	26234000	10109000	16933000	0	0
Rv3868|eccA1|ESX conserved component EccA1. ESX-1 type VII secretion system protein.|573 AA	62.425	573	23.6	10.3	18	0	0	76659000	11157000	63092000	0	0	11812000	10100000	11349000	0	0
Rv3332|nagA|Probable N-acetylglucosamine-6-phosphate deacetylase NagA (GlcNAc 6-P deacetylase)|383 AA	38.773	383	14.1	9.1	14.1	0	0	26799000	8564400	22178000	0	0	9824000	10024000	10324000	0	0
Rv1932|tpx|Probable thiol peroxidase Tpx|165 AA	16.896	165	43	17.6	43	12.1	0	43861000	6486500	81214000	5023000	0	22702000	9991400	21626000	0	0
Rv3509c|ilvX|Probable acetohydroxyacid synthase IlvX (acetolactate synthase)|515 AA	52.04	515	20.2	10.7	27.2	0	0	59097000	10241000	85411000	0	0	12071000	9967400	12645000	0	0
Rv0308|Rv0308|Probable conserved integral membrane protein|238 AA	25.613	238	7.1	8.4	12.6	0	0	10702000	6498300	19879000	0	0	8057100	9953500	7573700	0	0
Rv2778c|Rv2778c|Conserved protein|156 AA	17.268	156	5.8	14.7	5.8	0	0	5759900	8532300	16046000	0	0	0	9876900	10646000	0	0
Rv2224c|caeA|Probable carboxylesterase CaeA|520 AA	55.892	520	11.7	9.2	9.2	0	0	29017000	9691900	26036000	0	0	9544100	9874400	7550800	0	0
Rv1304|atpB|Probable ATP synthase a chain AtpB (protein 6)|250 AA	27.466	250	17.6	10.8	10.8	0	0	33539000	6440200	32419000	0	0	8530100	9853700	12637000	0	0
Rv2607|pdxH|Probable pyridoxamine 5-phosphate oxidase PdxH (PNP/PMP oxidase) (pyridoxinephosphate oxidase) (PNPOX) (pyridoxine 5-phosphate oxidase)|224 AA	25.186	224	15.2	10.7	15.2	5.4	0	15840000	6358200	13719000	469380	0	8190100	9722900	6304200	0	0
Rv2740|ephG|Epoxide hydrolase|149 AA	16.593	149	36.9	14.1	26.2	0	0	34248000	7110900	27800000	0	0	9127500	9711200	10836000	0	0
Rv1782|eccB5|ESX conserved component EccB5. ESX-5 type VII secretion system protein. Probable membrane protein.|506 AA	53.689	506	8.9	11.5	16	0	0	26600000	10570000	33777000	0	0	10140000	9698300	9428600	0	0
Rv0934|pstS1|Periplasmic phosphate-binding lipoprotein PstS1 (PBP-1) (PstS1)|374 AA	38.211	374	23.3	12.8	17.6	0	0	28760000	6250100	14578000	0	0	11937000	9684600	6340800	0	0
Rv2753c|dapA|Probable dihydrodipicolinate synthase DapA (DHDPS) (dihydrodipicolinate synthetase)|300 AA	30.826	300	20.3	15.3	18.7	0	0	24639000	11989000	43546000	0	0	9980900	9591900	8590000	0	0
Rv1521|fadD25|Probable fatty-acid-AMP ligase FadD25 (fatty-acid-AMP synthetase) (fatty-acid-AMP synthase)|583 AA	63.141	583	12.7	6.5	8.6	0	0	42620000	8258000	30977000	0	0	14410000	9583300	12834000	0	0
Rv2466c|Rv2466c|Conserved protein|207 AA	23.035	207	30.9	11.6	11.6	0	0	45927000	5576300	33049000	0	0	13044000	9473600	17255000	0	0
Rv2916c|ffh|Probable signal recognition particle protein Ffh (fifty-four homolog) (SRP protein)|525 AA	54.969	525	14.7	9.7	25.7	0	0	24491000	10868000	48766000	0	0	6720300	9282200	9983900	0	0
Rv2839c|infB|Probable translation initiation factor if-2 InfB|900 AA	94.008	900	8.6	2.1	9	3.7	1.3	38564000	4743500	55285000	8665200	0	13334000	9241500	16071000	20090000	0
Rv2247|accD6|Acetyl/propionyl-CoA carboxylase (beta subunit) AccD6|473 AA	50.135	473	21.8	13.3	20.9	2.3	0	33665000	8067700	57837000	0	0	11734000	9238200	15605000	0	0
Rv2521|bcp|Probable bacterioferritin comigratory protein Bcp|157 AA	17.045	157	31.2	26.8	37.6	0	0	51702000	8331500	41134000	0	0	17576000	9224300	17145000	0	0
Rv0946c|pgi|Probable glucose-6-phosphate isomerase Pgi (GPI) (phosphoglucose isomerase) (phosphohexose isomerase) (phi)|553 AA	59.974	553	6.3	5.8	4.9	2.9	2.9	22531000	9325100	11480000	69491000	102960000	10032000	9193900	0	0	0
Rv1836c|Rv1836c|Conserved protein|677 AA	69.676	677	16.8	5.5	11.8	2.1	0	39012000	7079600	39820000	1988300	0	10005000	9170100	10069000	0	0
Rv3921c|Rv3921c|Probable conserved transmembrane protein|366 AA	40.884	366	0	7.1	11.5	4.4	0	0	5763600	14532000	3672700	0	0	9146000	7956700	0	0
Rv2721c|Rv2721c|Possible conserved transmembrane alanine and glycine rich protein|699 AA	72.339	699	11.9	7.3	14.7	0	0	44463000	8316700	31914000	0	0	8988400	9114000	7744700	0	0
Rv1438|tpi|Probable triosephosphate isomerase Tpi (TIM)|261 AA	27.371	261	19.2	12.3	27.6	0	0	30170000	7069100	29219000	0	0	8769600	9110200	8994800	0	0
Rv1202|dapE|Probable succinyl-diaminopimelate desuccinylase DapE|354 AA	37.241	354	20.3	13.6	10.5	0	0	20658000	5957000	9519900	0	0	6832900	8962100	0	0	0
Rv2952|Rv2952|Possible methyltransferase (methylase)|270 AA	30.651	270	11.1	7.4	16.7	3	0	8420200	6571100	34666000	2278500	0	6833100	8794000	10068000	0	0
Rv2412|rpsT|30S ribosomal protein S20 RpsT|86 AA	9.3727	86	22.1	22.1	22.1	0	0	16299000	6489800	31555000	0	0	9075200	8764600	17060000	0	0
Rv1684|Rv1684|Conserved hypothetical protein|74 AA	8.2894	74	31.1	31.1	31.1	0	0	16800000	6313900	12278000	0	0	9122300	8762500	6480700	0	0
Rv2444c|rne|Possible ribonuclease E Rne|953 AA	103.36	953	7.1	3.6	10	0	0	18573000	6543800	46351000	0	0	7323800	8620200	9977900	0	0
Rv0129c|fbpC|Secreted antigen 85-C FbpC (85C) (antigen 85 complex C) (AG58C) (mycolyl transferase 85C) (fibronectin-binding protein C)|340 AA	36.771	340	10.3	5.3	5.3	0	0	10526000	5991300	15729000	0	0	0	8612200	8644300	0	0
Rv0206c|mmpL3|Possible conserved transmembrane transport protein MmpL3|944 AA	100.87	944	6.7	6.7	11.3	3.4	0	26152000	11662000	45989000	3436900	0	5763100	8403000	13708000	11960000	0
Rv3614c|espD|ESX-1 secretion-associated protein EspD|184 AA	19.802	184	25.5	12	30.4	0	0	36345000	5589800	58470000	0	0	15236000	8321600	20669000	0	0
Rv0284|eccC3|ESX conserved component EccC3. ESX-3 type VII secretion system protein. Possible membrane protein.|1330 AA	145.14	1330	10.2	13.5	10.6	0	0	41910000	18223000	36036000	0	0	7451200	8225400	7681800	0	0
Rv2094c|tatA|Sec-independent protein translocase membrane-bound protein TatA|83 AA	8.909	83	47	26.5	47	20.5	0	24528000	6029700	29215000	3679000	0	9774900	8166000	12223000	0	0
Rv0241c|htdX|Probable 3-hydroxyacyl-thioester dehydratase HtdX|280 AA	30.162	280	18.6	11.8	18.6	0	0	20431000	5407000	36753000	0	0	7285700	8075100	11014000	0	0
Rv0760c|Rv0760c|Conserved protein|139 AA	15.242	139	24.5	20.1	24.5	0	0	27385000	4715200	21418000	0	0	15488000	8047000	11717000	0	0
Rv2883c|pyrH|Probable uridylate kinase PyrH (UK) (uridine monophosphate kinase) (UMP kinase)|261 AA	27.429	261	20.7	9.6	13.8	0	0	41982000	5524400	37787000	0	0	14033000	8032800	12312000	0	0
Rv2564|glnQ|Probable glutamine-transport ATP-binding protein ABC transporter GlnQ|330 AA	35.428	330	20	14.2	13.3	0	0	42738000	6160000	23565000	0	0	13247000	8016200	8652900	0	0
Rv0467|icl1|Isocitrate lyase Icl (isocitrase) (isocitratase)|428 AA	47.086	428	13.3	6.5	10.7	3.5	0	34120000	7332600	12098000	6714100	0	7270300	7922000	0	0	0
Rv1423|whiA|Probable transcriptional regulatory protein WhiA|325 AA	34.933	325	13.8	18.2	29.8	0	0	15855000	10000000	43714000	0	0	7423200	7900800	11797000	0	0
Rv3244c|lpqB|Probable conserved lipoprotein LpqB|583 AA	61.15	583	10.3	3.8	13.9	0	0	19913000	5429200	16724000	0	0	8387300	7859800	6722900	0	0
Rv0466|Rv0466|Conserved protein|264 AA	30.153	264	34.8	24.6	16.7	0	0	62258000	11570000	36647000	0	0	10479000	7853400	8795700	0	0
Rv2246|kasB|3-oxoacyl-[acyl-carrier protein] synthase 2 KasB (beta-ketoacyl-ACP synthase) (KAS I)|438 AA	46.388	438	34.5	10.3	25.8	8.7	3.4	155150000	9502100	158430000	9680300	1902700	30344000	7851800	27415000	0	0
Rv3678c|Rv3678c|Conserved protein|151 AA	15.245	151	11.3	26.5	26.5	40.4	0	11840000	5255600	15900000	4710800	0	0	7790500	9294600	19719000	0
Rv1637c|Rv1637c|Conserved protein|264 AA	27.936	264	14.8	14.4	9.8	0	0	12563000	6806700	16190000	0	0	6576100	7738500	6497600	0	0
Rv3825c|pks2|Polyketide synthase Pks2|2126 AA	225.76	2126	13.8	5.4	11.1	0	0	137530000	15746000	110420000	0	0	17489000	7565300	16301000	0	0
Rv2587c|secD|Probable protein-export membrane protein SecD|573 AA	60.234	573	6.6	5.1	4.4	0	0	16291000	4810200	13249000	0	0	5949000	7426600	0	0	0
Rv3273|Rv3273|Probable transmembrane carbonic anhydrase (carbonate dehydratase) (carbonic dehydratase)|764 AA	80.533	764	11.8	10.3	4.2	14.9	0	35525000	9738500	10997000	18474000	0	6800000	7415900	11446000	30700000	0
Rv2773c|dapB|Dihydrodipicolinate reductase DapB (DHPR)|245 AA	25.733	245	25.3	12.2	16.3	0	0	34671000	4342400	26585000	0	0	11981000	7399200	12413000	0	0
Rv0271c|fadE6|Probable acyl-CoA dehydrogenase FadE6|731 AA	78.476	731	14.8	13.1	15.2	0	0	63354000	12055000	65530000	0	0	14130000	7382000	11148000	0	0
Rv0055|rpsR1|30S ribosomal protein S18-1 RpsR1|84 AA	9.5431	84	10.7	40.5	34.5	26.2	0	2121800	8567600	43900000	7085800	0	0	7371700	13211000	0	0
Rv1124|ephC|Probable epoxide hydrolase EphC (epoxide hydratase)|316 AA	34.694	316	11.7	7.9	14.9	0	0	13656000	5031100	17290000	0	0	5895200	7246000	7098200	0	0
Rv1683|Rv1683|Possible bifunctional enzyme; long-chain acyl-CoA synthase and lipase.|999 AA	107.36	999	12.1	5.5	11.2	1.5	0	34218000	8092100	34236000	616340	0	6553700	7242600	6414700	0	0
Rv1292|argS|Probable arginyl-tRNA synthetase ArgS (ARGRS) (arginine--tRNA ligase)|550 AA	59.677	550	23.1	8.5	11.5	0	0	65817000	8131300	30475000	0	0	16500000	7237900	9674500	0	0
Rv3838c|pheA|Prephenate dehydratase PheA|321 AA	33.601	321	15.6	13.7	9.7	0	0	14660000	8138200	15046000	0	0	7641900	7202700	8178000	0	0
Rv0432|sodC|Periplasmic superoxide dismutase [Cu-Zn] SodC|240 AA	23.844	240	16.2	16.2	10	0	0	30992000	7591600	4359900	0	0	12467000	7161200	0	0	0
Rv0423c|thiC|Probable thiamine biosynthesis protein ThiC|547 AA	59.897	547	14.6	8.4	8.4	6	0	32175000	5463300	20348000	1506100	0	8370700	7101700	6724400	5529300	0
Rv0641|rplA|50S ribosomal protein L1 RplA|235 AA	24.756	235	28.1	14.5	31.1	19.1	4.7	91796000	5360500	113210000	4912600	1346000	29744000	7082500	35752000	13468000	0
Rv3490|otsA|Alpha, alpha-trehalose-phosphate synthase [UDP-forming] OtsA (trehalose-6-phosphate synthase) (UDP-glucose-glucosephosphate glucosyltransferase) (trehalosephosphate-UDP glucosyltransferase) (trehalose-6-phosphate synthetase) (trehalose-phosphat	55.862	500	15.6	6.4	10.2	0	0	38947000	4344000	14727000	0	0	7890800	7062600	7237200	0	0
Rv2109c|prcA|Proteasome alpha subunit PrcA; assembles with beta subunit PrcB.|248 AA	26.849	248	18.1	5.6	27.8	0	0	19662000	4020500	35961000	0	0	8415300	6997800	9721400	0	0
Rv0005|gyrB|DNA gyrase (subunit B) GyrB (DNA topoisomerase (ATP-hydrolysing)) (DNA topoisomerase II) (type II DNA topoisomerase)|675 AA	74.058	675	20.1	11.6	13	0	0	78853000	10299000	57852000	0	0	11692000	6963100	11770000	0	0
Rv1411c|lprG|Conserved lipoprotein LprG|236 AA	24.548	236	10.6	10.6	15.3	0	0	9849800	4663600	24720000	0	0	5779900	6928600	11653000	0	0
Rv1629|polA|Probable DNA polymerase I PolA|904 AA	98.439	904	8.5	8.1	14	0	0	36373000	9867100	36995000	0	0	7602000	6924400	7833600	0	0
Rv1006|Rv1006|Unknown protein|567 AA	61.297	567	18.3	8.1	16.2	0	0	34558000	7807400	41069000	0	0	8231500	6910800	7608700	0	0
Rv1480|Rv1480|Conserved protein|317 AA	34.301	317	16.1	6.6	17	0	0	14254000	3837200	23042000	0	0	5521200	6776100	7158400	0	0
Rv1193|fadD36|Probable fatty-acid-CoA ligase FadD36 (fatty-acid-CoA synthetase) (fatty-acid-CoA synthase)|473 AA	49.488	473	6.3	6.6	9.7	0	0	18943000	4485400	20306000	0	0	0	6676900	7313000	0	0
Rv2141c|Rv2141c|Conserved protein|448 AA	48.11	448	6.7	6.7	6.7	0	0	12093000	4905400	8210200	0	0	6431500	6632700	4228700	0	0
Rv1265|Rv1265|Unknown protein|226 AA	25.229	226	15.9	16.8	11.5	0	0	10591000	4049200	8324300	0	0	3985100	6569900	4606900	0	0
Rv1611|trpC|Probable indole-3-glycerol phosphate synthase TrpC|272 AA	28.023	272	36	9.2	48.2	7.4	0	81503000	7004600	101610000	2715200	0	20502000	6520800	27821000	5695700	0
Rv2703|sigA|RNA polymerase sigma factor SigA (sigma-A)|528 AA	57.768	528	2.1	6.1	11	0	0	8518600	4704100	35259000	0	0	0	6488800	11013000	0	0
Rv3734c|tgs2|Putative triacylglycerol synthase (diacylglycerol acyltransferase) Tgs2|454 AA	49.303	454	31.1	13.2	18.9	0	0	72182000	9826300	54634000	0	0	14729000	6455400	14071000	0	0
Rv1196|PPE18|PPE family protein PPE18|391 AA	39.158	391	20.5	7.9	20.5	0	0	27705000	4611300	28891000	0	0	11216000	6398600	10955000	0	0
Rv3295|Rv3295|Probable transcriptional regulatory protein (probably TetR-family)|221 AA	24.805	221	13.6	10.4	33.9	0	0	24220000	4650900	26936000	0	0	0	6398000	8031400	0	0
Rv2129c|Rv2129c|Probable oxidoreductase|293 AA	31.331	293	14.3	14.3	15.7	0	0	11013000	5375800	15640000	0	0	5383500	6339000	5453000	0	0
Rv0418|lpqL|Probable lipoprotein aminopeptidase LpqL|500 AA	52.042	500	20.4	12.4	18.6	0	0	39229000	8121200	33554000	0	0	7538900	6312300	6732200	0	0
Rv2676c|Rv2676c|Conserved protein|231 AA	26.249	231	16	8.2	30.3	0	0	25013000	4741900	46671000	0	0	8431600	6309800	10079000	0	0
Rv0338c|Rv0338c|Probable iron-sulfur-binding reductase|882 AA	95.453	882	5.7	4.9	9.2	5.8	0	7801900	4596800	23496000	944940	0	0	6185900	7699400	0	0
Rv3075c|Rv3075c|Conserved protein|307 AA	33.1	307	41.7	18.6	27.4	0	0	64161000	7380500	44296000	0	0	11161000	6125600	12091000	0	0
Rv0352|dnaJ1|Probable chaperone protein DnaJ1|395 AA	41.345	395	22.5	17.5	19.2	13.9	0	35748000	4852500	42491000	1749500	0	7395100	5999300	8851400	7519300	0
Rv2477c|Rv2477c|Probable macrolide-transport ATP-binding protein ABC transporter|558 AA	61.892	558	25.4	7.9	19.7	0	0	120560000	8303800	129050000	0	0	24038000	5836900	20702000	0	0
Rv1731|gabD2|Possible succinate-semialdehyde dehydrogenase [NADP+] dependent (SSDH) GabD2|518 AA	55.324	518	23.4	14.5	27.2	5.8	0	72085000	9725300	109010000	588770	0	16100000	5779100	17429000	0	0
Rv0174|mce1F|Mce-family protein Mce1F|515 AA	54.005	515	20.8	9.7	6.4	0	0	24443000	6216400	7525700	0	0	6091800	5766400	0	0	0
Rv0392c|ndhA|Probable membrane NADH dehydrogenase NdhA|470 AA	50.385	470	3.2	5.3	8.9	0	0	2768400	4066400	13925000	0	0	0	5710900	5722900	0	0
Rv3240c|secA1|Probable preprotein translocase SecA1 1 subunit|949 AA	105.99	949	23.2	10.1	24.8	1.9	0	115510000	12187000	145040000	2076800	0	16876000	5692100	16803000	0	0
Rv3274c|fadE25|Probable acyl-CoA dehydrogenase FadE25|389 AA	41.723	389	31.6	11.6	35	0	0	284140000	9400200	220100000	0	0	36363000	5684100	29911000	0	0
Rv0282|eccA3|ESX conserved component EccA3. ESX-3 type VII secretion system protein.|631 AA	68.106	631	22.8	8.6	16	0	0	78773000	4726700	47000000	0	0	13710000	5675400	9705800	0	0
Rv0173|lprK|Possible Mce-family lipoprotein LprK (Mce-family lipoprotein Mce1E)|390 AA	42.239	390	17.4	10	13.1	0	0	24743000	4818300	11373000	0	0	5945700	5614400	5675700	0	0
Rv0189c|ilvD|Probable dihydroxy-acid dehydratase IlvD (dad)|575 AA	59.351	575	13.9	4	16.3	0	0	45362000	2465100	58074000	0	0	10945000	5375300	17368000	0	0
Rv2527|vapC17|Possible toxin VapC17|133 AA	15.175	133	0	21.8	27.8	0	0	0	2336900	17215000	0	0	0	5374900	5634100	0	0
Rv2394|ggtB|Probable gamma-glutamyltranspeptidase precursor GgtB (gamma-glutamyltransferase) (glutamyl transpeptidase)|643 AA	66.527	643	10.9	6.4	9.3	0	0	27165000	3702400	22667000	0	0	9015900	5373300	6206700	0	0
Rv2995c|leuB|Probable 3-isopropylmalate dehydrogenase LeuB (beta-IPM dehydrogenase) (IMDH) (3-IPM-DH)|336 AA	35.306	336	22	5.1	22.3	0	0	26576000	2454000	33595000	0	0	10365000	5373100	6369700	0	0
Rv2131c|cysQ|Monophosphatase CysQ|267 AA	28.415	267	32.2	12.4	24.7	6	0	28853000	3483600	16753000	258280	0	7673900	5269000	5247700	0	0
Rv2614c|thrS|Probable threonyl-tRNA synthetase ThrS (threonine-tRNA synthetase)(ThrRS) (threonine-tRNA ligase)|692 AA	77.121	692	12.6	4.9	11.8	0	0	28100000	3557800	20879000	0	0	6861500	5231500	5559000	0	0
Rv2992c|gltS|Glutamyl-tRNA synthetase GltS (glutamate--tRNA ligase) (glutamyl-tRNA synthase) (GLURS)|490 AA	53.831	490	23.9	12.9	29.8	0	0	51679000	9326800	74136000	0	0	10135000	5223400	11823000	0	0
Rv0903c|prrA|Two component response transcriptional regulatory protein PrrA|236 AA	25.254	236	18.2	18.2	20.8	0	0	34469000	3626900	27068000	0	0	9069900	5124000	5882200	0	0
Rv2251|Rv2251|Possible flavoprotein|475 AA	49.782	475	15.2	4.8	14.1	0	0	24072000	2544200	19367000	0	0	7104000	5032400	6041600	0	0
Rv0439c|Rv0439c|Probable dehydrogenase/reductase|311 AA	33.65	311	13.8	10.6	21.5	0	0	11758000	3025000	18814000	0	0	4531100	4713100	5595400	0	0
Rv1314c|Rv1314c|Conserved protein|193 AA	20.694	193	13.5	18.7	35.8	0	0	9481600	3673100	44329000	0	0	6273500	4705000	10009000	0	0
Rv0715|rplX|50S ribosomal protein L24 RplX|105 AA	11.475	105	24.8	16.2	50.5	7.6	0	48556000	3493600	77761000	5004600	0	19247000	4690800	27423000	0	0
Rv0171|mce1C|Mce-family protein Mce1C|515 AA	53.817	515	5.8	5.8	8.3	0	0	9894700	2771600	5027000	0	0	0	4642100	3496500	0	0
Rv2178c|aroG|3-deoxy-D-arabino-heptulosonate 7-phosphate synthase AroG (DAHP synthetase, phenylalanine-repressible)|462 AA	50.641	462	29	6.3	15.4	0	0	53738000	4249800	30878000	0	0	10947000	4603800	6452200	0	0
Rv2416c|eis|Enhanced intracellular survival protein Eis, GCN5-related N-acetyltransferase|402 AA	43.771	402	13.4	6	15.2	0	0	21910000	3052200	11236000	0	0	6393300	4522100	3852000	0	0
Rv1391|dfp|Probable DNA/pantothenate metabolism flavoprotein homolog Dfp|418 AA	43.544	418	5.3	5.3	2.4	0	0	5824500	2933600	0	0	0	3176500	4055300	0	0	0
Rv2112c|dop|Deamidase of pup Dop|554 AA	60.128	554	7	3.2	4.3	0	0	26240000	2917500	20661000	0	0	11734000	3926900	9749200	0	0
Rv0146|Rv0146|Possible S-adenosylmethionine-dependent methyltransferase|310 AA	34.016	310	8.4	9.4	16.5	0	0	15295000	2649300	12479000	0	0	0	3907000	4366900	0	0
Rv0119|fadD7|Probable fatty-acid-CoA ligase FadD7 (fatty-acid-CoA synthetase) (fatty-acid-CoA synthase)|525 AA	55.158	525	15.4	5.7	21.7	0	0	46464000	1820200	40944000	0	0	14629000	3883600	7219500	0	0
Rv1659|argH|Probable argininosuccinate lyase ArgH|470 AA	49.742	470	7.9	8.5	8.5	0	0	6215000	2649600	8272400	0	0	0	3878600	4555500	0	0
Rv2150c|ftsZ|Cell division protein FtsZ|379 AA	38.755	379	23	7.4	28	3.7	0	33883000	2428400	54580000	3029900	0	7536600	3816600	15912000	0	0
Rv2149c|yfiH|Conserved protein YfiH|250 AA	25.946	250	11.6	11.6	16	0	0	6092800	2619700	5022900	0	0	3344700	3635900	0	0	0
Rv0198c|zmp1|Probable zinc metalloprotease Zmp1|663 AA	73.881	663	18.9	3.6	4.2	0	0	41188000	3909500	10597000	0	0	9659400	3196900	0	0	0
Rv1296|thrB|Probable homoserine kinase ThrB|316 AA	32.346	316	7	7	0	0	0	9902700	1715300	0	0	0	6511500	3070100	0	0	0
Rv0688|Rv0688|Putative ferredoxin reductase|406 AA	43.017	406	27.6	5.7	20	0	0	69036000	3367400	38236000	0	0	17850000	2894500	7249700	0	0
Rv2097c|pafA|Proteasome accessory factor a PafA|452 AA	51.351	452	9.5	6.2	24.1	0	0	6102100	3568600	30896000	0	0	0	2528100	7193700	0	0
Rv0120c|fusA2|Probable elongation factor G FusA2 (EF-G)|714 AA	75.63	714	13.4	4.9	10.2	0	0	40058000	1901000	23445000	0	0	6099600	2447300	5448700	0	0
Rv1161|narG|Respiratory nitrate reductase (alpha chain) NarG|1232 AA	136.92	1232	1.4	2.5	5.8	0	0	4917800	1835400	14009000	0	0	0	2438000	3448200	0	0
Rv1821|secA2|Possible preprotein translocase ATPase SecA2|808 AA	88.919	808	21.8	6.6	10.3	0	0	106720000	5478400	35513000	0	0	18378000	1987900	4505300	0	0
Rv1617|pykA|Probable pyruvate kinase PykA|472 AA	50.667	472	33.7	8.7	34.5	4.7	0	161640000	4582800	143770000	692370	0	24730000	1865000	22617000	0	0
Rv3597c|lsr2|Iron-regulated H-NS-like protein Lsr2|112 AA	12.098	112	17.9	17.9	17.9	0	0	99584000	62009000	286750000	0	0	76969000	0	220590000	0	0
Rv3462c|infA|Probable translation initiation factor if-1 InfA|73 AA	8.4888	73	42.5	16.4	63	16.4	0	41407000	8030600	124130000	1493000	0	30179000	0	76179000	0	0
Rv3269|Rv3269|Conserved protein|93 AA	9.7501	93	61.3	12.9	61.3	12.9	0	45497000	4650400	143920000	12367000	0	17152000	0	49507000	0	0
Rv0733|adk|Adenylate kinase Adk (ATP-AMP transphosphorylase)|181 AA	20.093	181	49.7	0	58	0	0	236330000	0	191470000	0	0	49123000	0	42672000	0	0
Rv2194|qcrC|Probable ubiquinol-cytochrome C reductase QcrC (cytochrome C subunit)|280 AA	29.12	280	18.9	6.4	18.9	4.3	0	60438000	13928000	68721000	2503900	0	52353000	0	38212000	0	0
Rv0056|rplI|50S ribosomal protein L9 RplI|152 AA	16.169	152	34.2	13.2	34.2	0	0	41932000	5022100	53088000	0	0	27734000	0	34553000	0	0
Rv2632c|Rv2632c|Conserved protein|93 AA	10.083	93	68.8	30.1	68.8	0	0	93503000	2657100	85449000	0	0	33289000	0	30877000	0	0
Rv1306|atpF|Probable ATP synthase B chain AtpF|171 AA	18.325	171	14	9.9	29.8	9.9	0	14258000	3316300	47129000	3652700	0	12318000	0	28837000	0	0
Rv2904c|rplS|50S ribosomal protein L19 RplS|113 AA	13.013	113	46.9	23.9	38.9	8.8	0	97564000	3478200	54302000	8835900	0	23364000	0	25404000	0	0
Rv0639|nusG|Probable transcription antitermination protein NusG|238 AA	25.414	238	42	5.9	34.9	15.5	0	95436000	777790	110060000	3524100	0	31755000	0	23127000	12258000	0
Rv2699c|Rv2699c|Conserved hypothetical protein|100 AA	10.916	100	18	16	16	0	0	27481000	1084600	38645000	0	0	15783000	0	22849000	0	0
Rv3478|PPE60|PE family protein PPE60|393 AA	39.381	393	8.1	0	8.1	0	0	37208000	0	38267000	0	0	23294000	0	22332000	0	0
Rv3139|fadE24|Probable acyl-CoA dehydrogenase FadE24|468 AA	49.646	468	25.2	5.8	19.9	0	0	69011000	3311500	35442000	0	0	21067000	0	21610000	0	0
Rv0250c|Rv0250c|Conserved protein|97 AA	10.878	97	49.5	0	57.7	0	0	53040000	0	72377000	0	0	17514000	0	20694000	0	0
Rv2563|Rv2563|Probable glutamine-transport transmembrane protein ABC transporter|349 AA	36.025	349	13.5	8.3	24.4	6.6	0	34356000	3031300	53219000	342060	0	16829000	0	20291000	0	0
Rv2520c|Rv2520c|Possible conserved membrane protein|75 AA	8.3416	75	34.7	17.3	34.7	17.3	0	27312000	5134800	30806000	1430500	0	11544000	0	20193000	0	0
Rv1275|lprC|Possible lipoprotein LprC|180 AA	18.87	180	28.3	12.8	13.9	10.6	0	45369000	9227600	33352000	275530	0	17261000	0	19700000	0	0
Rv1247c|relB|Antitoxin RelB|89 AA	9.7669	89	19.1	10.1	19.1	0	0	8719100	3196400	33607000	0	0	4997100	0	18801000	0	0
Rv1483|fabG1|3-oxoacyl-[acyl-carrier protein] reductase FabG1 (3-ketoacyl-acyl carrier protein reductase) (mycolic acid biosynthesis a protein)|247 AA	25.665	247	16.6	0	16.6	0	0	48157000	0	46946000	0	0	21725000	0	18531000	0	0
Rv1984c|cfp21|Probable cutinase precursor CFP21|217 AA	21.782	217	19.4	7.4	19.4	0	0	22936000	2885300	30530000	0	0	14097000	0	18467000	0	0
Rv2462c|tig|Probable trigger factor (TF) protein Tig|466 AA	50.583	466	27.5	5.6	20	7.3	0	99271000	7713700	85456000	6107000	0	26506000	0	17080000	11434000	0
Rv2428|ahpC|Alkyl hydroperoxide reductase C protein AhpC (alkyl hydroperoxidase C)|195 AA	21.566	195	32.8	0	26.2	36.4	0	27080000	0	13599000	15945000	0	11865000	0	16843000	42439000	0
Rv3880c|espL|ESX-1 secretion-associated protein EspL|115 AA	12.167	115	12.2	6.1	12.2	0	0	13730000	7725800	24808000	0	0	9173800	0	16836000	0	0
Rv3592|mhuD|Possible heme degrading protein MhuD|105 AA	11.185	105	34.3	15.2	31.4	31.4	0	43205000	6245200	26729000	1148600	0	27649000	0	16639000	0	0
Rv3206c|moeB1|Probable molybdenum cofactor biosynthesis protein MoeB1 (MPT-synthase sulfurylase) (molybdopterin synthase sulphurylase)|392 AA	42.141	392	9.2	3.1	6.4	0	0	17979000	2464900	23846000	0	0	8959300	0	16109000	0	0
Rv0640|rplK|50S ribosomal protein L11 RplK|142 AA	15.003	142	31.7	7	35.9	16.9	0	38371000	1796100	62137000	4665300	0	14834000	0	15937000	0	0
Rv3583c|Rv3583c|Possible transcription factor|162 AA	17.907	162	28.4	0	32.7	5.6	0	53694000	0	54683000	0	0	15269000	0	15867000	0	0
Rv2442c|rplU|50S ribosomal protein L21 RplU|104 AA	11.151	104	18.3	18.3	29.8	0	0	13375000	5056700	25812000	0	0	9726900	0	14794000	0	0
Rv1070c|echA8|Probable enoyl-CoA hydratase EchA8 (enoyl hydrase) (unsaturated acyl-CoA hydratase) (crotonase)|257 AA	27.273	257	16	6.2	9.7	0	0	52547000	5870900	33911000	0	0	17601000	0	14532000	0	0
Rv1855c|Rv1855c|Possible oxidoreductase|307 AA	33.188	307	21.2	3.6	23.5	0	0	27701000	5831100	36102000	0	0	16951000	0	14309000	0	0
Rv2453c|mobA|Probable molybdopterin-guanine dinucleotide biosynthesis protein A MobA|201 AA	21.052	201	30.8	11.9	16.4	0	0	31441000	4455500	23150000	0	0	12415000	0	14236000	0	0
Rv1543|Rv1543|Possible fatty acyl-CoA reductase|341 AA	36.82	341	19.6	6.5	27	5.9	0	31717000	4922000	56393000	4957000	0	9944000	0	14227000	0	0
Rv0801|Rv0801|Conserved protein|115 AA	12.512	115	13.9	20	40.9	9.6	0	23798000	11023000	42265000	1710400	0	19359000	0	14130000	0	0
Rv2161c|Rv2161c|Conserved protein|288 AA	30.768	288	5.9	0	8.3	0	0	22304000	0	31792000	0	0	12072000	0	14122000	0	0
Rv1770|Rv1770|Conserved protein|428 AA	45.972	428	7.2	0	7.2	11	0	24073000	0	23817000	1055100	0	14847000	0	13981000	0	0
Rv0530|Rv0530|Conserved protein|405 AA	43.022	405	16.5	4.7	13.8	0	0	32870000	1114000	22203000	0	0	10814000	0	13867000	0	0
Rv3682|ponA2|Probable bifunctional membrane-associated penicillin-binding protein 1A/1B PonA2 (murein polymerase) [includes: penicillin-insensitive transglycosylase (peptidoglycan TGASE) + penicillin-sensitive transpeptidase (DD-transpeptidase)]|810 AA	84.635	810	7.5	1.1	7.3	0	0	10167000	1199000	44535000	0	0	15989000	0	13568000	0	0
Rv3788|Rv3788|Hypothetical protein|161 AA	17.374	161	41.6	0	54	13	0	19168000	0	41112000	1122900	0	13688000	0	13232000	0	0
Rv1676|Rv1676|Unknown protein|234 AA	25.859	234	14.1	2.6	26.9	0	0	8357500	2961100	55970000	0	0	8739600	0	13165000	0	0
Rv0562|grcC1|Probable polyprenyl-diphosphate synthase GrcC1 (polyprenyl pyrophosphate synthetase)|335 AA	35.528	335	16.1	4.5	24.5	0	0	26281000	2048800	37274000	0	0	11777000	0	13153000	0	0
Rv3709c|ask|Aspartokinase Ask (aspartate kinase) [contains: aspartokinase alpha subunit (Ask-alpha); and aspartokinase beta subunit (Ask-beta)]|421 AA	44.429	421	23.3	4	16.2	0	0	63166000	2690600	32593000	0	0	22369000	0	12967000	0	0
Rv3616c|espA|ESX-1 secretion-associated protein A, EspA|392 AA	39.888	392	8.4	5.4	14.3	3.1	0	17177000	3927900	43490000	1872800	0	9036900	0	12891000	0	0
Rv0479c|Rv0479c|Probable conserved membrane protein|348 AA	37.016	348	13.5	4.3	26.4	0	0	27956000	1039400	47095000	0	0	9206100	0	12752000	0	0
Rv3718c|Rv3718c|Conserved protein|147 AA	15.662	147	23.1	0	23.1	0	0	37142000	0	25471000	0	0	11646000	0	12558000	0	0
Rv1612|trpB|Tryptophan synthase, beta subunit TrpB|410 AA	43.286	410	28	2.7	11.5	0	0	54129000	3913700	28522000	0	0	12535000	0	12438000	0	0
Rv1311|atpC|Probable ATP synthase epsilon chain AtpC|121 AA	13.135	121	19	0	28.1	0	0	11899000	0	31644000	0	0	15258000	0	12355000	0	0
Rv1144|Rv1144|Probable short-chain type dehydrogenase/reductase|250 AA	25.787	250	24	15.6	16	0	0	27892000	5069600	23797000	0	0	12293000	0	11994000	0	0
Rv0296c|Rv0296c|Probable sulfatase|465 AA	51.813	465	15.7	4.7	10.5	0	0	28616000	1909200	20344000	0	0	11873000	0	11980000	0	0
Rv2928|tesA|Probable thioesterase TesA|261 AA	29.151	261	21.8	3.1	10.3	0	0	33576000	6397500	32749000	0	0	9752900	0	11836000	0	0
Rv1270c|lprA|Possible lipoprotein LprA|244 AA	24.874	244	11.1	4.1	27	0	0	7968700	2237900	37606000	0	0	4179400	0	11636000	0	0
Rv3401|Rv3401|Conserved protein|786 AA	87.314	786	6.6	2.3	8.5	0	0	26734000	0	30779000	0	0	8423100	0	11622000	0	0
Rv3280|accD5|Probable propionyl-CoA carboxylase beta chain 5 AccD5 (pccase) (propanoyl-CoA:carbon dioxide ligase)|548 AA	59.354	548	23.2	6.6	12.8	4.2	0	93565000	2588400	46099000	2336000	0	12479000	0	11342000	0	0
Rv0175|Rv0175|Probable conserved Mce associated membrane protein|213 AA	22.324	213	9.4	9.4	19.2	0	0	23193000	2897400	26850000	0	0	13273000	0	11269000	0	0
Rv2427c|proA|Probable gamma-glutamyl phosphate reductase protein ProA (GPR) (glutamate-5-semialdehyde dehydrogenase) (glutamyl-gamma-semialdehyde dehydrogenase)|415 AA	43.744	415	18.3	4.8	12	5.1	0	51365000	3733100	44731000	264240	0	10949000	0	11056000	0	0
Rv3867|espH|ESX-1 secretion-associated protein EspH|183 AA	19.945	183	9.3	4.9	4.9	4.9	0	27458000	3901600	17844000	9457800	0	11139000	0	10963000	36981000	0
Rv0928|pstS3|Periplasmic phosphate-binding lipoprotein PstS3 (PBP-3) (PstS3) (PHOS1)|370 AA	37.935	370	0	0	12.7	6.2	3.2	0	0	25411000	8316900	0	0	0	10882000	34385000	0
Rv2050|Rv2050|Conserved protein|111 AA	12.972	111	15.3	0	15.3	9	0	14093000	0	20094000	1067000	0	7634900	0	10674000	0	0
Rv1185c|fadD21|Probable fatty-acid-AMP ligase FadD21 (fatty-acid-AMP synthetase) (fatty-acid-AMP synthase)|578 AA	62.756	578	25.8	1.2	30.1	0	0	78120000	2953500	87290000	0	0	11160000	0	10590000	0	0
Rv2294|Rv2294|Probable aminotransferase|407 AA	44.251	407	18.2	8.1	7.4	0	0	31947000	5261200	17910000	0	0	8984700	0	10583000	0	0
Rv2619c|Rv2619c|Conserved protein|117 AA	12.322	117	21.4	9.4	17.1	0	0	9713500	1696300	23793000	0	0	4062200	0	10503000	0	0
Rv2603c|Rv2603c|Highly conserved protein|251 AA	26.798	251	13.9	7.2	11.2	0	0	17825000	3396500	16749000	0	0	8769300	0	10442000	0	0
Rv0407|fgd1|F420-dependent glucose-6-phosphate dehydrogenase Fgd1|336 AA	36.956	336	10.1	3.9	29.8	0	0	20676000	3357100	42513000	0	0	8870700	0	10426000	0	0
Rv0524|hemL|Probable glutamate-1-semialdehyde 2,1-aminomutase HemL (GSA) (glutamate-1-semialdehyde aminotransferase) (GSA-at)|462 AA	47.515	462	6.5	4.3	15.6	0	0	22133000	2133900	31694000	0	0	13501000	0	10404000	0	0
Rv0788|purQ|Probable phosphoribosylformylglycinamidine synthase I PURG (FGAM synthase I)|224 AA	23.601	224	19.6	0	24.6	0	0	20391000	0	24551000	0	0	7754100	0	10330000	0	0
Rv0738|Rv0738|Conserved protein|182 AA	19.115	182	24.2	0	24.2	0	0	22690000	0	18111000	0	0	13101000	0	10321000	0	0
Rv1223|htrA|Probable serine protease HtrA (DEGP protein)|528 AA	54.157	528	29.2	3	11.6	10.2	0	43770000	1353100	29644000	2540900	0	9838600	0	10248000	0	0
Rv3094c|Rv3094c|Conserved hypothetical protein|376 AA	40.296	376	15.4	3.5	18.4	0	0	21073000	2682100	38300000	0	0	7370300	0	10202000	0	0
Rv3803c|fbpD|Secreted MPT51/MPB51 antigen protein FbpD (MPT51/MPB51 antigen 85 complex C) (AG58C) (mycolyl transferase 85C) (fibronectin-binding protein C) (85C)|299 AA	31.089	299	23.7	9.7	17.7	0	0	22408000	3431900	16331000	0	0	10078000	0	10194000	0	0
Rv3913|trxB2|Probable thioredoxin reductase TrxB2 (TRXR) (TR)|335 AA	35.643	335	26.9	3.3	19.1	0	0	40389000	970440	27983000	0	0	10688000	0	10122000	0	0
Rv2392|cysH|Probable 3-phosphoadenosine 5-phosphosulfate reductase CysH (PAPS reductase, thioredoxin DEP.) (padops reductase) (3- phosphoadenylylsulfate reductase) (PAPS sulfotransferase)|254 AA	27.423	254	22.8	0	25.2	0	0	15053000	0	23794000	0	0	7421500	0	10074000	0	0
Rv1511|gmdA|GDP-D-mannose dehydratase GmdA (GDP-mannose 4,6 dehydratase) (GMD)|340 AA	38.31	340	32.4	11.5	15.9	0	0	45632000	6864600	18547000	0	0	14522000	0	9908100	0	0
Rv1323|fadA4|Probable acetyl-CoA acetyltransferase FadA4 (acetoacetyl-CoA thiolase)|389 AA	40.048	389	15.4	7.5	14.9	0	0	48715000	7665700	33982000	0	0	12123000	0	9767300	0	0
Rv3264c|manB|D-alpha-D-mannose-1-phosphate guanylyltransferase ManB (D-alpha-D-heptose-1-phosphate guanylyltransferase)|359 AA	37.839	359	25.1	0	21.2	0	0	46872000	0	34198000	0	0	10530000	0	9624300	0	0
Rv0127|mak|Maltokinase Mak|455 AA	49.878	455	7.5	0	7.7	0	0	20799000	0	22306000	0	0	9249500	0	9587200	0	0
Rv1923|lipD|Probable lipase LipD|446 AA	47.151	446	14.6	6.3	13.9	0	0	36581000	5409900	29294000	0	0	12654000	0	9577000	0	0
Rv2535c|pepQ|Probable cytoplasmic peptidase PepQ|372 AA	38.758	372	10.5	10.5	15.1	0	0	37155000	6460400	28125000	0	0	11307000	0	9563800	0	0
Rv3046c|Rv3046c|Conserved protein|124 AA	13.351	124	44.4	6.5	50.8	6.5	0	20449000	965920	22168000	654490	0	10095000	0	9391500	0	0
Rv1267c|embR|Probable transcriptional regulatory protein EmbR|388 AA	41.933	388	19.6	4.6	9	0	0	34644000	1253900	20971000	0	0	8085200	0	9344100	0	0
Rv1596|nadC|Probable nicotinate-nucleotide pyrophosphatase NadC|285 AA	29.951	285	28.8	0	25.3	0	0	26114000	0	35466000	0	0	11185000	0	9254100	0	0
Rv3778c|Rv3778c|Possible aminotransferase|398 AA	41.851	398	14.1	3	18.1	0	0	25277000	2312900	34146000	0	0	6479400	0	9253300	0	0
Rv1871c|Rv1871c|Conserved protein|129 AA	14.663	129	17.8	7.8	17.8	0	0	8504000	2719200	15047000	0	0	5311700	0	9214000	0	0
Rv0675|echA5|Probable enoyl-CoA hydratase EchA5 (enoyl hydrase) (unsaturated acyl-CoA hydratase) (crotonase)|263 AA	27.441	263	16.3	3.8	16.3	0	0	18228000	1151400	11774000	0	0	7968800	0	9086100	0	0
Rv2888c|amiC|Probable amidase AmiC (aminohydrolase)|473 AA	50.915	473	7.2	9.1	11	0	0	11159000	4202300	29406000	0	0	9243100	0	8854300	0	0
Rv2845c|proS|Probable prolyl-tRNA synthetase ProS (proline--tRNA ligase) (PRORS) (global RNA synthesis factor) (proline translase)|582 AA	63.269	582	18.2	2.2	10	0	0	50188000	1887600	27605000	0	0	12234000	0	8737900	0	0
Rv2841c|nusA|Probable N utilization substance protein A NusA|347 AA	37.641	347	21	3.5	21.9	0	0	33498000	3891900	22267000	0	0	11286000	0	8719800	0	0
Rv1627c|Rv1627c|Probable nonspecific lipid-transfer protein|402 AA	42.385	402	14.9	2.5	11.9	0	0	14735000	1324200	16355000	0	0	10718000	0	8706500	0	0
Rv3396c|guaA|Probable GMP synthase [glutamine-hydrolyzing] GuaA (glutamine amidotransferase) (GMP synthetase)|525 AA	56.027	525	8.2	3.2	12.8	1.5	0	32849000	2332100	40643000	700530	0	14293000	0	8698100	0	0
Rv0670|end|Probable endonuclease IV End (endodeoxyribonuclease IV) (apurinase)|252 AA	26.813	252	24.6	11.1	24.6	14.7	0	27807000	10404000	21017000	1583800	0	14442000	0	8664600	0	0
Rv2001|Rv2001|Conserved hypothetical protein|250 AA	28.701	250	11.2	0	16.4	0	0	11478000	0	15818000	0	0	7474900	0	8545400	0	0
Rv0985c|mscL|Possible large-conductance ion mechanosensitive channel MscL|151 AA	16.023	151	14.6	0	14.6	0	0	10693000	0	15601000	0	0	5929400	0	8372300	0	0
Rv3411c|guaB2|Probable inosine-5-monophosphate dehydrogenase GuaB2 (imp dehydrogenase) (inosinic acid dehydrogenase) (inosinate dehydrogenase) (imp oxidoreductase) (inosine-5-monophosphate oxidoreductase) (IMPDH) (IMPD)|529 AA	54.866	529	21	8.7	22.1	4	0	27387000	3429200	46933000	454400	0	8231000	0	8341500	0	0
Rv3761c|fadE36|Possible acyl-CoA dehydrogenase FadE36|351 AA	38.532	351	29.1	2.6	20.8	0	0	23744000	1741300	28626000	0	0	7872700	0	8231500	0	0
Rv3400|Rv3400|Probable hydrolase|262 AA	28.227	262	26.7	13	20.2	9.9	0	45118000	3581200	17488000	361350	0	11622000	0	8223900	0	0
Rv3044|fecB|Probable FEIII-dicitrate-binding periplasmic lipoprotein FecB|359 AA	36.91	359	17.5	5.8	23.4	0	0	5786800	2826500	22906000	0	0	3598800	0	8133200	0	0
Rv3010c|pfkA|Probable 6-phosphofructokinase PfkA (phosphohexokinase) (phosphofructokinase)|343 AA	36.88	343	5.5	5.5	5.2	2.9	0	21301000	4353200	21172000	732020	0	14490000	0	8119200	0	0
Rv3791|dprE2|Decaprenylphosphoryl-D-2-keto erythro pentose reductase|254 AA	27.469	254	13.8	6.7	9.8	0	0	17646000	3802500	25579000	0	0	8641200	0	8102900	0	0
Rv0042c|Rv0042c|Possible transcriptional regulatory protein (probably MarR-family)|208 AA	22.411	208	10.1	8.7	24.5	0	0	9014800	3008500	28892000	0	0	6180700	0	8044400	0	0
Rv2465c|rpiB|Ribose-5-phosphate isomerase|162 AA	17.277	162	25.3	3.7	19.8	0	0	36942000	3238900	22569000	0	0	12082000	0	8004300	0	0
Rv1180|pks3|Probable polyketide beta-ketoacyl synthase Pks3|488 AA	50.566	488	10.5	2	11.1	0	0	25351000	2492700	26166000	0	0	9995300	0	7983400	0	0
Rv3910|Rv3910|Probable conserved transmembrane protein|1184 AA	123.56	1184	3.5	2	6	1.4	0	11427000	1483900	15894000	429240	0	7767300	0	7857100	0	0
Rv1699|pyrG|Probable CTP synthase PyrG|586 AA	63.602	586	12.6	3.1	11.4	0	0	24145000	3107000	27017000	0	0	10323000	0	7777500	0	0
Rv1056|Rv1056|Conserved protein|254 AA	28.945	254	15.7	10.6	15.7	0	0	11917000	3286200	18083000	0	0	7568400	0	7768800	0	0
Rv1594|nadA|Probable quinolinate synthetase NadA|349 AA	37.408	349	17.8	7.7	22.1	0	0	17601000	975780	22847000	0	0	6171700	0	7600500	0	0
Rv2226|Rv2226|Conserved protein|513 AA	56.333	513	18.7	9.2	17.9	4.5	0	48523000	5656600	36217000	944160	0	9614500	0	7551300	0	0
Rv0244c|fadE5|Probable acyl-CoA dehydrogenase FadE5|611 AA	66.013	611	19	1.6	23.9	0	0	52024000	2623300	50026000	0	0	8460400	0	7420800	0	0
Rv0525|Rv0525|Conserved protein|202 AA	22.212	202	24.3	8.4	29.2	0	0	17953000	3479200	21906000	0	0	7602500	0	7405900	0	0
Rv1409|ribG|Probable bifunctional riboflavin biosynthesis protein RibG : diaminohydroxyphosphoribosylaminopyrimidine deaminase (riboflavin-specific deaminase) + 5-amino-6-(5-phosphoribosylamino) uracil reductase (HTP reductase)|339 AA	35.366	339	31.3	0	23.9	0	0	29102000	0	21259000	0	0	6364000	0	7315700	0	0
Rv3318|sdhA|Probable succinate dehydrogenase (flavoprotein subunit) SdhA (succinic dehydrogenase) (fumarate reductase) (fumarate dehydrogenase) (fumaric hydrogenase)|590 AA	64.807	590	9.3	0	5.8	0	0	25080000	0	15570000	0	0	5224300	0	7311700	0	0
Rv1229c|mrp|Probable Mrp-related protein Mrp|390 AA	41.063	390	12.6	4.4	13.6	0	0	13657000	1553800	28468000	0	0	6019400	0	7210200	0	0
Rv3646c|topA|DNA topoisomerase I TopA (omega-protein) (relaxing enzyme) (untwisting enzyme) (swivelase) (type I DNA topoisomerase) (nicking-closing enzyme) (TOPO I)|934 AA	102.32	934	13.2	2.9	13.1	0	0	39656000	3133500	36664000	0	0	7587900	0	6984100	0	0
Rv0234c|gabD1|Succinate-semialdehyde dehydrogenase [NADP+] dependent (SSDH) GabD1|511 AA	54.299	511	8	2.9	8.2	0	0	16967000	3516000	17216000	0	0	9346100	0	6902300	0	0
Rv3809c|glf|UDP-galactopyranose mutase Glf (UDP-GALP mutase) (NAD+-flavin adenine dinucleotide-requiring enzyme)|399 AA	45.814	399	12	4.3	7.3	0	0	20464000	2647500	12069000	0	0	6951200	0	6665400	0	0
Rv3633|Rv3633|Conserved protein|291 AA	32.447	291	7.2	3.4	7.2	0	0	13365000	1837600	18230000	0	0	7466600	0	6617900	0	0
Rv2068c|blaC|Class a beta-lactamase BlaC|307 AA	32.567	307	11.1	0	10.7	0	0	13699000	0	13865000	0	0	5358000	0	6595900	0	0
Rv3799c|accD4|Probable propionyl-CoA carboxylase beta chain 4 AccD4 (pccase) (propanoyl-CoA:carbon dioxide ligase)|522 AA	56.647	522	5.2	0	9.2	0	0	25796000	0	15845000	0	0	9154600	0	6557000	0	0
Rv0172|mce1D|Mce-family protein Mce1D|530 AA	56.498	530	16.2	6.2	4.9	0	0	30025000	5688400	10127000	0	0	8484400	0	6407900	0	0
Rv0757|phoP|Possible two component system response transcriptional positive regulator PhoP|247 AA	27.513	247	15	2.8	24.3	5.7	0	12268000	2001400	20192000	1857300	0	7172100	0	6402500	0	0
Rv3881c|espB|Secreted ESX-1 substrate protein B, EspB. Conserved alanine and glycine rich protein|460 AA	47.593	460	11.3	2.8	12.2	0	0	12185000	3409800	16697000	0	0	7119000	0	6367200	0	0
Rv0957|purH|Probable bifunctional purine biosynthesis protein PurH: phosphoribosylaminoimidazolecarboxamide formyltransferase (AICAR transformylase) (5-phosphoribosyl-5-aminoimidazole-4-carboxamide formyltransferase) + inosinemonophosphate cyclohydrolase	55.026	523	10.9	0	10.9	0	0	28120000	0	18241000	0	0	10063000	0	6342100	0	0
Rv2498c|citE|Probable citrate (pro-3S)-lyase (beta subunit) CitE (citrase) (citratase) (citritase) (citridesmolase) (citrase aldolase)|273 AA	28.885	273	26.7	0	15.4	13.2	0	21824000	0	9086500	2204800	0	7732000	0	6207100	0	0
Rv2572c|aspS|Probable aspartyl-tRNA synthetase AspS (aspartate--tRNA ligase) (ASPRS) (aspartic acid translase)|596 AA	65.194	596	9.4	0	5.4	0	0	27093000	0	13471000	0	0	8251300	0	6173700	0	0
Rv3721c|dnaZX|DNA polymerase III (subunit gamma/tau) DnaZ/X|578 AA	61.891	578	12.5	3.8	12.8	0	0	16184000	2336000	21964000	0	0	4792900	0	5995900	0	0
Rv2927c|Rv2927c|Conserved hypothetical protein|245 AA	26.954	245	18	9	13.5	0	0	15970000	1920700	12945000	0	0	7772400	0	5811900	0	0
Rv3237c|Rv3237c|Conserved protein|160 AA	17.233	160	26.2	6.2	20.6	0	0	23676000	2137300	15856000	0	0	6711200	0	5796300	0	0
Rv2373c|dnaJ2|Probable chaperone protein DnaJ2|382 AA	40.456	382	18.8	5.8	11.3	5.8	0	15569000	1954100	14846000	3125100	0	6061800	0	5788200	0	0
Rv3920c|Rv3920c|Conserved protein similar to jag protein|187 AA	20.558	187	19.3	8.6	28.3	0	0	9086000	612840	18845000	0	0	5187700	0	5760700	0	0
Rv3169|Rv3169|Conserved protein|374 AA	41.759	374	14.4	7	11	0	0	16762000	3352500	17862000	0	0	6411500	0	5720300	0	0
Rv2967c|pca|Probable pyruvate carboxylase Pca (pyruvic carboxylase)|1127 AA	120.39	1127	6.7	1.4	8.2	0	0	20115000	1333900	25118000	0	0	5397400	0	5706500	0	0
Rv2210c|ilvE|Branched-chain amino acid transaminase IlvE|368 AA	39.666	368	22	7.9	16	0	0	36891000	2439200	17726000	0	0	5938200	0	5682200	0	0
Rv3336c|trpS|Probable tryptophanyl-tRNA synthetase TrpS (tryptophan--tRNA ligase) (TRPRS) (tryptophan translase)|336 AA	36.272	336	16.4	0	16.4	0	0	19022000	0	15932000	0	0	6569500	0	5577500	0	0
Rv3465|rmlC|dTDP-4-dehydrorhamnose 3,5-epimerase RmlC (dTDP-4-keto-6-deoxyglucose 3,5-epimerase) (dTDP-L-rhamnose synthetase) (thymidine diphospho-4-keto-rhamnose 3,5-epimerase)|202 AA	22.314	202	21.3	5.4	12.4	0	0	19772000	2767500	8952800	0	0	6504500	0	5561200	0	0
Rv2115c|mpa|Mycobacterial proteasome ATPase Mpa|609 AA	67.4	609	17.4	1.3	7.6	4.6	0	24800000	0	9008600	661250	0	6032100	0	5520400	0	0
Rv1481|Rv1481|Probable membrane protein|335 AA	36.029	335	10.7	2.7	22.4	9.3	0	14707000	1916200	10368000	1548700	0	4451400	0	5446700	0	0
Rv1179c|Rv1179c|Unknown protein|939 AA	100.64	939	5.8	0	7.9	0	0	12610000	0	18066000	0	0	4504600	0	5445100	0	0
Rv3519|Rv3519|Unknown protein|236 AA	25.96	236	20.3	0	11.9	0	0	20537000	0	7243200	0	0	6861200	0	5378300	0	0
Rv1245c|Rv1245c|Probable short-chain type dehydrogenase/reductase|276 AA	29.215	276	10.1	6.9	20.3	0	0	5343300	2164800	13835000	0	0	2979700	0	5214800	0	0
Rv0041|leuS|Probable leucyl-tRNA synthetase LeuS (leucine--tRNA ligase) (LEURS)|969 AA	107.56	969	10.4	7	4.4	0	0	42719000	9420400	16256000	0	0	10624000	0	5156300	0	0
Rv1156|Rv1156|Conserved protein|195 AA	20.84	195	14.9	4.1	19.5	0	0	6717600	997700	13075000	0	0	4722100	0	4985400	0	0
Rv0777|purB|Probable adenylosuccinate lyase PurB (adenylosuccinase) (ASL) (ASASE)|472 AA	51.008	472	12.1	2.8	9.3	0	0	14798000	1488400	12256000	0	0	5093000	0	4741000	0	0
Rv3003c|ilvB1|Acetolactate synthase (large subunit) IlvB1 (acetohydroxy-acid synthase)|618 AA	66.09	618	12.5	4	10.7	0	0	18917000	2873500	14623000	0	0	4837300	0	4738900	0	0
Rv3485c|Rv3485c|Probable short-chain type dehydrogenase/reductase|314 AA	33.193	314	11.8	6.1	23.6	0	0	6996000	1213300	16995000	0	0	4688700	0	4710900	0	0
Rv3651|Rv3651|Conserved hypothetical protein|345 AA	37.967	345	19.4	4.1	16.2	0	0	13466000	462390	14200000	0	0	6512300	0	4685600	0	0
Rv1833c|Rv1833c|Possible haloalkane dehalogenase|286 AA	32.151	286	10.5	5.6	10.5	0	0	7909600	1543300	6925900	0	0	3826500	0	4487000	0	0
Rv2216|Rv2216|Conserved protein|301 AA	31.671	301	14	0	14	0	0	7298800	0	6643300	0	0	4808200	0	4336200	0	0
Rv0018c|pstP|Phosphoserine/threonine phosphatase PstP|514 AA	53.779	514	2.3	0	2.3	0	8.6	8046100	0	5623600	0	19864000	5911000	0	4192200	0	74430000
Rv1060|Rv1060|Unknown protein|157 AA	16.866	157	16.6	8.3	16.6	0	0	4927900	1869300	6423900	0	0	3573000	0	4150200	0	0
Rv3610c|ftsH|Membrane-bound protease FtsH (cell division protein)|760 AA	81.985	760	6.6	1.7	11.2	0	0	14067000	1571300	17263000	0	0	3900300	0	4096500	0	0
Rv2950c|fadD29|Fatty-acid-AMP ligase FadD29 (fatty-acid-AMP synthetase) (fatty-acid-AMP synthase)|619 AA	67.446	619	3.2	1.6	3.2	4	0	8241300	1284000	7084900	2649000	0	4738000	0	4047700	0	0
Rv2953|Rv2953|Enoyl reductase|418 AA	45.104	418	10	1.9	7.4	0	0	9386800	1611300	6817000	0	0	4047900	0	4008600	0	0
Rv3580c|cysS1|Cysteinyl-tRNA synthetase 1 CysS1 (cysteine--tRNA ligase 1) (CYSRS 1) (cysteine translase)|469 AA	51.822	469	14.5	7	10.2	0	0	22167000	1719300	10528000	0	0	5628400	0	3876300	0	0
Rv1007c|metS|Methionyl-tRNA synthetase MetS (MetRS) (methionine--tRNA ligase)|519 AA	58.092	519	15	3.3	12.7	0	0	14651000	944900	14834000	0	0	3999200	0	3349100	0	0
Rv0809|purM|Probable phosphoribosylformylglycinamidine CYCLO-ligase PurM (AIRS) (phosphoribosyl-aminoimidazole synthetase) (air synthase)|364 AA	38.393	364	11.3	0	11	0	0	14412000	0	12561000	0	0	5281700	0	3129800	0	0
Rv3624c|hpt|Hypoxanthine-guanine phosphoribosyltransferase Hpt (HGPRT) (HGPRTase) (hypoxanthine phosphoribosyltransferase) (imp pyrophosphorylase) (imp diphosphorylase) (transphosphoribosyltransferase) (guanine phosphoribosyltransferase)|216 AA	23.603	216	10.6	5.6	10.6	0	0	8577000	703920	4991700	0	0	4737000	0	2690400	0	0
Rv0332|Rv0332|Conserved protein|261 AA	28.602	261	27.6	7.3	15.7	0	0	21303000	974190	3830600	0	0	4494900	0	2419200	0	0
Rv1898|Rv1898|Conserved hypothetical protein|102 AA	10.92	102	13.7	0	13.7	0	0	6310300	0	3106900	0	0	4211600	0	2208800	0	0
Rv3515c|fadD19|Fatty-acid-CoA ligase FadD19 (fatty-acid-CoA synthetase) (fatty-acid-CoA synthase)|548 AA	59.708	548	13	0	4.7	0	0	10907000	0	3090600	0	0	2637700	0	1865300	0	0
Rv2468A|Rv2468A|Conserved protein|77 AA	8.2393	77	11.7	11.7	11.7	0	0	5275200	919120	2805700	0	0	3313600	0	1663600	0	0
Rv0053|rpsF|30S ribosomal protein S6 RpsF|96 AA	10.935	96	32.3	36.5	36.5	25	0	125170000	15595000	91233000	7983500	0	69528000	0	0	24325000	0
Rv3220c|Rv3220c|Probable two component sensor kinase|501 AA	54.012	501	2	23.4	0	0	0	3492700	115470000	0	0	0	0	0	0	0	0
Rv1264|Rv1264|Adenylyl cyclase (ATP pyrophosphate-lyase) (adenylate cyclase)|397 AA	42.2	397	5.8	2.5	6	0	0	290650000	48054000	238750000	0	0	0	0	0	0	0
Rv3793|embC|Integral membrane indolylacetylinositol arabinosyltransferase EmbC (arabinosylindolylacetylinositol synthase)|1094 AA	117.49	1094	0.8	1.4	2.1	0	0	16248000	25588000	23457000	0	0	0	0	0	0	0
Rv3339c|icd1|Probable isocitrate dehydrogenase [NADP] Icd1 (oxalosuccinate decarboxylase) (IDH) (NADP+-specific ICDH) (IDP)|409 AA	45.513	409	1.5	1.5	3.9	0	0	10158000	19305000	20615000	0	0	0	0	0	0	0
Rv1640c|lysX|Lysyl-tRNA synthetase 2 LysX|1172 AA	128.21	1172	3.2	2	3.6	0	0	30375000	14836000	57300000	0	0	0	0	0	0	0
Rv3852|hns|Possible histone-like protein Hns|134 AA	13.823	134	9	9	9	9	0	21110000	12836000	36838000	12283000	0	0	0	0	0	0
Rv2588c|yajC|Probable conserved membrane protein secretion factor YajC|115 AA	12.966	115	22.6	22.6	22.6	0	0	31671000	12191000	43429000	0	0	0	0	0	0	0
Rv1732c|Rv1732c|Conserved protein|182 AA	19.399	182	14.8	9.3	23.6	0	0	27164000	8422400	17386000	0	0	0	0	0	0	0
Rv2878c|mpt53|Soluble secreted antigen Mpt53 precursor|173 AA	18.383	173	7.5	17.9	6.9	0	0	5486400	7770100	12573000	0	0	0	0	0	0	0
Rv0954|Rv0954|Probable conserved transmembrane protein|303 AA	30.203	303	3	3	3	11.2	0	32607000	7533200	22764000	4523400	0	0	0	0	0	0
Rv1601|hisB|Probable imidazole glycerol-phosphate dehydratase HisB|210 AA	22.769	210	5.2	14.3	13.3	0	0	5508000	7529900	9139800	0	0	0	0	0	0	0
Rv1703c|Rv1703c|Probable catechol-O-methyltransferase|196 AA	21.537	196	13.8	6.1	15.8	0	0	16232000	7148100	41945000	0	0	0	0	0	0	0
Rv0383c|Rv0383c|Possible conserved secreted protein|284 AA	31.801	284	10.9	14.4	9.5	0	0	12678000	7041500	14692000	0	0	0	0	0	0	0
Rv1450c|PE_PGRS27|PE-PGRS family protein PE_PGRS27|1329 AA	107.41	1329	0	3.7	0	3.9	0	0	6875100	0	0	0	0	0	0	0	0
Rv0188|Rv0188|Probable conserved transmembrane protein|143 AA	15.124	143	0	11.9	11.9	0	0	0	6854800	16760000	0	0	0	0	0	0	0
Rv3369|Rv3369|Conserved protein|144 AA	15.718	144	9.7	14.6	14.6	0	0	8759000	6835200	8660300	0	0	0	0	0	0	0
Rv1355c|moeY|Possible molybdopterin biosynthesis protein MoeY|715 AA	78.148	715	1.4	1.4	1.4	0	0	9298400	6723700	8819600	0	0	0	0	0	0	0
Rv1177|fdxC|Probable ferredoxin FdxC|108 AA	11.807	108	19.4	11.1	11.1	0	0	20113000	6545300	21067000	0	0	0	0	0	0	0
Rv0634c|Rv0634c|Possible glyoxalase II (hydroxyacylglutathione hydrolase) (GLX II)|237 AA	25.896	237	7.2	7.2	0	0	0	8627200	6531200	0	0	0	0	0	0	0	0
Rv0315|Rv0315|Possible beta-1,3-glucanase precursor|294 AA	32.186	294	5.1	13.3	5.8	0	0	5591000	6445600	9086500	0	0	0	0	0	0	0
Rv3763|lpqH|19 kDa lipoprotein antigen precursor LpqH|159 AA	15.115	159	11.9	11.9	11.9	0	0	27306000	6419400	9089700	0	0	0	0	0	0	0
Rv0717|rpsN1|30S ribosomal protein S14 RpsN1|61 AA	6.8251	61	21.3	21.3	21.3	0	0	4300400	6344200	44140000	0	0	0	0	0	0	0
Rv3464|rmlB|dTDP-glucose 4,6-dehydratase RmlB|331 AA	37.557	331	20.5	7.6	14.5	0	0	33250000	6310500	25833000	0	0	0	0	0	0	0
Rv2582|ppiB|Probable peptidyl-prolyl cis-trans isomerase B PpiB (cyclophilin) (PPIase) (rotamase) (peptidylprolyl isomerase)|308 AA	32.371	308	11.4	2.9	2.9	0	0	12303000	6057400	11966000	0	0	0	0	0	0	0
Rv1832|gcvB|Probable glycine dehydrogenase GcvB (glycine decarboxylase) (glycine cleavage system P-protein)|941 AA	99.478	941	8.6	4.7	3.8	0	0	19012000	6010700	6148300	0	0	0	0	0	0	0
Rv0429c|def|Probable polypeptide deformylase Def (PDF) (formylmethionine deformylase)|197 AA	20.939	197	10.7	10.7	10.7	0	0	11707000	5914500	11528000	0	0	0	0	0	0	0
Rv0714|rplN|50S ribosomal protein L14 RplN|122 AA	13.395	122	10.7	16.4	16.4	0	0	2411700	5909900	6549500	0	0	0	0	0	0	0
Rv1598c|Rv1598c|Conserved protein|136 AA	14.892	136	0	14.7	14.7	0	0	0	5778700	13058000	0	0	0	0	0	0	0
Rv2260|Rv2260|Conserved hypothetical protein|211 AA	22.137	211	4.7	9	4.7	0	0	6974700	5743600	5113700	0	0	0	0	0	0	0
Rv1829|Rv1829|Conserved protein|164 AA	18.114	164	7.9	7.9	8.5	0	0	14197000	5571200	3216000	0	0	0	0	0	0	0
Rv3864|espE|ESX-1 secretion-associated protein EspE|402 AA	42.068	402	8	2.2	5.2	12.4	0	9799200	5499400	19014000	27860000	0	0	0	0	0	0
Rv0126|treS|Trehalose synthase TreS|601 AA	68.592	601	4.8	5.2	5.2	0	0	14106000	5112300	6071800	0	0	0	0	0	0	0
Rv0753c|mmsA|Probable methylmalonate-semialdehyde dehydrogenase MmsA (methylmalonic acid semialdehyde dehydrogenase) (MMSDH)|510 AA	54.453	510	11	7.3	2.9	0	0	18489000	5106000	5921900	0	0	0	0	0	0	0
Rv2495c|bkdC|Probable branched-chain keto acid dehydrogenase E2 component BkdC|393 AA	41.061	393	0	5.6	7.9	0	0	0	5064900	21977000	0	0	0	0	0	0	0
Rv2861c|mapB|Methionine aminopeptidase MapB (map) (peptidase M)|285 AA	30.891	285	9.8	7.7	3.2	0	0	15119000	4982300	3783100	0	0	0	0	0	0	0
Rv1261c|Rv1261c|Conserved protein|149 AA	16.756	149	10.7	12.1	36.2	0	0	1787100	4936300	42812000	0	0	0	0	0	0	0
Rv0433|Rv0433|Conserved hypothetical protein|376 AA	42.277	376	8.8	8	13.6	0	0	7412500	4666600	14164000	0	0	0	0	0	0	0
Rv2048c|pks12|Polyketide synthase Pks12|4151 AA	431.6	4151	1.1	1.5	0.8	0	0	6091100	4657200	1837000	0	0	0	0	0	0	0
Rv3196A|Rv3196A|Unknown protein|66 AA	7.2529	66	57.6	18.2	30.3	0	0	14722000	4499200	17202000	0	0	0	0	0	0	0
Rv1489|Rv1489|Conserved protein|118 AA	12.306	118	16.1	16.1	15.3	16.1	0	7838200	4487600	9502000	2062500	0	0	0	0	0	0
Rv0170|mce1B|Mce-family protein Mce1B|346 AA	37.727	346	13.3	6.6	5.5	0	0	18326000	4286200	2179900	0	0	0	0	0	0	0
Rv1466|Rv1466|Conserved protein|115 AA	12.384	115	11.3	11.3	11.3	0	0	11871000	4264100	12118000	0	0	0	0	0	0	0
Rv1079|metB|Cystathionine gamma-synthase MetB (CGS) (O-succinylhomoserine [thiol]-lyase)|388 AA	40.982	388	4.4	9.8	0	0	0	4363400	4258200	0	0	0	0	0	0	0	0
Rv3794|embA|Integral membrane indolylacetylinositol arabinosyltransferase EmbA (arabinosylindolylacetylinositol synthase)|1094 AA	115.69	1094	5.9	2.6	4.8	0	0	15965000	4243600	12977000	0	0	0	0	0	0	0
Rv0465c|Rv0465c|Probable transcriptional regulatory protein|474 AA	53.039	474	0	2.1	1.5	0	0	0	4120200	6774300	0	0	0	0	0	0	0
Rv0180c|Rv0180c|Probable conserved transmembrane protein|452 AA	47.593	452	6.2	8	13.5	0	0	8500900	3993000	14219000	0	0	0	0	0	0	0
Rv3368c|Rv3368c|Possible oxidoreductase|214 AA	23.733	214	13.1	5.6	13.1	0	0	15631000	3967500	14128000	0	0	0	0	0	0	0
Rv0543c|Rv0543c|Conserved protein|100 AA	11.28	100	16	8	19	0	0	13321000	3938400	3548300	0	0	0	0	0	0	0
Rv2951c|Rv2951c|Possible oxidoreductase|381 AA	41.315	381	14.4	7.1	15	0	0	14017000	3898400	32077000	0	0	0	0	0	0	0
Rv1260|Rv1260|Probable oxidoreductase|372 AA	41.297	372	5.4	2.4	10.5	0	0	14614000	3897700	12862000	0	0	0	0	0	0	0
Rv1613|trpA|Probable tryptophan synthase, alpha subunit TrpA|270 AA	27.727	270	3.7	4.4	12.6	0	0	8839700	3892500	26780000	0	0	0	0	0	0	0
Rv2315c|Rv2315c|Conserved protein|505 AA	54.545	505	0	6.5	9.5	0	0	0	3879700	11705000	0	0	0	0	0	0	0
Rv1211|Rv1211|Conserved protein|75 AA	7.8099	75	34.7	24	48	0	0	18396000	3861000	128740000	0	0	0	0	0	0	0
Rv3598c|lysS|Lysyl-tRNA synthetase 1 LysS (lysine--tRNA ligase 1) (LysRS 1) (lysine translase)|505 AA	55.677	505	6.3	7.5	15.4	0	0	11885000	3848000	27113000	0	0	0	0	0	0	0
Rv2605c|tesB2|Probable acyl-CoA thioesterase II TesB2 (TEII)|281 AA	31.536	281	10.3	4.6	14.2	0	0	9080500	3792600	17486000	0	0	0	0	0	0	0
Rv2691|ceoB|TRK system potassium uptake protein CeoB|227 AA	24.239	227	23.3	4.8	4.8	0	0	16862000	3702300	9546700	0	0	0	0	0	0	0
Rv1808|PPE32|PPE family protein PPE32|409 AA	39.899	409	8.1	3.2	0	0	0	11721000	3666900	0	0	0	0	0	0	0	0
Rv3214|gpm2|Possible phosphoglycerate mutase Gpm2 (phosphoglyceromutase) (PGAM) (BPG-dependent PGAM)|203 AA	21.949	203	13.8	8.4	0	0	0	12355000	3665200	0	0	0	0	0	0	0	0
Rv2556c|Rv2556c|Conserved hypothetical protein|129 AA	13.892	129	7	7	7	0	0	9846700	3628100	14305000	0	0	0	0	0	0	0
Rv2239c|Rv2239c|Conserved hypothetical protein|158 AA	16.963	158	3.8	26.6	3.8	0	0	7196200	3575200	4995300	0	0	0	0	0	0	0
Rv0390|Rv0390|Conserved protein|140 AA	15.36	140	39.3	8.6	13.6	0	0	16273000	3552700	10848000	0	0	0	0	0	0	0
Rv0933|pstB|Phosphate-transport ATP-binding protein ABC transporter PstB|276 AA	29.996	276	0	10.1	4.7	0	0	0	3482000	3448600	0	0	0	0	0	0	0
Rv1101c|Rv1101c|Conserved membrane protein|385 AA	41.698	385	5.2	5.2	13.8	0	0	8161400	3472600	17764000	0	0	0	0	0	0	0
Rv3459c|rpsK|30S ribosomal protein S11 RpsK|139 AA	14.785	139	12.9	5	12.2	10.8	0	1001700	3457500	14356000	2433000	0	0	0	0	0	0
Rv3463|Rv3463|Conserved protein|285 AA	30.65	285	23.9	5.6	8.4	0	3.2	23067000	3429500	9051100	0	16901000	0	0	0	0	0
Rv1097c|Rv1097c|Probable membrane glycine and proline rich protein|293 AA	29.873	293	3.4	5.5	2	0	0	5786300	3425400	5521400	0	0	0	0	0	0	0
Rv1507c|Rv1507c|Conserved protein|231 AA	27.072	231	4.3	9.1	11.3	0	0	1818700	3394800	26027000	0	0	0	0	0	0	0
Rv1071c|echA9|Possible enoyl-CoA hydratase EchA9 (enoyl hydrase) (unsaturated acyl-CoA hydratase) (crotonase)|345 AA	36.322	345	6.4	3.8	2.6	0	0	26074000	3385100	7570800	0	0	0	0	0	0	0
Rv3292|Rv3292|Conserved hypothetical protein|415 AA	45.331	415	6.5	5.8	16.1	0	0	2877700	3317400	8913600	0	0	0	0	0	0	0
Rv2284|lipM|Probable esterase LipM|431 AA	46.681	431	8.6	9.5	11.1	0	0	3654300	3297000	9924000	0	0	0	0	0	0	0
Rv0190|Rv0190|Conserved protein|96 AA	10.365	96	22.9	10.4	17.7	10.4	0	20830000	3280900	15313000	3219100	0	0	0	0	0	0
Rv0445c|sigK|Alternative RNA polymerase sigma factor SigK|187 AA	21.035	187	14.4	10.2	10.2	0	0	13826000	3274400	13300000	0	0	0	0	0	0	0
Rv3600c|Rv3600c|Conserved protein|272 AA	29.272	272	6.6	6.6	14.7	0	0	10812000	3264400	30559000	0	0	0	0	0	0	0
Rv3208|Rv3208|Probable transcriptional regulatory protein (probably TetR-family)|228 AA	25.166	228	19.3	14.5	14.5	0	0	11147000	3256700	9954400	0	0	0	0	0	0	0
Rv0154c|fadE2|Probable acyl-CoA dehydrogenase FadE2|403 AA	44.343	403	8.4	8.9	12.7	0	0	7189700	3240700	15375000	0	0	0	0	0	0	0
Rv0563|htpX|Probable protease transmembrane protein heat shock protein HtpX|286 AA	30.682	286	4.2	9.8	0	0	0	0	3227600	0	0	0	0	0	0	0	0
Rv1246c|relE|Toxin RelE|97 AA	11.031	97	0	21.6	29.9	0	0	0	3220100	22955000	0	0	0	0	0	0	0
Rv2761c|hsdS|Possible type I restriction/modification system specificity determinant HsdS (S protein)|364 AA	39.211	364	0	2.7	0	0	0	0	3186300	0	0	0	0	0	0	0	0
Rv1232c|Rv1232c|Conserved protein|435 AA	47.374	435	7.6	6.7	12	0	0	7025100	3133100	8037800	0	0	0	0	0	0	0
Rv3213c|Rv3213c|Possible SOJ/para-related protein|266 AA	28.575	266	0	9.8	12	0	0	0	3039600	7556400	0	0	0	0	0	0	0
Rv0780|purC|Phosphoribosylaminoimidazole- succinocarboxamide synthase PurC (SAICAR synthetase)|297 AA	32.93	297	18.9	2.7	16.2	0	0	21801000	3032400	17399000	0	0	0	0	0	0	0
Rv2697c|dut|Probable deoxyuridine 5-triphosphate nucleotidohydrolase Dut (dUTPase) (dUTP pyrophosphatase) (deoxyuridine 5-triphosphatase) (dUTP diphosphatase) (deoxyuridine-triphosphatase)|154 AA	15.771	154	10.4	10.4	10.4	10.4	0	7099000	3008600	9710500	0	0	0	0	0	0	0
Rv2000|Rv2000|Unknown protein|537 AA	59.894	537	0	2	3.7	0	0	0	2963900	6441900	0	0	0	0	0	0	0
Rv0818|Rv0818|Transcriptional regulatory protein|255 AA	27.579	255	12.9	3.1	10.2	0	0	21671000	2953000	8342100	0	0	0	0	0	0	0
Rv3723|Rv3723|Probable conserved transmembrane protein|254 AA	27.367	254	0	5.5	5.5	0	0	0	2948500	10813000	0	0	0	0	0	0	0
Rv2468c|Rv2468c|Conserved protein|167 AA	17.288	167	19.2	6	6	38.3	0	12691000	2948000	6479100	1130400	0	0	0	0	0	0
Rv0166|fadD5|Probable fatty-acid-CoA ligase FadD5 (fatty-acid-CoA synthetase) (fatty-acid-CoA synthase)|554 AA	59.887	554	0	4.7	2	0	0	0	2909000	2705000	0	0	0	0	0	0	0
Rv0140|Rv0140|Conserved protein|126 AA	13.766	126	14.3	14.3	20.6	0	0	11463000	2902400	13741000	0	0	0	0	0	0	0
Rv2933|ppsC|Phenolpthiocerol synthesis type-I polyketide synthase PpsC|2188 AA	230.62	2188	0	0.3	0.3	1.5	0	0	2881500	3891000	3452700	0	0	0	0	0	0
Rv3726|Rv3726|Possible dehydrogenase|397 AA	42.035	397	12.6	2.8	8.1	0	0	9538100	2856100	16551000	0	0	0	0	0	0	0
Rv1603|hisA|Probable phosphoribosylformimino-5-aminoimidazole carboxamide ribotide isomerase HisA|245 AA	25.731	245	10.6	3.3	3.3	0	0	10055000	2851100	4675800	0	0	0	0	0	0	0
Rv0669c|Rv0669c|Possible hydrolase|637 AA	69.489	637	4.2	6.4	5.7	0	0	3307700	2841100	4991200	0	0	0	0	0	0	0
Rv3818|Rv3818|Unknown protein|516 AA	57.614	516	2.9	4.7	4.7	0	0	4491200	2832200	5166900	0	0	0	0	0	0	0
Rv0803|purL|Phosphoribosylformylglycinamidine synthase II PurL (FGAM synthase II)|754 AA	79.474	754	6.4	4.1	8.2	0	0	18345000	2812600	32314000	0	0	0	0	0	0	0
Rv1126c|Rv1126c|Conserved protein|201 AA	22.197	201	7	8.5	11.4	0	0	4748400	2790600	9285300	0	0	0	0	0	0	0
Rv2401|Rv2401|Hypothetical protein|109 AA	12.205	109	6.4	6.4	6.4	0	0	6624700	2717700	6640100	0	0	0	0	0	0	0
Rv0511|hemD|Probable uroporphyrin-III C-methyltransferase HemD (uroporphyrinogen III methylase) (urogen III methylase) (SUMT) (urogen III methylase) (UROM)|565 AA	58.835	565	15	5	6	3.7	0	21117000	2678700	9772400	542580	0	0	0	0	0	0
Rv0871|cspB|Probable cold shock-like protein B CspB|135 AA	14.989	135	13.3	8.9	21.5	0	0	15020000	2674600	41392000	0	0	0	0	0	0	0
Rv2411c|Rv2411c|Conserved hypothetical protein|551 AA	61.383	551	5.1	4.2	8.2	0	0	7909800	2662300	14430000	0	0	0	0	0	0	0
Rv2259|mscR|S-nitrosomycothiol reductase MscR|361 AA	37.888	361	10.5	7.8	3.3	0	0	8055300	2657800	3017500	0	0	0	0	0	0	0
Rv2984|ppk1|Polyphosphate kinase PPK (polyphosphoric acid kinase) (ATP-polyphosphate phosphotransferase)|742 AA	83.038	742	10.5	3.2	5	0	0	18813000	2647000	7018100	0	0	0	0	0	0	0
Rv2682c|dxs1|Probable 1-deoxy-D-xylulose 5-phosphate synthase Dxs1 (1-deoxyxylulose-5-phosphate synthase) (DXP synthase) (DXPS)|638 AA	67.885	638	0	3.1	9.9	0	0	0	2634800	17805000	0	0	0	0	0	0	0
Rv1642|rpmI|50S ribosomal protein L35 RpmI|64 AA	7.2203	64	15.6	14.1	14.1	0	0	4180100	2631200	10634000	0	0	0	0	0	0	0
Rv2051c|ppm1|Polyprenol-monophosphomannose synthase Ppm1|874 AA	93.791	874	2.6	2.9	1.3	0	0	3851900	2576500	4242300	0	0	0	0	0	0	0
Rv3667|acs|Acetyl-coenzyme A synthetase Acs (acetate--CoA ligase) (acetyl-CoA synthetase) (acetyl-CoA synthase) (acyl-activating enzyme) (acetate thiokinase) (acetyl-activating enzyme) (acetate--coenzyme A ligase) (acetyl-coenzyme A synthase)|651 AA	71.443	651	2.8	3.4	6.3	0	0	2447300	2571300	14280000	0	0	0	0	0	0	0
Rv2586c|secF|Probable protein-export membrane protein SecF|442 AA	47.013	442	0	3.2	5.2	0	0	0	2568900	8322900	0	0	0	0	0	0	0
Rv2426c|Rv2426c|Conserved hypothetical protein|291 AA	31.918	291	4.1	4.8	8.9	0	0	0	2425400	7300800	0	0	0	0	0	0	0
Rv0184|Rv0184|Conserved hypothetical protein|249 AA	26.826	249	0	3.6	15.7	3.6	0	0	2418600	13927000	1525000	0	0	0	0	0	0
Rv2219|Rv2219|Probable conserved transmembrane protein|250 AA	26.863	250	6.4	6.4	10	0	0	3435400	2406000	18386000	0	0	0	0	0	0	0
Rv3609c|folE|GTP cyclohydrolase I FolE (GTP-ch-I)|202 AA	22.394	202	5.4	5.4	13.4	0	0	14618000	2393400	17969000	0	0	0	0	0	0	0
Rv3775|lipE|Probable lipase LipE|415 AA	45.273	415	2.7	3.4	6.5	0	0	928630	2365600	9579300	0	0	0	0	0	0	0
Rv3356c|folD|Probable bifunctional protein FolD: methylenetetrahydrofolate dehydrogenase + methenyltetrahydrofolate cyclohydrolase|281 AA	29.451	281	30.2	7.1	13.2	0	0	22238000	2362300	18026000	0	0	0	0	0	0	0
Rv0759c|Rv0759c|Conserved hypothetical protein|110 AA	11.927	110	25.5	11.8	34.5	0	0	5426500	2351700	7560300	0	0	0	0	0	0	0
Rv0237|lpqI|Probable conserved lipoprotein LpqI|388 AA	39.518	388	9.5	1.5	7.7	0	0	5195600	2346300	4542300	0	0	0	0	0	0	0
Rv3232c|ppk2|Polyphosphate kinase Ppk2 (polyphosphoric acid kinase)|295 AA	34.092	295	5.4	5.4	10.8	0	0	3150400	2332600	6725500	0	0	0	0	0	0	0
Rv3255c|manA|Probable mannose-6-phosphate isomerase ManA (phosphomannose isomerase) (phosphomannoisomerase) (PMI) (phosphohexoisomerase) (phosphohexomutase)|408 AA	43.339	408	9.6	5.9	2.2	0	0	8643400	2324400	3026300	0	0	0	0	0	0	0
Rv2118c|Rv2118c|RNA methyltransferase|280 AA	30.09	280	11.4	6.4	6.4	0	0	8116600	2293600	6681600	0	0	0	0	0	0	0
Rv2483c|plsC|Possible transmembrane phospholipid biosynthesis bifunctional enzyme PlsC: putative L-3-phosphoserine phosphatase (O-phosphoserine phosphohydrolase) (PSP) (pspase) + 1-acyl-SN-glycerol-3-phosphate acyltransferase (1-AGP acyltransferase) (1-AGP	61.787	580	0	1.9	1.6	0	0	0	2284300	4891100	0	0	0	0	0	0	0
Rv3474|Rv3474|Possible transposase for insertion element IS6110 (fragment)|108 AA;Rv3381c|Rv3381c|Probable transposase for insertion sequence element IS6110 (fragment)|108 AA;Rv3325|Rv3325|Probable transposase for insertion sequence element IS6110 (fragmen	12.004	108	0	13.9	19.4	0	0	0	2256400	8420500	0	0	0	0	0	0	0
Rv0932c|pstS2|Periplasmic phosphate-binding lipoprotein PstS2 (PBP-2) (PstS2)|370 AA	37.832	370	3.8	3	3	0	0	6319900	2252300	2730700	0	0	0	0	0	0	0
Rv3301c|phoY1|Probable phosphate-transport system transcriptional regulatory protein PhoU homolog 1 PhoY1|221 AA	24.826	221	13.1	9	16.7	0	0	7327700	2204700	10881000	0	0	0	0	0	0	0
Rv0940c|Rv0940c|Possible oxidoreductase|288 AA	31.756	288	5.2	7.6	10.1	0	0	4249200	2187300	3659200	0	0	0	0	0	0	0
Rv1286|cysN|Probable bifunctional enzyme CysN/CysC: sulfate adenyltransferase (subunit 1) + adenylylsulfate kinase|614 AA	67.838	614	2.3	3.6	0	0	0	3985400	2181800	0	0	0	0	0	0	0	0
Rv3210c|Rv3210c|Conserved protein|231 AA	25.121	231	5.6	10	5.6	0	0	2706000	2154000	3192900	0	0	0	0	0	0	0
Rv2557|Rv2557|Conserved protein|224 AA	24.277	224	6.2	6.2	6.7	0	0	5410400	2125300	2610700	0	0	0	0	0	0	0
Rv1327c|glgE|Probable glucanase GlgE|701 AA	78.607	701	8	3.7	0	0	0	10775000	2114700	0	0	0	0	0	0	0	0
Rv3623|lpqG|Probable conserved lipoprotein LpqG|240 AA	24.836	240	21.7	3.8	3.8	0	0	16832000	2095300	4205800	0	0	0	0	0	0	0
Rv0283|eccB3|ESX conserved component EccB3. ESX-3 type VII secretion system protein. Possible membrane protein.|538 AA	55.942	538	0	1.7	1.7	0	0	0	2039600	0	0	0	0	0	0	0	0
Rv3106|fprA|NADPH:adrenodoxin oxidoreductase FprA (NADPH-ferredoxin reductase)|456 AA	49.34	456	4.4	2.4	0	4.8	0	5383500	2033700	0	696030	0	0	0	0	0	0
Rv1593c|Rv1593c|Conserved protein|236 AA	25.907	236	12.3	6.8	16.9	0	0	9800200	2028900	14864000	0	0	0	0	0	0	0
Rv2376c|cfp2|Low molecular weight antigen CFP2 (low molecular weight protein antigen 2) (CFP-2)|168 AA	16.635	168	15.5	8.3	8.3	0	0	11113000	2011600	9226800	0	0	0	0	0	0	0
Rv0290|eccD3|ESX conserved component EccD3. ESX-3 type VII secretion system protein. Probable transmembrane protein.|472 AA	47.943	472	4.2	2.8	2.8	0	0	19194000	1997400	11070000	0	0	0	0	0	0	0
Rv1743|pknE|Probable transmembrane serine/threonine-protein kinase E PknE (protein kinase E) (STPK E)|566 AA	60.512	566	4.1	2.1	7.2	0	0	3826500	1980700	5906700	0	0	0	0	0	0	0
Rv2166c|Rv2166c|Conserved protein|143 AA	15.912	143	0	11.2	17.5	11.2	0	0	1954900	7798500	2133200	0	0	0	0	0	0
Rv0457c|Rv0457c|Probable peptidase|673 AA	74.463	673	3.4	2.8	5.2	0	0	6110300	1939600	4514100	0	0	0	0	0	0	0
Rv3012c|gatC|Probable glutamyl-tRNA(GLN) amidotransferase (subunit C) GatC (Glu-ADT subunit C)|99 AA	10.716	99	13.1	13.1	21.2	0	0	7755400	1926500	7865600	0	0	0	0	0	0	0
Rv3859c|gltB|Probable ferredoxin-dependent glutamate synthase [NADPH] (large subunit) GltB (L-glutamate synthase) (L-glutamate synthetase) (NADH-glutamate synthase) (glutamate synthase (NADH))(NADPH-GOGAT)|1527 AA	165.94	1527	9.2	1.8	6.5	0	0	42482000	1910400	26979000	0	0	0	0	0	0	0
Rv3888c|Rv3888c|Probable conserved membrane protein|341 AA	37.691	341	0	2.3	4.7	0	0	0	1900400	9298600	0	0	0	0	0	0	0
Rv3002c|ilvN|Probable acetolactate synthase (small subunit) IlvN (acetohydroxy-acid synthase) (AHAS) (ALS)|168 AA	18.187	168	7.1	13.7	13.7	0	0	3467900	1898100	18605000	0	0	0	0	0	0	0
Rv2683|Rv2683|Conserved protein|165 AA	17.729	165	18.8	4.8	16.4	0	0	7776500	1882600	13868000	0	0	0	0	0	0	0
Rv2536|Rv2536|Probable conserved transmembrane protein|230 AA	24.626	230	9.6	4.3	11.3	0	6.5	21177000	1881700	7317700	0	2298200	0	0	0	0	0
Rv0134|ephF|Possible epoxide hydrolase EphF (epoxide hydratase) (arene-oxide hydratase)|300 AA	33.796	300	3	9	9	0	0	2936400	1872200	6773400	0	0	0	0	0	0	0
Rv2345|Rv2345|Possible conserved transmembrane protein|660 AA	70.029	660	10.9	3.8	12.7	2.3	0	25459000	1865800	38488000	963890	0	0	0	0	0	0
Rv3141|fadB4|Probable NADPH quinone oxidoreductase FadB4 (NADPH:quinone reductase) (zeta-crystallin)|323 AA	33.852	323	17	4.6	7.4	7.4	0	33513000	1847300	23571000	185980	0	0	0	0	0	0
Rv3570c|hsaA|Possible oxidoreductase. Possible 3-hydroxy-9,10-seconandrost-1,3,5(10)-triene-9,17-dione hydroxylase.|394 AA	43.11	394	14.7	2.3	6.9	0	0	26260000	1811100	4090300	0	0	0	0	0	0	0
Rv3302c|glpD2|Probable glycerol-3-phosphate dehydrogenase GlpD2|585 AA	62.745	585	13.3	1.7	8.9	0	0	12453000	1785800	17877000	0	0	0	0	0	0	0
Rv2589|gabT|4-aminobutyrate aminotransferase GabT (gamma-amino-N-butyrate transaminase) (GABA transaminase) (glutamate:succinic semialdehyde transaminase) (GABA aminotransferase) (GABA-at)|449 AA	46.78	449	7.6	1.8	3.8	0	0	21998000	1785600	13496000	0	0	0	0	0	0	0
Rv2271|Rv2271|Conserved hypothetical protein|99 AA	11.535	99	0	6.1	6.1	0	0	0	1782800	2150600	0	0	0	0	0	0	0
Rv3772|hisC2|Probable histidinol-phosphate aminotransferase HisC2 (imidazole acetol-phosphate transaminase) (imidazolylacetolphosphate aminotransferase)|353 AA	38.007	353	5.9	3.4	7.6	0	0	7352300	1745300	5297100	0	0	0	0	0	0	0
Rv1384|carB|Probable carbamoyl-phosphate synthase large chain CarB (carbamoyl-phosphate synthetase ammonia chain)|1115 AA	118.93	1115	3.7	1.3	2.1	0	0	10355000	1684700	11561000	0	0	0	0	0	0	0
Rv0927c|Rv0927c|Probable short-chain type dehydrogenase/reductase|263 AA	26.745	263	8.7	3.8	2.7	18.6	0	12449000	1684400	2549600	1654300	0	0	0	0	0	0
Rv0014c|pknB|Transmembrane serine/threonine-protein kinase B PknB (protein kinase B) (STPK B)|626 AA	66.509	626	4.5	2.1	5.6	0	0	8458100	1681000	7626400	0	0	0	0	0	0	0
Rv2949c|Rv2949c|Chorismate pyruvate lyase|199 AA	22.587	199	0	8.5	19.1	0	0	0	1675700	6472200	0	0	0	0	0	0	0
Rv2903c|lepB|Probable signal peptidase I LepB (SPASE I) (leader peptidase I).|294 AA	31.848	294	0	2.4	6.8	4.4	0	0	1670200	6668900	1449200	0	0	0	0	0	0
Rv3669|Rv3669|Probable conserved transmembrane protein|172 AA	18.887	172	0	5.2	11.6	0	0	0	1668800	13571000	0	0	0	0	0	0	0
Rv2982c|gpdA2|Probable glycerol-3-phosphate dehydrogenase [NAD(P)+] GpdA2 (NAD(P)H- dependent glycerol-3-phosphate dehydrogenase)|334 AA	33.992	334	7.5	2.7	2.7	0	0	7182200	1642100	4647500	0	0	0	0	0	0	0
Rv2449c|Rv2449c|Conserved protein|419 AA	44.346	419	1.9	5.5	3.8	0	0	2247800	1635500	1259300	0	0	0	0	0	0	0
Rv3041c|Rv3041c|Probable conserved ATP-binding protein ABC transporter|287 AA	31.249	287	9.1	5.6	13.6	0	0	5440100	1633600	6448600	0	0	0	0	0	0	0
Rv1285|cysD|Probable sulfate adenylyltransferase subunit 2 CysD|332 AA	37.512	332	3	3	9	0	0	3859700	1619500	8885200	0	0	0	0	0	0	0
Rv3276c|purK|Probable phosphoribosylaminoimidazole carboxylase ATPase subunit PurK (air carboxylase) (AIRC)|429 AA	45.695	429	12.6	2.1	4.9	0	0	10067000	1614900	3371200	0	0	0	0	0	0	0
Rv0821c|phoY2|Probable phosphate-transport system transcriptional regulatory protein PhoY2|213 AA	23.514	213	19.2	10.3	19.7	0	0	21577000	1608800	10497000	0	0	0	0	0	0	0
Rv3194c|Rv3194c|Possible conserved secreted protein|340 AA	35.44	340	12.4	7.6	7.6	0	0	9501600	1608300	4840900	0	0	0	0	0	0	0
Rv1901|cinA|Probable CinA-like protein CinA|430 AA	45.512	430	8.8	3	4.9	0	0	19825000	1595800	12022000	0	0	0	0	0	0	0
Rv1621c|cydD|Probable component linked with the assembly of cytochrome transport transmembrane ATP-binding protein ABC transporter CydD|527 AA	54.765	527	0	4.7	4.7	0	0	0	1571500	1987100	0	0	0	0	0	0	0
Rv1216c|Rv1216c|Probable conserved integral membrane protein|224 AA	24.861	224	0	6.2	6.2	0	0	0	1547500	5589400	0	0	0	0	0	0	0
Rv2575|Rv2575|Possible conserved membrane glycine rich protein|293 AA	30.806	293	10.6	10.6	10.6	0	0	4919300	1544200	3861400	0	0	0	0	0	0	0
Rv0576|Rv0576|Probable transcriptional regulatory protein (possibly ArsR-family)|434 AA	46.407	434	12.4	4.6	12.9	0	0	18200000	1540500	23752000	0	0	0	0	0	0	0
Rv1001|arcA|Probable arginine deiminase ArcA (adi) (ad) (arginine dihydrolase)|402 AA	43.057	402	4.7	4.7	17.2	0	0	6397800	1530500	20788000	0	0	0	0	0	0	0
Rv0734|mapA|Methionine aminopeptidase MapA (map) (peptidase M) (MetAP)|266 AA	27.277	266	7.9	7.9	7.9	0	0	4900400	1522700	6062100	0	0	0	0	0	0	0
Rv0292|eccE3|ESX conserved component EccE3. ESX-3 type VII secretion system protein. Probable transmembrane protein.|331 AA	35.932	331	0	4.5	4.5	0	0	0	1515700	0	0	0	0	0	0	0	0
Rv3773c|Rv3773c|Conserved protein|194 AA	20.724	194	4.1	7.2	10.8	0	0	1898500	1505700	2588700	0	0	0	0	0	0	0
Rv2374c|hrcA|Probable heat shock protein transcriptional repressor HrcA|343 AA	36.474	343	9.6	5	12.5	0	0	4187600	1496500	4744600	0	0	0	0	0	0	0
Rv0537c|Rv0537c|Probable integral membrane protein|477 AA	50.17	477	2.9	2.9	2.9	0	0	0	1460700	5106500	0	0	0	0	0	0	0
Rv1656|argF|Probable ornithine carbamoyltransferase, anabolic ArgF|307 AA	33.025	307	2.9	2.6	0	0	0	803200	1450700	0	0	0	0	0	0	0	0
Rv0825c|Rv0825c|Conserved protein|213 AA	23.41	213	12.2	6.6	6.6	0	0	7179300	1447700	6705900	0	0	0	0	0	0	0
Rv3915|Rv3915|Probable peptidoglycan hydrolase|406 AA	43.911	406	0	3.9	3.9	0	0	0	1420800	3716800	0	0	0	0	0	0	0
Rv3869|eccB1|ESX conserved component EccB1. ESX-1 type VII secretion system protein. Possible membrane protein.|480 AA	51.092	480	4.8	2.1	0	0	0	1536100	1403300	0	0	0	0	0	0	0	0
Rv0428c|Rv0428c|GCN5-related N-acetyltransferase|302 AA	32.65	302	4.3	4.6	0	0	0	1146800	1399300	0	0	0	0	0	0	0	0
Rv2749|Rv2749|Conserved protein|104 AA	11.099	104	11.5	6.7	36.5	0	0	14719000	1397200	25138000	0	0	0	0	0	0	0
Rv0852|fadD16|Possible fatty-acid-CoA ligase FadD16 (fatty-acid-CoA synthetase) (fatty-acid-CoA synthase)|278 AA	30.076	278	4.7	4.7	4.7	0	0	4216100	1392200	4246800	0	0	0	0	0	0	0
Rv3575c|Rv3575c|Transcriptional regulatory protein (probably LacI-family)|359 AA	38.177	359	6.7	3.1	16.7	0	0	3408200	1387800	11339000	0	0	0	0	0	0	0
Rv2921c|ftsY|Probable cell division protein FtsY (SRP receptor) (signal recognition particle receptor)|422 AA	43.999	422	6.4	4	9.7	0	0	7475500	1372700	12247000	0	0	0	0	0	0	0
Rv3040c|Rv3040c|Conserved protein|288 AA	31.485	288	12.5	3.5	5.2	0	0	5439700	1368200	0	0	0	0	0	0	0	0
Rv2613c|Rv2613c|Conserved protein|195 AA	21.836	195	0	4.1	3.6	0	0	0	1347900	3311800	0	0	0	0	0	0	0
Rv1021|Rv1021|Conserved protein|325 AA	35.413	325	4.3	7.4	14.5	0	0	5094600	1326700	4251300	0	0	0	0	0	0	0
Rv3917c|parB|Probable chromosome partitioning protein ParB|344 AA	37.018	344	0	2.9	6.1	8.4	0	0	1307900	2939300	1505500	0	0	0	0	0	0
Rv3050c|Rv3050c|Probable transcriptional regulatory protein (probably AsnC-family)|246 AA	27.586	246	6.9	4.9	11	0	0	4807500	1293200	8857000	0	0	0	0	0	0	0
Rv1464|csd|Probable cysteine desulfurase Csd|417 AA	44.596	417	14.6	4.6	8.6	0	0	11334000	1293000	8594200	0	0	0	0	0	0	0
Rv1266c|pknH|Probable transmembrane serine/threonine-protein kinase H PknH (protein kinase H) (STPK H)|626 AA	66.753	626	12.5	1.9	1.9	0	0	27070000	1279100	4541400	0	0	0	0	0	0	0
Rv1234|Rv1234|Probable transmembrane protein|175 AA	18.604	175	8.6	15.4	29.7	0	0	7472100	1271200	10182000	0	0	0	0	0	0	0
Rv3168|Rv3168|Putative aminoglycoside phosphotransferase|378 AA	42.529	378	8.5	1.9	5.8	0	0	9821300	1267700	6973800	0	0	0	0	0	0	0
Rv1217c|Rv1217c|Probable tetronasin-transport integral membrane protein ABC transporter|548 AA	56.618	548	0	2.2	2.2	0	0	0	1250100	0	0	0	0	0	0	0	0
Rv3679|Rv3679|Probable anion transporter ATPase|340 AA	35.856	340	2.1	5.6	11.5	0	0	2412900	1239600	12826000	0	0	0	0	0	0	0
Rv3680|Rv3680|Probable anion transporter ATPase|386 AA	41.404	386	18.9	3.9	17.9	0	0	7346800	1236200	32512000	0	0	0	0	0	0	0
Rv2172c|Rv2172c|Conserved protein|301 AA	33.007	301	13.6	8.3	17.9	0	0	8428200	1232300	11480000	0	0	0	0	0	0	0
Rv1589|bioB|Probable biotin synthetase BioB|349 AA	37.517	349	10.3	7.4	5.7	0	0	8614600	1219700	3007400	0	0	0	0	0	0	0
Rv1416|ribH|Probable riboflavin synthase beta chain RibH (6,7-dimethyl-8-ribityllumazine synthase) (DMRL synthase) (lumazine synthase)|160 AA	16.338	160	10	10	10	0	0	5093700	1203300	5447600	0	0	0	0	0	0	0
Rv2942|mmpL7|Conserved transmembrane transport protein MmpL7|920 AA	95.121	920	1.7	1.7	3.3	0	0	3923900	1198200	5153900	0	0	0	0	0	0	0
Rv0068|Rv0068|Probable oxidoreductase|303 AA	32.398	303	7.6	3.3	5	0	0	2823300	1191400	5624600	0	0	0	0	0	0	0
Rv2122c|hisE|Phosphoribosyl-AMP pyrophosphatase HisE|93 AA	10.242	93	9.7	12.9	12.9	0	0	1703700	1180300	2301400	0	0	0	0	0	0	0
Rv3265c|wbbL1|dTDP-RHA:a-D-GlcNAc-diphosphoryl polyprenol, a-3-L-rhamnosyl transferase WbbL1 (alpha-L-rhamnose-(1->3)-alpha-D-GlcNAc(1->P)-P-decaprenyl)|301 AA	33.262	301	3.7	3.7	2.7	0	0	3371100	1178400	2856700	0	0	0	0	0	0	0
Rv1649|pheS|Probable phenylalanyl-tRNA synthetase, alpha chain PheS|341 AA	37.371	341	2.6	3.2	2.6	0	0	5598500	1177400	5680800	0	0	0	0	0	0	0
Rv2901c|Rv2901c|Conserved protein|101 AA	12.226	101	12.9	12.9	0	0	0	9408600	1170400	0	0	0	0	0	0	0	0
Rv2207|cobT|Probable nicotinate-nucleotide-dimethylbenzimidazol phosphoribosyltransferase CobT|361 AA	36.411	361	10.5	6.6	5.3	0	0	4116400	1160800	1975500	0	0	0	0	0	0	0
Rv0169|mce1A|Mce-family protein Mce1A|454 AA	47.786	454	4.8	5.1	8.8	0	0	5822500	1157200	12103000	0	0	0	0	0	0	0
Rv1106c|Rv1106c|3-beta-hydroxysteroid dehydrogenase|370 AA	40.741	370	4.9	4.1	8.9	0	0	3458200	1137800	7610300	0	0	0	0	0	0	0
Rv0994|moeA1|Probable molybdopterin biosynthesis protein MoeA1|426 AA	44.304	426	0	2.6	10.1	0	0	0	1129400	5976800	0	0	0	0	0	0	0
Rv3156|nuoL|Probable NADH dehydrogenase I (chain L) NuoL (NADH-ubiquinone oxidoreductase chain L)|633 AA	66.135	633	0	1.4	1.6	0	0	0	1121600	500400	0	0	0	0	0	0	0
Rv3119|moaE1|Probable molybdenum cofactor biosynthesis protein E MoaE1 (molybdopterin converting factor large subunit) (molybdopterin [MPT] converting factor, subunit 2)|147 AA	15.92	147	6.8	6.8	6.8	0	0	2959500	1118900	3195900	0	0	0	0	0	0	0
Rv1710|scpB|Possible segregation and condensation protein ScpB|231 AA	25.244	231	0	4.8	4.8	0	0	0	1118700	3190800	0	0	0	0	0	0	0
Rv1876|bfrA|Probable bacterioferritin BfrA|159 AA	18.34	159	5	26.4	12.6	0	0	4120300	1118300	13467000	0	0	0	0	0	0	0
Rv2751|Rv2751|Conserved protein|296 AA	33.61	296	11.5	7.1	3.4	0	0	3193800	1100700	4471700	0	0	0	0	0	0	0
Rv1175c|fadH|Probable NADPH dependent 2,4-dienoyl-CoA reductase FadH (2,4-dienoyl coenzyme A reductase) (4-enoyl-CoA reductase)|674 AA	72.901	674	2.1	3.4	3.1	0	0	1224600	1098600	1417200	0	0	0	0	0	0	0
Rv2540c|aroF|Probable chorismate synthase AroF (5-enolpyruvylshikimate-3-phosphate phospholyase)|401 AA	41.76	401	0	2.5	5	0	0	0	1091500	3346900	0	0	0	0	0	0	0
Rv2448c|valS|Probable valyl-tRNA synthase protein ValS (valyl-tRNA synthetase) (valine--tRNA ligase) (valine translase)|876 AA	97.819	876	10.6	1.6	11.8	0	0	32378000	1080700	27226000	0	0	0	0	0	0	0
Rv1447c|zwf2|Probable glucose-6-phosphate 1-dehydrogenase Zwf2 (G6PD)|514 AA	57.342	514	2.5	2.5	0	0	0	2220800	1072500	0	0	0	0	0	0	0	0
Rv0044c|Rv0044c|Possible oxidoreductase|264 AA	28.524	264	22.3	3.4	8	0	0	25477000	1072000	13868000	0	0	0	0	0	0	0
Rv0361|Rv0361|Probable conserved membrane protein|275 AA	29.982	275	5.5	2.9	8.4	0	0	6754200	1060300	7258000	0	0	0	0	0	0	0
Rv3879c|espK|ESX-1 secretion-associated protein EspK. Alanine and proline rich protein.|729 AA	74.491	729	2.9	2.3	2.3	0	0	1780600	1058700	1074300	0	0	0	0	0	0	0
Rv0937c|mku|DNA end-binding protein, Mku|273 AA	30.904	273	0	4	11.7	0	0	0	1055300	5863900	0	0	0	0	0	0	0
Rv0045c|Rv0045c|Possible hydrolase|298 AA	32.099	298	14.4	2.3	6.4	0	0	11536000	1035400	2133900	0	0	0	0	0	0	0
Rv0356c|Rv0356c|Conserved protein|214 AA	22.879	214	10.3	7.9	0	0	0	1983500	1034000	0	0	0	0	0	0	0	0
Rv0176|Rv0176|Probable conserved Mce associated transmembrane protein|322 AA	35.405	322	4.7	4	6.5	0	0	3647200	1005800	1370200	0	0	0	0	0	0	0
Rv1235|lpqY|Probable sugar-binding lipoprotein LpqY|468 AA	49.761	468	0	2.4	5.1	0	0	0	995430	5086400	0	0	0	0	0	0	0
Rv1867|Rv1867|Conserved protein|494 AA	53.56	494	2.8	2.8	2.4	0	0	1999500	992500	2204400	0	0	0	0	0	0	0
Rv2192c|trpD|Probable anthranilate phosphoribosyltransferase TrpD|370 AA	37.707	370	3.2	2.7	5.1	0	0	2997900	992330	1316900	0	0	0	0	0	0	0
Rv2174|mptA|Alpha(1->6)mannosyltransferase. Possible conserved integral membrane protein.|516 AA	55.293	516	0	2.9	2.9	0	0	0	982400	2401300	0	0	0	0	0	0	0
Rv3834c|serS|SERYL-tRNA synthetase SerS (serine--tRNA ligase) (SERRS) (serine translase)|419 AA	45.292	419	3.6	1.4	7.6	0	0	5958900	967280	10357000	0	0	0	0	0	0	0
Rv1899c|lppD|Possible lipoprotein LppD|343 AA	35.071	343	7.9	2.3	5.5	0	0	9712200	964180	12524000	0	0	0	0	0	0	0
Rv2156c|murX|Probable phospho-N-acetylmuramoyl-pentappeptidetransferase MurX|359 AA	37.713	359	0	4.5	2.8	0	0	0	963400	1169100	0	0	0	0	0	0	0
Rv1335|cysO|Sulfur carrier protein CysO|93 AA	9.5566	93	12.9	12.9	40.9	0	0	4718300	962720	12323000	0	0	0	0	0	0	0
Rv0902c|prrB|Two component sensor histidine kinase PrrB|446 AA	47.829	446	2.5	2.2	4.9	0	0	970750	962430	7833000	0	0	0	0	0	0	0
Rv3777|Rv3777|Probable oxidoreductase|328 AA	33.931	328	5.8	6.1	11.6	0	0	10850000	954210	11360000	0	0	0	0	0	0	0
Rv1194c|Rv1194c|Conserved protein|421 AA	46.065	421	5.2	2.6	4	0	0	3995400	950320	3602700	0	0	0	0	0	0	0
Rv3871|eccCb1|ESX conserved component EccCb1. ESX-1 type VII secretion system protein.|591 AA	64.56	591	0	1.5	4.2	0	0	0	941930	5941400	0	0	0	0	0	0	0
Rv1747|Rv1747|Probable conserved transmembrane ATP-binding protein ABC transporter|865 AA	92.12	865	1.4	1.7	5.8	0	0	5262500	928270	19710000	0	0	0	0	0	0	0
Rv1380|pyrB|Probable aspartate carbamoyltransferase PyrB (ATCase) (aspartate transcarbamylase)|319 AA	33.818	319	6.9	6.6	3.4	0	0	6711700	923010	1770800	0	0	0	0	0	0	0
Rv1398c|vapB10|Possible antitoxin VapB10|85 AA	9.4435	85	28.2	28.2	47.1	0	0	6563400	921420	23966000	0	0	0	0	0	0	0
Rv3786c|Rv3786c|Unknown protein|407 AA	44.944	407	0	4.9	0	2.2	0	0	915240	0	19538000	0	0	0	0	0	0
Rv3197|Rv3197|Probable conserved ATP-binding protein ABC transporter|447 AA	49.121	447	2.9	2.9	0	0	0	1978400	910390	0	0	0	0	0	0	0	0
Rv3874|esxB|10 kDa culture filtrate antigen EsxB (LHP) (CFP10)|100 AA	10.794	100	13	13	39	0	0	3916200	890790	33535000	0	0	0	0	0	0	0
Rv2305|Rv2305|Unknown protein|429 AA	46.123	429	0	3.7	2.1	0	0	0	861020	2553600	0	0	0	0	0	0	0
Rv1368|lprF|Probable conserved lipoprotein LprF|261 AA	26.851	261	0	6.5	15.3	0	0	0	852430	11830000	0	0	0	0	0	0	0
Rv2230c|Rv2230c|Conserved protein|379 AA	39.597	379	7.1	1.6	7.1	0	0	5130200	841130	11204000	0	0	0	0	0	0	0
Rv1213|glgC|Glucose-1-phosphate adenylyltransferase GlgC (ADP-glucose synthase) (ADP-glucose pyrophosphorylase)|404 AA	43.8	404	0	4.2	0	0	0	0	834450	0	0	0	0	0	0	0	0
Rv2590|fadD9|Probable fatty-acid-CoA ligase FadD9 (fatty-acid-CoA synthetase) (fatty-acid-CoA synthase)|1168 AA	127.33	1168	0.9	1.5	1.8	0	0	2492800	823470	1441500	0	0	0	0	0	0	0
Rv2157c|murF|Probable UDP-N-acetylmuramoylalanyl-D-glutamyl-2,6-diaminopimelate-D-alanyl-D-alanyl ligase MurF|510 AA	51.632	510	8.8	2.9	2.9	0	0	10327000	821490	4179400	0	0	0	0	0	0	0
Rv0131c|fadE1|Probable acyl-CoA dehydrogenase FadE1|447 AA	50.223	447	4.5	2.2	4.5	0	0	6560500	820390	3457600	0	0	0	0	0	0	0
Rv0794c|Rv0794c|Probable oxidoreductase|499 AA	52.476	499	2.2	1.8	0	0	0	1677600	812150	0	0	0	0	0	0	0	0
Rv2438c|nadE|Glutamine-dependent NAD(+) synthetase NadE (NAD(+) synthase [glutamine-hydrolysing])|679 AA	74.682	679	1.2	2.9	1.8	0	0	5075800	811650	1702400	0	0	0	0	0	0	0
Rv0646c|lipG|Probable lipase/esterase LipG|301 AA	32.931	301	4.3	5	8.6	0	0	1417200	803890	1957400	0	0	0	0	0	0	0
Rv2538c|aroB|3-dehydroquinate synthase AroB|362 AA	38.119	362	4.7	2.5	4.7	0	0	5139100	795930	3206900	0	0	0	0	0	0	0
Rv2922A|acyP|Probable acylphosphatase AcyP (acylphosphate phosphohydrolase)|93 AA	10.206	93	23.7	9.7	19.4	0	0	8006600	795630	804970	0	0	0	0	0	0	0
Rv1061|Rv1061|Conserved protein|287 AA	32.037	287	6.3	5.2	5.6	0	0	3209700	788550	3525700	0	0	0	0	0	0	0
Rv3767c|Rv3767c|Possible S-adenosylmethionine-dependent methyltransferase|314 AA	34.723	314	10.5	6.7	2.5	0	0	10597000	786290	2879500	0	0	0	0	0	0	0
Rv3084|lipR|Probable acetyl-hydrolase/esterase LipR|308 AA	32.616	308	3.6	3.6	0	0	0	2586500	777790	0	0	0	0	0	0	0	0
Rv2752c|Rv2752c|Conserved hypothetical protein|558 AA	59.5	558	0	2	2	0	0	0	748910	1761300	0	0	0	0	0	0	0
Rv3399|Rv3399|Possible S-adenosylmethionine-dependent methyltransferase|348 AA	38.14	348	0	3.7	8	0	0	0	748040	3569400	0	0	0	0	0	0	0
Rv3820c|papA2|Possible conserved polyketide synthase associated protein PapA2|468 AA	52.117	468	6.2	3	3	0	0	2654300	742290	3407000	0	0	0	0	0	0	0
Rv0202c|mmpL11|Probable conserved transmembrane transport protein MmpL11|966 AA	103.5	966	0	1.2	0	0	0	0	722560	0	0	0	0	0	0	0	0
Rv1820|ilvG|Probable acetolactate synthase IlvG (acetohydroxy-acid synthase)(ALS)|547 AA	57.52	547	7.9	1.5	10.1	0	0	10426000	697210	5046900	0	0	0	0	0	0	0
Rv2852c|mqo|Probable malate:quinone oxidoreductase Mqo (malate dehydrogenase [acceptor])|493 AA	53.563	493	3.7	3.7	1.8	0	0	1661400	693400	1607000	0	0	0	0	0	0	0
Rv1140|Rv1140|Probable integral membrane protein|282 AA	30.425	282	0	6.7	6	0	0	0	689220	3715100	0	0	0	0	0	0	0
Rv2935|ppsE|Phenolpthiocerol synthesis type-I polyketide synthase PpsE|1488 AA	158.71	1488	4.4	0.8	0.8	3.2	0	8829800	688110	2168100	766590	0	0	0	0	0	0
Rv0357c|purA|Probable adenylosuccinate synthetase PurA (imp--aspartate ligase) (ADSS) (ampsase)|432 AA	46.822	432	2.1	2.1	1.9	0	0	1502100	667860	2821800	0	0	0	0	0	0	0
Rv3133c|devR|Two component transcriptional regulatory protein DevR (probably LuxR/UhpA-family)|217 AA	23.262	217	12.4	6	6	0	0	11386000	667560	5189600	0	0	0	0	0	0	0
Rv0178|Rv0178|Probable conserved Mce associated membrane protein|244 AA	25.879	244	4.1	4.9	21.7	0	0	7318000	655030	17225000	0	0	0	0	0	0	0
Rv0512|hemB|Probable delta-aminolevulinic acid dehydratase HemB (porphobilinogen synthase) (ALAD) (ALADH)|329 AA	34.871	329	0	4.3	0	0	0	0	651160	0	0	0	0	0	0	0	0
Rv0487|Rv0487|Conserved hypothetical protein|183 AA	20.684	183	6.6	6.6	0	0	0	3001400	638530	0	0	0	0	0	0	0	0
Rv1013|pks16|Putative polyketide synthase Pks16|544 AA	58.449	544	0	1.7	6.6	0	0	0	630430	6443600	0	0	0	0	0	0	0
Rv1100|Rv1100|Conserved protein|233 AA	24.562	233	0	6.4	12	0	0	0	629680	6318400	0	0	0	0	0	0	0
Rv3781|rfbE|Probable O-antigen/lipopolysaccharide transport ATP-binding protein ABC transporter RfbE|273 AA	29.96	273	0	4	3.3	0	0	0	589320	0	0	0	0	0	0	0	0
Rv2765|Rv2765|Probable alanine rich hydrolase|245 AA	26.159	245	5.7	4.1	0	0	0	5344400	584540	0	0	0	0	0	0	0	0
Rv1615|Rv1615|Probable membrane protein|146 AA	15.442	146	7.5	7.5	7.5	0	0	5280700	564610	4927200	0	0	0	0	0	0	0
Rv1748|Rv1748|Unknown protein|243 AA	27.066	243	7.8	4.9	4.9	4.5	0	3467300	524590	1572000	1764100	0	0	0	0	0	0
Rv1315|murA|Probable UDP-N-acetylglucosamine 1-carboxyvinyltransferase MurA|418 AA	44.031	418	2.2	1.9	4.3	0	0	2752200	510470	7565700	0	0	0	0	0	0	0
Rv2528c|mrr|Probable restriction system protein Mrr|306 AA	33.648	306	14.4	3.6	7.5	0	0	11744000	507270	2829200	0	0	0	0	0	0	0
Rv0724|sppA|Possible protease IV SppA (endopeptidase IV) (signal peptide peptidase)|623 AA	65.935	623	2.4	1.9	1.6	0	0	3995000	505190	4172000	0	0	0	0	0	0	0
Rv0017c|rodA|Probable cell division protein RodA|469 AA	50.61	469	0	2.8	3	0	0	0	497490	1967500	0	0	0	0	0	0	0
Rv2675c|Rv2675c|Conserved hypothetical protein|250 AA	27.545	250	24.8	4	15.6	0	0	12049000	494370	2959200	0	0	0	0	0	0	0
Rv0337c|aspC|Probable aspartate aminotransferase AspC (transaminase A) (ASPAT)|429 AA	47.317	429	2.1	2.1	4.2	1.9	0	1669200	494320	1365800	1491300	0	0	0	0	0	0
Rv2447c|folC|Probable folylpolyglutamate synthase protein FolC (folylpoly-gamma-glutamate synthetase) (FPGS)|487 AA	50.779	487	2.9	2.5	7.2	0	0	6331300	473540	7169800	0	0	0	0	0	0	0
Rv3218|Rv3218|Conserved protein|321 AA	34.474	321	0	5.3	0	0	0	0	465750	0	0	0	0	0	0	0	0
Rv0153c|ptbB|Phosphotyrosine protein phosphatase PTPB (protein-tyrosine-phosphatase) (PTPase)|276 AA	30.153	276	5.1	2.5	5.1	0	0	5848400	461880	5221000	0	0	0	0	0	0	0
Rv2959c|Rv2959c|Possible methyltransferase (methylase)|245 AA	27.844	245	4.9	4.9	4.9	0	0	1693100	433120	1992100	0	0	0	0	0	0	0
Rv1263|amiB2|Probable amidase AmiB2 (aminohydrolase)|462 AA	49.048	462	0	2.4	2.4	0	0	0	386750	1046900	0	0	0	0	0	0	0
Rv3299c|atsB|Probable arylsulfatase AtsB (aryl-sulfate sulphohydrolase) (sulfatase)|970 AA	105.65	970	0	1	2.5	0	0	0	355740	3377200	0	0	0	0	0	0	0
Rv0981|mprA|Mycobacterial persistence regulator MRPA (two component response transcriptional regulatory protein)|228 AA	25.675	228	10.5	13.6	0	0	0	3801400	0	0	0	0	0	0	0	0	0
Rv0161|Rv0161|Possible oxidoreductase|449 AA	47.355	449	3.6	3.3	9.8	0	0	7909100	0	6145100	0	0	0	0	0	0	0
Rv0230c|php|Probable phosphotriesterase Php (parathion hydrolase) (PTE) (aryldialkylphosphatase) (paraoxonase) (a-esterase) (aryltriphosphatase) (paraoxon hydrolase)|326 AA	35.853	326	5.5	2.1	0	0	0	4066200	0	0	0	0	0	0	0	0	0
Rv0382c|pyrE|Probable orotate phosphoribosyltransferase PyrE (OPRT) (oprtase)|179 AA	18.86	179	6.1	6.1	4.5	0	0	2836300	0	0	0	0	0	0	0	0	0
Rv0410c|pknG|Serine/threonine-protein kinase PknG (protein kinase G) (STPK G)|750 AA	81.576	750	3.9	1.2	4.8	0	0	5786600	0	7321500	0	0	0	0	0	0	0
Rv0546c|Rv0546c|Conserved protein|128 AA	14.346	128	9.4	5.5	9.4	0	0	5008500	0	4138200	0	0	0	0	0	0	0
Rv0663|atsD|Possible arylsulfatase AtsD (aryl-sulfate sulphohydrolase) (arylsulphatase)|787 AA	86.127	787	0.9	0.9	0.9	1.3	0	0	0	12118000	1117300	0	0	0	0	0	0
Rv1796|mycP5|Probable proline rich membrane-anchored mycosin MycP5 (serine protease) (subtilisin-like protease) (subtilase-like) (mycosin-5)|585 AA	60.027	585	0	2.1	3.9	0	0	0	0	2118200	0	0	0	0	0	0	0
Rv1852|ureG|Urease accessory protein UreG|224 AA	23.348	224	10.7	4	4	0	0	1611100	0	6471100	0	0	0	0	0	0	0
Rv1924c|Rv1924c|Unknown protein|126 AA	14.166	126	0	10.3	10.3	0	0	0	0	0	0	0	0	0	0	0	0
Rv1926c|mpt63|Immunogenic protein Mpt63 (antigen Mpt63/MPB63) (16 kDa immunoprotective extracellular protein)|159 AA	16.514	159	8.2	5	23.9	0	0	4515100	0	19688000	0	0	0	0	0	0	0
Rv2203|Rv2203|Possible conserved membrane protein|230 AA	24.371	230	5.7	5.7	5.7	0	0	6737300	0	5504400	0	0	0	0	0	0	0
Rv2297|Rv2297|Unknown protein|150 AA	16.468	150	0	9.3	9.3	0	0	0	0	4552500	0	0	0	0	0	0	0
Rv2338c|moeW|Possible molybdopterin biosynthesis protein MoeW|318 AA	35.271	318	0	3.8	0	0	0	0	0	0	0	0	0	0	0	0	0
Rv2698|Rv2698|Probable conserved alanine rich transmembrane protein|161 AA	17.53	161	0	7.5	7.5	0	0	0	0	0	0	0	0	0	0	0	0
Rv2789c|fadE21|Probable acyl-CoA dehydrogenase FadE21|410 AA	44.743	410	5.4	2	2	0	0	4278300	0	3066100	0	0	0	0	0	0	0
Rv2860c|glnA4|Probable glutamine synthetase GlnA4 (glutamine synthase) (GS-II)|457 AA	49.715	457	2	2.4	0	0	0	5602500	0	0	0	0	0	0	0	0	0
Rv3105c|prfB|Probable peptide chain release factor 2 PrfB (RF-2)|378 AA	42.124	378	19.3	3.4	5.8	0	0	30381000	0	12960000	0	0	0	0	0	0	0
Rv3152|nuoH|Probable NADH dehydrogenase I (chain H) NuoH (NADH-ubiquinone oxidoreductase chain H)|410 AA	44.657	410	2.7	2.7	5.1	0	0	7429600	0	4291500	0	0	0	0	0	0	0
Rv3158|nuoN|Probable NADH dehydrogenase I (chain N) NuoN (NADH-ubiquinone oxidoreductase chain N)|531 AA	55.342	531	5.5	1.7	5.6	0	0	5203500	0	9166800	0	0	0	0	0	0	0
Rv3241c|Rv3241c|Conserved protein|214 AA	24.534	214	4.2	4.7	8.9	0	0	3582300	0	9119600	0	0	0	0	0	0	0
Rv3696c|glpK|Probable glycerol kinase GlpK (ATP:glycerol 3-phosphotransferase) (glycerokinase) (GK)|517 AA	55.827	517	2.1	2.5	0	0	0	7796300	0	0	0	0	0	0	0	0	0
Rv3802c|Rv3802c|Probable conserved membrane protein|336 AA	35.448	336	0	3	3.9	0	0	0	0	7488700	0	0	0	0	0	0	0
Rv0007|Rv0007|Possible conserved membrane protein|304 AA	31.041	304	3.6	0	17.4	3.6	0	22042000	0	23228000	3060100	0	0	0	0	0	0
Rv0008c|Rv0008c|Possible membrane protein|145 AA	15.671	145	0	0	9.7	0	0	0	0	9086200	0	0	0	0	0	0	0
Rv0013|trpG|Possible anthranilate synthase component II TrpG (glutamine amidotransferase)|232 AA	24.627	232	3.4	0	13.4	0	0	3287500	0	4657600	0	0	0	0	0	0	0
Rv0019c|fhaB|Conserved protein with FHA domain, FhaB|155 AA	17.152	155	7.7	0	26.5	0	0	3495300	0	9755300	0	0	0	0	0	0	0
Rv0023|Rv0023|Possible transcriptional regulatory protein|256 AA	27.155	256	0	0	5.1	0	0	0	0	1354200	0	0	0	0	0	0	0
Rv0046c|ino1|myo-inositol-1-phosphate synthase Ino1 (inositol 1-phosphate synthetase) (D-glucose 6-phosphate cycloaldolase) (glucose 6-phosphate cyclase) (glucocycloaldolase)|367 AA	40.093	367	7.1	0	6	7.9	3.5	5549500	0	17430000	13394000	0	0	0	0	0	0
Rv0047c|Rv0047c|Conserved protein|180 AA	20.408	180	0	0	5	0	0	0	0	2220000	0	0	0	0	0	0	0
Rv0048c|Rv0048c|Possible membrane protein|289 AA	30.785	289	17	0	15.6	0	0	19959000	0	6688500	0	0	0	0	0	0	0
Rv0050|ponA1|Probable bifunctional penicillin-binding protein 1A/1B PonA1 (murein polymerase) (PBP1): penicillin-insensitive transglycosylase (peptidoglycan TGASE) + penicillin-sensitive transpeptidase (DD-transpeptidase)|678 AA	71.117	678	0	0	5.2	2.2	0	0	0	4084000	5798700	0	0	0	0	0	0
Rv0062|celA1|Possible cellulase CelA1 (endoglucanase) (endo-1,4-beta-glucanase) (FI-cmcase) (carboxymethyl cellulase)|380 AA	39.973	380	0	0	3.9	0	0	0	0	2938200	0	0	0	0	0	0	0
Rv0070c|glyA2|Serine hydroxymethyltransferase GlyA2 (serine methylase 2) (SHMT 2)|425 AA	45.525	425	2.8	0	5.2	0	0	916020	0	2306500	0	0	0	0	0	0	0
Rv0072|Rv0072|Probable glutamine-transport transmembrane protein ABC transporter|349 AA	36.41	349	3.7	0	0	0	0	1656100	0	0	0	0	0	0	0	0	0
Rv0073|Rv0073|Probable glutamine-transport ATP-binding protein ABC transporter|330 AA	35.768	330	7.3	3	7.3	0	0	0	0	941790	0	0	0	0	0	0	0
Rv0078|Rv0078|Probable transcriptional regulatory protein|201 AA	21.924	201	0	0	9	0	0	0	0	1224000	0	0	0	0	0	0	0
Rv0078A|Rv0078A|Hypothetical protein|197 AA	21.612	197	9.6	0	7.6	0	0	4008700	0	3232800	0	0	0	0	0	0	0
Rv0081|Rv0081|Probable transcriptional regulatory protein|114 AA	12.324	114	21.9	0	36	0	0	2804200	0	7027300	0	0	0	0	0	0	0
Rv0091|mtn|Probable bifunctional MTA/SAH nucleosidase Mtn: 5-methylthioadenosine nucleosidase (methylthioadenosine methylthioribohydrolase) + S-adenosylhomocysteine nucleosidase (S-adenosyl-L-homocysteine homocysteinylribohydrolase)|255 AA	27.339	255	0	0	5.1	0	0	0	0	1825000	0	0	0	0	0	0	0
Rv0097|Rv0097|Possible oxidoreductase|289 AA	32.641	289	3.1	0	0	0	0	2538300	0	0	0	0	0	0	0	0	0
Rv0108c|Rv0108c|Hypothetical protein|69 AA	7.5725	69	0	0	14.5	0	0	0	0	0	0	0	0	0	0	0	0
Rv0125|pepA|Probable serine protease PepA (serine proteinase) (MTB32A)|355 AA	34.926	355	0	0	2.8	0	0	0	0	11494000	0	0	0	0	0	0	0
Rv0130|htdZ|Probable 3-hydroxyl-thioester dehydratase|151 AA	16.007	151	9.9	0	0	0	0	1564600	0	0	0	0	0	0	0	0	0
Rv0137c|msrA|Probable peptide methionine sulfoxide reductase MsrA (protein-methionine-S-oxide reductase) (peptide met(O) reductase)|182 AA	20.485	182	19.2	0	0	0	0	6567000	0	0	0	0	0	0	0	0	0
Rv0155|pntAa|Probable NAD(P) transhydrogenase (subunit alpha) PntAa [first part; catalytic part] (pyridine nucleotide transhydrogenase subunit alpha) (nicotinamide nucleotide transhydrogenase subunit alpha)|366 AA	37.693	366	11.5	0	0	3.3	0	4988800	0	0	2197700	0	0	0	0	0	0
Rv0156|pntAb|Probable NAD(P) transhydrogenase (subunit alpha) PntAb [second part; integral membrane protein] (pyridine nucleotide transhydrogenase subunit alpha) (nicotinamide nucleotide transhydrogenase subunit alpha)|110 AA	11.782	110	9.1	0	0	0	0	3187300	0	0	0	0	0	0	0	0	0
Rv0157|pntB|Probable NAD(P) transhydrogenase (subunit beta) PntB [integral membrane protein] (pyridine nucleotide transhydrogenase subunit beta) (nicotinamide nucleotide transhydrogenase subunit beta)|475 AA	48.858	475	3.8	0	9.3	0	0	6046000	0	7753100	0	0	0	0	0	0	0
Rv0162c|adhE1|Probable zinc-type alcohol dehydrogenase (E subunit) AdhE1|383 AA	39.333	383	3.4	0	3.4	0	0	1611100	0	1550200	0	0	0	0	0	0	0
Rv0187|Rv0187|Probable O-methyltransferase|220 AA	23.079	220	9.5	0	8.2	5	0	5120100	0	10081000	1535500	0	0	0	0	0	0
Rv0200|Rv0200|Possible conserved transmembrane protein|229 AA	24.029	229	6.6	0	0	0	0	3000000	0	0	0	0	0	0	0	0	0
Rv0214|fadD4|Probable fatty-acid-CoA ligase FadD4 (fatty-acid-CoA synthetase) (fatty-acid-CoA synthase)|537 AA	58.87	537	1.9	0	0	0	0	0	0	0	0	0	0	0	0	0	0
Rv0216|Rv0216|Double hotdog hydratase|337 AA	35.756	337	16	0	7.1	0	0	10901000	0	2639500	0	0	0	0	0	0	0
Rv0222|echA1|Probable enoyl-CoA hydratase EchA1 (enoyl hydrase) (unsaturated acyl-CoA hydratase) (crotonase)|262 AA	27.28	262	7.3	0	8	0	0	6733100	0	10046000	0	0	0	0	0	0	0
Rv0260c|Rv0260c|Possible transcriptional regulatory protein|381 AA	40.732	381	32.3	0	0	0	0	82094000	0	0	0	0	0	0	0	0	0
Rv0272c|Rv0272c|Unknown protein|377 AA	41.059	377	5	0	2.7	0	0	6477500	0	1534800	0	0	0	0	0	0	0
Rv0289|espG3|ESX-3 secretion-associated protein EspG3|295 AA	31.558	295	3.1	0	3.1	0	0	1281200	0	1864400	0	0	0	0	0	0	0
Rv0301|vapC2|Possible toxin VapC2|141 AA	15.714	141	7.8	0	0	0	0	2029100	0	0	0	0	0	0	0	0	0
Rv0313|Rv0313|Conserved protein|128 AA	13.916	128	15.6	0	0	0	0	4525600	0	0	0	0	0	0	0	0	0
Rv0321|dcd|Probable deoxycytidine triphosphate deaminase Dcd (dCTP deaminase)|190 AA	20.837	190	4.2	0	4.2	0	0	5708500	0	4186600	0	0	0	0	0	0	0
Rv0331|Rv0331|Possible dehydrogenase/reductase|388 AA	40.788	388	2.1	0	4.6	0	0	2141000	0	1706700	0	0	0	0	0	0	0
Rv0334|rmlA|Alpha-D-glucose-1-phosphate thymidylyltransferase RmlA (dTDP-glucose synthase) (dTDP-glucose pyrophosphorylase)|288 AA	31.492	288	12.8	0	5.6	0	0	17687000	0	7763300	0	0	0	0	0	0	0
Rv0347|Rv0347|Probable conserved membrane protein|328 AA	36.565	328	7.6	0	0	0	0	8049200	0	0	0	0	0	0	0	0	0
Rv0360c|Rv0360c|Conserved protein|145 AA	15.297	145	0	0	9	0	0	0	0	5076000	0	0	0	0	0	0	0
Rv0389|purT|Probable phosphoribosylglycinamide formyltransferase 2 PurT (GART 2) (gar transformylase 2) (5-phosphoribosylglycinamide transformylase 2) (formate-dependent gar transformylase)|419 AA	43.645	419	0	0	2.6	0	5.3	0	0	3012800	0	10584000	0	0	0	0	0
Rv0391|metZ|Probable O-succinylhomoserine sulfhydrylase MetZ (OSH sulfhydrylase)|406 AA	43.345	406	6.4	0	5.4	0	0	12627000	0	5508400	0	0	0	0	0	0	0
Rv0394c|Rv0394c|Possible secreted protein|239 AA	25.278	239	13	0	27.6	0	0	3247800	0	8254100	0	0	0	0	0	0	0
Rv0408|pta|Probable phosphate acetyltransferase Pta (phosphotransacetylase)|690 AA	72.93	690	1.3	0	1.3	0	0	644980	0	960720	0	0	0	0	0	0	0
Rv0409|ackA|Probable acetate kinase AckA (acetokinase)|385 AA	41.318	385	0	0	9.9	0	0	0	0	5039300	0	0	0	0	0	0	0
Rv0426c|Rv0426c|Possible transmembrane protein|147 AA	13.93	147	8.2	0	0	0	0	2223600	0	0	0	0	0	0	0	0	0
Rv0427c|xthA|Probable exodeoxyribonuclease III protein XthA (exonuclease III) (EXO III) (AP endonuclease VI)|291 AA	32.108	291	3.4	0	2.7	0	0	2816900	0	980180	0	0	0	0	0	0	0
Rv0431|Rv0431|Putative tuberculin related peptide|164 AA	16.905	164	7.9	0	0	0	0	3497400	0	0	0	0	0	0	0	0	0
Rv0435c|Rv0435c|Putative conserved ATPase|728 AA	75.313	728	0	0	5.8	0	0	0	0	4194800	0	0	0	0	0	0	0
Rv0441c|Rv0441c|Hypothetical protein|142 AA	15.004	142	9.9	0	9.9	0	0	0	0	1120500	0	0	0	0	0	0	0
Rv0443|Rv0443|Conserved protein|171 AA	18.958	171	19.3	0	0	0	0	17068000	0	0	0	0	0	0	0	0	0
Rv0444c|rskA|Anti-sigma factor RskA (regulator of sigma K)|232 AA	23.883	232	13.8	0	11.6	0	0	11270000	0	8456700	0	0	0	0	0	0	0
Rv0472c|Rv0472c|Probable transcriptional regulatory protein (possibly TetR-family)|234 AA	26.385	234	6	0	0	0	0	1981700	0	0	0	0	0	0	0	0	0
Rv0481c|Rv0481c|Hypothetical protein|174 AA	19.063	174	16.1	0	0	0	0	2038300	0	0	0	0	0	0	0	0	0
Rv0484c|Rv0484c|Probable short-chain type oxidoreductase|251 AA	26.416	251	6.8	0	6.8	0	0	3617400	0	3848400	0	0	0	0	0	0	0
Rv0493c|Rv0493c|Conserved protein|329 AA	35.395	329	0	0	3.3	0	0	0	0	2341200	0	0	0	0	0	0	0
Rv0496|Rv0496|Conserved hypothetical protein|328 AA	34.843	328	3	0	6.4	0	0	2846600	0	6526800	0	0	0	0	0	0	0
Rv0500A|Rv0500A|Conserved protein|78 AA	8.5076	78	17.9	0	32.1	0	0	3112300	0	22909000	0	0	0	0	0	0	0
Rv0505c|serB1|Possible phosphoserine phosphatase SerB1 (PSP) (O-phosphoserine phosphohydrolase) (pspase)|373 AA	39.508	373	0	0	11	5.6	0	0	0	5267700	337490	0	0	0	0	0	0
Rv0507|mmpL2|Probable conserved transmembrane transport protein MmpL2|968 AA	106.2	968	0	0	0	0	1.3	0	0	0	0	0	0	0	0	0	0
Rv0509|hemA|Probable glutamyl-tRNA reductase HemA (GLUTR)|468 AA	49.329	468	0	0	3.4	0	0	0	0	2449500	0	0	0	0	0	0	0
Rv0516c|Rv0516c|Possible anti-anti-sigma factor|158 AA	16.987	158	0	0	10.1	0	0	0	0	1611300	0	0	0	0	0	0	0
Rv0523c|Rv0523c|Conserved protein|131 AA	14.827	131	0	0	26	0	0	0	0	12378000	0	0	0	0	0	0	0
Rv0526|Rv0526|Possible thioredoxin protein (thiol-disulfide interchange protein)|216 AA	23.218	216	0	0	6	0	0	0	0	4159200	0	0	0	0	0	0	0
Rv0529|ccsA|Possible cytochrome C-type biogenesis protein CcsA|324 AA	35.035	324	0	0	12	0	0	0	0	5077100	0	0	0	0	0	0	0
Rv0530A|Rv0530A|Conserved protein|53 AA	6.089	53	0	0	22.6	0	0	0	0	0	0	0	0	0	0	0	0
Rv0533c|fabH|3-oxoacyl-[acyl-carrier-protein] synthase III FabH (beta-ketoacyl-ACP synthase III) (KAS III)|335 AA	34.872	335	5.4	0	5.1	0	0	9787300	0	4337800	0	0	0	0	0	0	0
Rv0538|Rv0538|Possible conserved membrane protein|548 AA	55.075	548	0	0	2.4	0	0	0	0	4872200	0	0	0	0	0	0	0
Rv0551c|fadD8|Probable fatty-acid-CoA ligase FadD8 (fatty-acid-CoA synthetase) (fatty-acid-CoA synthase)|571 AA	61.065	571	0	0	3.3	0	0	0	0	1224500	0	0	0	0	0	0	0
Rv0554|bpoC|Possible peroxidase BpoC (non-haem peroxidase)|262 AA	28.349	262	18.3	0	5	0	0	13947000	0	11180000	0	0	0	0	0	0	0
Rv0558|menH|Probable ubiquinone/menaquinone biosynthesis methyltransferase MenH (2-heptaprenyl-1,4-naphthoquinone methyltransferase)|234 AA	25.299	234	0	0	11.5	0	0	0	0	6285900	0	0	0	0	0	0	0
Rv0564c|gpdA1|Probable glycerol-3-phosphate dehydrogenase [NAD(P)+] GpdA1 (NAD(P)H-dependent glycerol-3-phosphate dehydrogenase) (NAD(P)H-dependent dihydroxyacetone-phosphate reductase)|341 AA	36.153	341	15	0	3.8	0	0	4569700	0	1560100	0	0	0	0	0	0	0
Rv0569|Rv0569|Conserved protein|88 AA	9.5226	88	11.4	0	0	0	0	1607000	0	0	0	0	0	0	0	0	0
Rv0599c|vapB27|Possible antitoxin VapB27|78 AA	8.2123	78	0	0	19.2	0	0	0	0	1936000	0	0	0	0	0	0	0
Rv0634A|Rv0634A|Unknown protein|83 AA	9.4083	83	34.9	0	9.6	0	0	16151000	0	9753600	0	0	0	0	0	0	0
Rv0634B|rpmG2|50S ribosomal protein L33 RpmG2|55 AA	6.4954	55	0	0	16.4	0	0	0	0	10028000	0	0	0	0	0	0	0
Rv0638|secE1|Probable preprotein translocase SecE1|161 AA	16.924	161	0	0	15.5	8.1	0	0	0	1958400	301650	0	0	0	0	0	0
Rv0643c|mmaA3|Methoxy mycolic acid synthase 3 MmaA3 (methyl mycolic acid synthase 3) (MMA3) (hydroxy mycolic acid synthase)|293 AA	33.262	293	15	0	10.6	0	0	34119000	0	14402000	0	0	0	0	0	0	0
Rv0645c|mmaA1|Methoxy mycolic acid synthase 1 MmaA1 (methyl mycolic acid synthase 1) (MMA1) (hydroxy mycolic acid synthase)|286 AA	33.149	286	12.2	0	4.2	0	0	6767400	0	2787900	0	0	0	0	0	0	0
Rv0654|Rv0654|Probable dioxygenase|501 AA	54.943	501	1.8	0	2.4	0	0	1081700	0	2537600	0	0	0	0	0	0	0
Rv0672|fadE8|Probable acyl-CoA dehydrogenase FadE8|542 AA	58.534	542	0	0	2.8	0	0	0	0	2283800	0	0	0	0	0	0	0
Rv0681|Rv0681|Probable transcriptional regulatory protein (possibly TetR-family)|196 AA	21.23	196	7.7	0	0	0	0	1116100	0	0	0	0	0	0	0	0	0
Rv0686|Rv0686|Probable membrane protein|265 AA	28.543	265	6	0	0	0	0	3967300	0	0	0	0	0	0	0	0	0
Rv0690c|Rv0690c|Conserved hypothetical protein|349 AA	38.098	349	4	0	2.9	0	0	3010400	0	2721000	0	0	0	0	0	0	0
Rv0695|Rv0695|Conserved hypothetical protein|251 AA	26.548	251	11.6	0	4.4	0	0	2122800	0	2148700	0	0	0	0	0	0	0
Rv0712|Rv0712|Conserved protein|299 AA	32.711	299	0	0	5	0	0	0	0	3843100	0	0	0	0	0	0	0
Rv0732|secY|Probable preprotein translocase SecY|441 AA	47.579	441	4.5	0	4.1	0	0	9260800	0	10833000	0	0	0	0	0	0	0
Rv0758|phoR|Possible two component system response sensor kinase membrane associated PhoR|485 AA	52.016	485	3.1	0	3.1	0	0	1691900	0	1872000	0	0	0	0	0	0	0
Rv0772|purD|Probable phosphoribosylamine--glycine ligase PurD (GARS) (glycinamide ribonucleotide synthetase) (phosphoribosylglycinamide synthetase) (5-phosphoribosylglycinamide synthetase)|422 AA	43.476	422	5.9	0	0	0	0	5683400	0	0	0	0	0	0	0	0	0
Rv0773c|ggtA|Probable bifunctional acylase GgtA: cephalosporin acylase (GL-7ACA acylase) + gamma-glutamyltranspeptidase (GGT)|512 AA	54.592	512	2.3	0	0	0	0	1024400	0	0	0	0	0	0	0	0	0
Rv0778|cyp126|Possible cytochrome P450 126 Cyp126|414 AA	45.953	414	0	0	3.1	0	0	0	0	2091400	0	0	0	0	0	0	0
Rv0784|Rv0784|Conserved hypothetical protein|228 AA	25.02	228	0	0	0	6.1	0	0	0	0	1387200	0	0	0	0	0	0
Rv0799c|Rv0799c|Conserved protein|335 AA	36.015	335	4.5	0	8.7	0	0	6666400	0	2648600	0	0	0	0	0	0	0
Rv0800|pepC|Probable aminopeptidase PepC|433 AA	46.012	433	2.3	0	2.3	0	0	5745000	0	7724100	0	0	0	0	0	0	0
Rv0802c|Rv0802c|Possible succinyltransferase in the GCN5-related N-acetyltransferase family|218 AA	24.983	218	5	0	0	0	0	697210	0	0	0	0	0	0	0	0	0
Rv0810c|Rv0810c|Conserved hypothetical protein|60 AA	6.9003	60	15	0	31.7	0	0	4103300	0	1399400	0	0	0	0	0	0	0
Rv0830|Rv0830|Possible S-adenosylmethionine-dependent methyltransferase|301 AA	33.416	301	5	0	0	4.7	0	1249600	0	0	1333700	0	0	0	0	0	0
Rv0844c|narL|Possible nitrate/nitrite response transcriptional regulatory protein NarL|216 AA	22.916	216	10.6	0	5.1	0	0	4715300	0	3481600	0	0	0	0	0	0	0
Rv0853c|pdc|Probable pyruvate or indole-3-pyruvate decarboxylase Pdc|560 AA	59.75	560	0	0	4.3	3.9	0	0	0	1568900	121500000	0	0	0	0	0	0
Rv0863|Rv0863|Conserved hypothetical protein|93 AA	10.079	93	0	0	32.3	0	0	0	0	5660100	0	0	0	0	0	0	0
Rv0864|moaC2|Probable molybdenum cofactor biosynthesis protein C 2 MoaC2|167 AA	17.598	167	0	0	7.2	0	0	0	0	1182200	0	0	0	0	0	0	0
Rv0880|Rv0880|Possible transcriptional regulatory protein (possibly MarR-family)|143 AA	15.544	143	14.7	0	0	0	0	3315800	0	0	0	0	0	0	0	0	0
Rv0894|Rv0894|Possible transcriptional regulatory protein (possibly LuxR-family)|393 AA	42.873	393	0	0	0	0	4.1	0	0	0	0	0	0	0	0	0	0
Rv0898c|Rv0898c|Conserved hypothetical protein|87 AA	9.92	87	13.8	0	13.8	0	0	7666400	0	6042900	0	0	0	0	0	0	0
Rv0901|Rv0901|Possible conserved exported or membrane protein|175 AA	18.909	175	0	0	8.6	0	0	0	0	3629200	0	0	0	0	0	0	0
Rv0906|Rv0906|Conserved protein|372 AA	40.641	372	3.8	0	3.8	0	0	2595000	0	2462000	0	0	0	0	0	0	0
Rv0926c|Rv0926c|Conserved hypothetical protein|358 AA	37.751	358	10.1	0	9.5	5.6	0	16889000	0	7248100	1874700	0	0	0	0	0	0
Rv0936|pstA2|Phosphate-transport integral membrane ABC transporter PstA2|301 AA	32.236	301	4.7	0	4.7	0	0	2317100	0	2422000	0	0	0	0	0	0	0
Rv0949|uvrD1|Probable ATP-dependent DNA helicase II UvrD1|771 AA	85.049	771	3.4	0	1.3	0	0	8280700	0	15023000	0	0	0	0	0	0	0
Rv0956|purN|Probable 5-phosphoribosylglycinamide formyltransferase PurN (GART) (gar transformylase) (5-phosphoribosylglycinamide transformylase)|215 AA	22.383	215	0	0	23.7	0	0	0	0	7669300	0	0	0	0	0	0	0
Rv0972c|fadE12|Acyl-CoA dehydrogenase FadE12|388 AA	41.483	388	2.6	0	0	0	0	0	0	0	0	0	0	0	0	0	0
Rv0983|pepD|Probable serine protease PepD (serine proteinase) (MTB32B)|464 AA	46.452	464	0	0	4.1	5.8	0	0	0	2742900	9446800	0	0	0	0	0	0
Rv0992c|Rv0992c|Conserved hypothetical protein|197 AA	21.413	197	0	0	12.7	0	0	0	0	1751300	0	0	0	0	0	0	0
Rv1016c|lpqT|Probable conserved lipoprotein LpqT|226 AA	24.062	226	0	0	4	0	0	0	0	1127700	0	0	0	0	0	0	0
Rv1018c|glmU|Probable UDP-N-acetylglucosamine pyrophosphorylase GlmU|495 AA	51.583	495	11.1	0	8.1	0	0	13456000	0	5542400	0	0	0	0	0	0	0
Rv1058|fadD14|Probable medium chain fatty-acid-CoA ligase FadD14 (fatty-acid-CoA synthetase) (fatty-acid-CoA synthase)|543 AA	59.624	543	5.9	0	1.8	0	0	7482500	0	471550	0	0	0	0	0	0	0
Rv1059|Rv1059|Conserved protein|354 AA	36.878	354	3.1	0	6.2	0	0	1554000	0	3842300	0	0	0	0	0	0	0
Rv1062|Rv1062|Conserved hypothetical protein|285 AA	29.247	285	5.6	0	0	0	0	0	0	0	0	0	0	0	0	0	0
Rv1082|mca|Mycothiol conjugate amidase Mca (mycothiol S-conjugate amidase)|288 AA	32.699	288	5.6	0	9	0	0	3177700	0	4731600	0	0	0	0	0	0	0
Rv1086|Rv1086|Short (C15) chain Z-isoprenyl diphosphate synthase (Z-FPP synthase) (Z-farnesyl diphosphate synthase) (Z-FPP synthetase) (Z-farnesyl diphosphate synthetase) (geranyltranstransferase) (farnesyl pyrophosphate synthetase)|262 AA	29.378	262	5.3	0	5.3	0	0	2926600	0	3233600	0	0	0	0	0	0	0
Rv1092c|coaA|Probable pantothenate kinase CoaA (pantothenic acid kinase)|312 AA	35.656	312	0	0	16.3	0	0	0	0	10034000	0	0	0	0	0	0	0
Rv1096|Rv1096|Possible glycosyl hydrolase|291 AA	31.077	291	3.8	0	3.1	0	0	3153900	0	1741100	0	0	0	0	0	0	0
Rv1103c|mazE3|Possible antitoxin MazE3|106 AA	11.395	106	0	0	13.2	0	0	0	0	1208100	0	0	0	0	0	0	0
Rv1109c|Rv1109c|Conserved protein|212 AA	22.957	212	0	0	4.7	8	0	0	0	8036500	1005700	0	0	0	0	0	0
Rv1110|lytB2|Probable LYTB-related protein LytB2|335 AA	36.297	335	4.5	0	0	0	0	4792400	0	0	0	0	0	0	0	0	0
Rv1111c|Rv1111c|Conserved hypothetical protein|327 AA	36.984	327	0	0	0	4.9	0	0	0	0	0	0	0	0	0	0	0
Rv1117|Rv1117|Conserved protein|107 AA	12.049	107	14	0	14	0	0	7191700	0	4711400	0	0	0	0	0	0	0
Rv1118c|Rv1118c|Conserved protein|286 AA	32.157	286	0	0	0	2.8	0	0	0	0	0	0	0	0	0	0	0
Rv1121|zwf1|Probable glucose-6-phosphate 1-dehydrogenase Zwf1 (G6PD)|466 AA	52.155	466	4.9	0	4.7	0	0	1072300	0	8039700	0	0	0	0	0	0	0
Rv1122|gnd2|Probable 6-phosphogluconate dehydrogenase, decarboxylating Gnd2|340 AA	36.358	340	3.5	0	12.4	0	0	4517900	0	6169300	0	0	0	0	0	0	0
Rv1130|prpD|Possible methylcitrate dehydratase PrpD|526 AA	57.75	526	1.7	0	5.1	0	0	2051400	0	3314600	0	0	0	0	0	0	0
Rv1141c|echA11|Probable enoyl-CoA hydratase EchA11 (enoyl hydrase) (unsaturated acyl-CoA hydratase) (crotonase)|268 AA	27.615	268	7.8	0	3.7	0	0	2510300	0	3833800	0	0	0	0	0	0	0
Rv1142c|echA10|Probable enoyl-CoA hydratase EchA10 (enoyl hydrase) (unsaturated acyl-CoA hydratase) (crotonase)|268 AA	27.649	268	9.3	0	6.3	0	0	3332500	0	2106400	0	0	0	0	0	0	0
Rv1143|mcr|Probable alpha-methylacyl-CoA racemase Mcr (2-methylacyl-CoA racemase) (2-arylpropionyl-CoA epimerase )|360 AA	38.684	360	6.9	0	7.5	0	0	9392800	0	4817000	0	0	0	0	0	0	0
Rv1155|Rv1155|Possible pyridoxamine 5-phosphate oxidase (PNP/PMP oxidase) (pyridoxinephosphate oxidase) (PNPOX) (pyridoxine 5-phosphate oxidase)|147 AA	16.3	147	8.8	0	0	0	0	3595200	0	0	0	0	0	0	0	0	0
Rv1162|narH|Probable respiratory nitrate reductase (beta chain) NarH|558 AA	62.037	558	2	0	0	0	0	2175000	0	0	0	0	0	0	0	0	0
Rv1165|typA|Possible GTP-binding translation elongation factor TypA (tyrosine phosphorylated protein A) (GTP-binding protein)|628 AA	67.547	628	0	0	2.4	0	0	0	0	3918700	0	0	0	0	0	0	0
Rv1178|Rv1178|Probable aminotransferase|362 AA	37.702	362	0	0	5.2	0	0	0	0	8058800	0	0	0	0	0	0	0
Rv1187|rocA|Probable pyrroline-5-carboxylate dehydrogenase RocA|543 AA	58.841	543	9.8	0	2.4	0	0	6677900	0	2990700	0	0	0	0	0	0	0
Rv1191|Rv1191|Conserved protein|304 AA	32.611	304	0	0	4.6	0	0	0	0	2509800	0	0	0	0	0	0	0
Rv1192|Rv1192|Unknown protein|275 AA	30.212	275	2.9	0	8	14.5	0	0	0	4366000	4965500	0	0	0	0	0	0
Rv1206|fadD6|Probable fatty-acid-CoA ligase FadD6 (fatty-acid-CoA synthetase) (fatty-acid-CoA synthase)|597 AA	64.304	597	2.7	0	9	0	0	3493900	0	13403000	0	0	0	0	0	0	0
Rv1209|Rv1209|Conserved protein|122 AA	13.089	122	11.5	0	11.5	0	0	3360800	0	3873300	0	0	0	0	0	0	0
Rv1215c|Rv1215c|Conserved protein|561 AA	62.578	561	1.1	0	7.3	0	0	840810	0	6391200	0	0	0	0	0	0	0
Rv1231c|Rv1231c|Probable membrane protein|180 AA	20.413	180	0	0	9.4	0	0	0	0	3090300	0	0	0	0	0	0	0
Rv1238|sugC|Probable sugar-transport ATP-binding protein ABC transporter SugC|393 AA	42.915	393	5.1	0	5.1	0	0	7039700	0	7946700	0	0	0	0	0	0	0
Rv1239c|corA|Possible magnesium and cobalt transport transmembrane protein CorA|366 AA	41.468	366	3.8	0	6.8	0	0	8054200	0	11034000	0	0	0	0	0	0	0
Rv1257c|Rv1257c|Probable oxidoreductase|455 AA	47.237	455	2.6	0	0	0	0	3198000	0	0	0	0	0	0	0	0	0
Rv1259|udgB|Probable uracil DNA glycosylase, UdgB|299 AA	31.783	299	5	0	5	0	0	2252200	0	1558400	0	0	0	0	0	0	0
Rv1269c|Rv1269c|Conserved probable secreted protein|124 AA	12.55	124	0	0	17.7	0	0	0	0	15867000	0	0	0	0	0	0	0
Rv1276c|Rv1276c|Conserved hypothetical protein|158 AA	16.462	158	14.6	0	8.2	0	0	7314600	0	2609400	0	0	0	0	0	0	0
Rv1280c|oppA|Probable periplasmic oligopeptide-binding lipoprotein OppA|591 AA	63.444	591	4.1	0	4.1	0	0	1631800	0	1600500	0	0	0	0	0	0	0
Rv1281c|oppD|Probable oligopeptide-transport ATP-binding protein ABC transporter OppD|612 AA	65.292	612	0	0	2.6	0	0	0	0	0	0	0	0	0	0	0	0
Rv1287|Rv1287|Conserved hypothetical protein|161 AA	17.209	161	17.4	0	30.4	0	0	4833600	0	8006400	0	0	0	0	0	0	0
Rv1288|Rv1288|Conserved protein|456 AA	49.618	456	3.5	0	8.3	0	0	0	0	2240800	0	0	0	0	0	0	0
Rv1293|lysA|Diaminopimelate decarboxylase LysA (DAP decarboxylase)|447 AA	47.425	447	6.9	0	0	0	0	10524000	0	0	0	0	0	0	0	0	0
Rv1298|rpmE|50S ribosomal protein L31 RpmE|80 AA	8.7529	80	0	0	8.8	0	0	0	0	8304200	0	0	0	0	0	0	0
Rv1299|prfA|Probable peptide chain release factor 1 PrfA (RF-1)|357 AA	39.036	357	2.5	0	2	0	0	8163500	0	0	0	0	0	0	0	0	0
Rv1301|Rv1301|Conserved protein|217 AA	22.552	217	10.1	0	5.5	0	0	20093000	0	5114600	0	0	0	0	0	0	0
Rv1332|Rv1332|Probable transcriptional regulatory protein|218 AA	24.054	218	0	0	6	0	0	0	0	777630	0	0	0	0	0	0	0
Rv1333|Rv1333|Probable hydrolase|344 AA	33.952	344	5.5	0	0	0	0	1494100	0	0	0	0	0	0	0	0	0
Rv1334|mec|Possible hydrolase|146 AA	16.497	146	21.2	0	4.1	0	0	4125700	0	2105400	0	0	0	0	0	0	0
Rv1336|cysM|Cysteine synthase B CysM (CSASE B) (O-phosphoserine sulfhydrylase B) (O-phosphoserine (thiol)-lyase B)|323 AA	34.438	323	9	0	5.6	0	0	7287600	0	1849100	0	0	0	0	0	0	0
Rv1339|Rv1339|Conserved protein|273 AA	29.154	273	7.7	0	0	0	0	3828900	0	0	0	0	0	0	0	0	0
Rv1340|rphA|Probable ribonuclease RphA (RNase PH) (tRNA nucleotidyltransferase)|259 AA	27.319	259	12.7	0	3.9	0	0	24059000	0	3159500	0	0	0	0	0	0	0
Rv1341|Rv1341|Conserved protein|204 AA	20.983	204	4.9	0	4.9	0	0	2757800	0	2304400	0	0	0	0	0	0	0
Rv1352|Rv1352|Conserved protein|123 AA	12.85	123	0	0	11.4	0	0	0	0	4691100	0	0	0	0	0	0	0
Rv1362c|Rv1362c|Possible membrane protein|220 AA	23.471	220	0	0	15	0	0	0	0	5967500	0	0	0	0	0	0	0
Rv1363c|Rv1363c|Possible membrane protein|261 AA	28.308	261	0	0	23	0	0	0	0	9126000	0	0	0	0	0	0	0
Rv1377c|Rv1377c|Putative transferase|212 AA	22.815	212	4.2	0	4.2	0	0	4874900	0	4729200	0	0	0	0	0	0	0
Rv1379|pyrR|Probable pyrimidine operon regulatory protein PyrR|193 AA	20.626	193	4.7	0	12.4	0	0	5286300	0	14117000	0	0	0	0	0	0	0
Rv1381|pyrC|Probable dihydroorotase PyrC (DHOase)|430 AA	45.16	430	8.1	0	4.9	0	0	3467300	0	928020	0	0	0	0	0	0	0
Rv1387|PPE20|PPE family protein PPE20|539 AA	55.403	539	2	0	2	0	0	3862900	0	891740	0	0	0	0	0	0	0
Rv1399c|nlhH|Probable non lipolytic carboxylesterase NlhH|319 AA	33.906	319	4.1	0	4.7	0	0	2685000	0	4048800	0	0	0	0	0	0	0
Rv1400c|lipI|Probable lipase LipH|320 AA	34.052	320	5	0	5	0	0	3489200	0	3326300	0	0	0	0	0	0	0
Rv1406|fmt|Probable methionyl-tRNA formyltransferase Fmt|312 AA	32.659	312	9.9	0	5.1	0	0	5086200	0	0	0	0	0	0	0	0	0
Rv1412|ribC|Probable riboflavin synthase alpha chain RibC (RibE)|201 AA	21.32	201	8.5	0	10.4	0	0	2201500	0	2054800	0	0	0	0	0	0	0
Rv1415|ribA2|Probable riboflavin biosynthesis protein RibA2 : GTP cyclohydrolase II + 3,4-dihydroxy-2-butanone 4-phosphate synthase (DHBP synthase)|425 AA	46.017	425	0	0	3.8	0	0	0	0	1675000	0	0	0	0	0	0	0
Rv1421|Rv1421|Conserved protein|301 AA	32.912	301	0	0	3.3	0	0	0	0	0	0	0	0	0	0	0	0
Rv1429|Rv1429|Conserved protein|422 AA	46.866	422	0	0	4.5	0	0	0	0	2147300	0	0	0	0	0	0	0
Rv1439c|Rv1439c|Unknown protein|141 AA	16.026	141	0	0	9.9	0	0	0	0	0	0	0	0	0	0	0	0
Rv1443c|Rv1443c|Unknown protein|161 AA	18.284	161	0	0	9.3	0	0	0	0	5435500	0	0	0	0	0	0	0
Rv1444c|Rv1444c|Unknown protein|136 AA	15.023	136	0	0	10.3	0	0	0	0	0	0	0	0	0	0	0	0
Rv1445c|devB|Probable 6-phosphogluconolactonase DevB (6PGL)|247 AA	25.772	247	19	0	13.8	0	0	8549300	0	4090500	0	0	0	0	0	0	0
Rv1458c|Rv1458c|Probable unidentified antibiotic-transport ATP-binding protein ABC transporter|313 AA	33.726	313	0	0	3.8	0	0	0	0	2631400	0	0	0	0	0	0	0
Rv1461|Rv1461|Conserved protein|846 AA	94.17	846	1.7	0	2.6	0	0	1229400	0	4586600	0	0	0	0	0	0	0
Rv1463|Rv1463|Probable conserved ATP-binding protein ABC transporter|266 AA	28.822	266	15.4	0	7.9	11.7	0	19922000	0	12282000	2228800	0	0	0	0	0	0
Rv1471|trxB1|Probable thioredoxin TrxB1|123 AA	13.309	123	0	0	9.8	0	0	0	0	2893900	0	0	0	0	0	0	0
Rv1486c|Rv1486c|Conserved hypothetical protein|288 AA	30.129	288	3.8	0	0	0	0	1648100	0	0	0	0	0	0	0	0	0
Rv1498c|Rv1498c|Probable methyltransferase|205 AA	23.11	205	12.2	0	0	0	0	4306600	0	0	0	0	0	0	0	0	0
Rv1508c|Rv1508c|Probable membrane protein|599 AA	63.856	599	1.7	0	1.7	0	0	5413100	0	0	0	0	0	0	0	0	0
Rv1512|epiA|Probable nucleotide-sugar epimerase EpiA|322 AA	34.537	322	0	0	11.5	0	0	0	0	9165700	0	0	0	0	0	0	0
Rv1513|Rv1513|Conserved protein|243 AA	26.684	243	4.1	0	5.3	0	0	0	0	1965000	0	0	0	0	0	0	0
Rv1531|Rv1531|Conserved protein|188 AA	20.795	188	5.3	0	5.3	0	0	9285500	0	6546200	0	0	0	0	0	0	0
Rv1533|Rv1533|Conserved protein|375 AA	39.62	375	10.4	0	9.3	0	0	7590300	0	6801000	0	0	0	0	0	0	0
Rv1538c|ansA|Probable L-aparaginase AnsA|326 AA	32.946	326	0	0	7.4	0	0	0	0	3416700	0	0	0	0	0	0	0
Rv1559|ilvA|Probable threonine dehydratase IlvA|429 AA	45.008	429	4.4	0	8.9	0	0	4236100	0	13160000	0	0	0	0	0	0	0
Rv1563c|treY|Maltooligosyltrehalose synthase TreY|765 AA	82.706	765	0	0	0	2	0	0	0	0	401350000	0	0	0	0	0	0
Rv1600|hisC1|Probable histidinol-phosphate aminotransferase HisC1|380 AA	40.581	380	3.4	0	3.4	0	0	3391100	0	3149600	0	0	0	0	0	0	0
Rv1606|hisI|Probable phosphoribosyl-AMP 1,6 cyclohydrolase HisI|115 AA	12.465	115	12.2	0	0	0	0	1584300	0	0	0	0	0	0	0	0	0
Rv1608c|bcpB|Probable peroxidoxin BcpB|154 AA	16.894	154	11.7	0	0	0	0	7914400	0	0	0	0	0	0	0	0	0
Rv1609|trpE|Anthranilate synthase component I TrpE (glutamine amidotransferase)|516 AA	55.816	516	8.1	0	12.2	0	0	11683000	0	20924000	0	0	0	0	0	0	0
Rv1614|lgt|Possible prolipoprotein diacylglyceryl transferases Lgt|468 AA	50.392	468	2.8	0	6.2	0	0	0	0	4548400	0	0	0	0	0	0	0
Rv1638|uvrA|Probable excinuclease ABC (subunit A - DNA-binding ATPase) UvrA|972 AA	106.1	972	1	0	4.7	0	0	61324000	0	68044000	0	0	0	0	0	0	0
Rv1638A|Rv1638A|Conserved hypothetical protein|85 AA	9.5071	85	10.6	0	25.9	0	0	8199800	0	12062000	0	0	0	0	0	0	0
Rv1641|infC|Probable initiation factor if-3 InfC|201 AA	22.315	201	6.5	0	15.9	0	0	6341100	0	24836000	0	0	0	0	0	0	0
Rv1650|pheT|Probable phenylalanyl-tRNA synthetase, beta chain PheT|831 AA	88.373	831	4.9	0	5.5	0	0	5719700	0	6734500	0	0	0	0	0	0	0
Rv1652|argC|Probable N-acetyl-gamma-glutamyl-phoshate reductase ArgC|352 AA	36.304	352	8.5	0	0	0	0	7066900	0	0	0	0	0	0	0	0	0
Rv1653|argJ|Probable glutamate N-acetyltransferase ArgJ|404 AA	41.115	404	0	0	4	0	0	0	0	0	0	0	0	0	0	0	0
Rv1654|argB|Probable acetylglutamate kinase ArgB|294 AA	30.936	294	8.5	0	16	0	0	5088400	0	11383000	0	0	0	0	0	0	0
Rv1655|argD|Probable acetylornithine aminotransferase ArgD|400 AA	40.909	400	3.8	0	0	0	0	3491900	0	0	0	0	0	0	0	0	0
Rv1658|argG|Probable argininosuccinate synthase ArgG|398 AA	43.682	398	6.5	0	10.6	0	0	18203000	0	19232000	0	0	0	0	0	0	0
Rv1665|pks11|Chalcone synthase Pks11|353 AA	37.639	353	5.1	0	5.1	0	0	2755000	0	1791300	0	0	0	0	0	0	0
Rv1677|dsbF|Probable conserved lipoprotein DsbF|182 AA	19.206	182	8.2	0	0	0	0	5022500	0	0	0	0	0	0	0	0	0
Rv1679|fadE16|Possible acyl-CoA dehydrogenase FadE16|373 AA	37.876	373	2.7	0	4	0	0	1948000	0	2914000	0	0	0	0	0	0	0
Rv1689|tyrS|Probable tyrosyl-tRNA synthase TyrS (TYRRS)|424 AA	46.33	424	6.1	0	6.8	0	0	4259500	0	11398000	0	0	0	0	0	0	0
Rv1692|Rv1692|Probable phosphatase|353 AA	37.01	353	0	0	3.4	0	0	0	0	3496000	0	0	0	0	0	0	0
Rv1695|ppnK|Inorganic polyphosphate/ATP-NAD kinase PpnK (poly(P)/ATP NAD kinase)|307 AA	32.871	307	7.8	0	0	0	0	5423800	0	0	0	0	0	0	0	0	0
Rv1696|recN|Probable DNA repair protein RecN (recombination protein N)|587 AA	62.196	587	2.7	0	0	0	0	1258400	0	0	0	0	0	0	0	0	0
Rv1698|mctB|Outer membrane protein MctB|314 AA	32.391	314	0	0	6.1	0	0	0	0	2869700	0	0	0	0	0	0	0
Rv1707|Rv1707|Probable conserved transmembrane protein|486 AA	51.17	486	0	0	2.9	0	0	0	0	1337100	0	0	0	0	0	0	0
Rv1708|Rv1708|Putative initiation inhibitor protein|318 AA	34.362	318	6.9	0	6.6	0	0	9558100	0	5849700	0	0	0	0	0	0	0
Rv1713|engA|Probable GTP-binding protein EngA|463 AA	49.925	463	3	0	0	0	0	1068200	0	0	0	0	0	0	0	0	0
Rv1719|Rv1719|Probable transcriptional regulatory protein|259 AA	27.872	259	2.7	0	9.3	0	0	11142000	0	10206000	0	0	0	0	0	0	0
Rv1746|pknF|Anchored-membrane serine/threonine-protein kinase PknF (protein kinase F) (STPK F)|476 AA	50.668	476	2.7	0	2.7	0	0	7850700	0	6971000	0	0	0	0	0	0	0
Rv1767|Rv1767|Conserved protein|119 AA	12.491	119	0	0	21	0	0	0	0	0	0	0	0	0	0	0	0
Rv1769|Rv1769|Conserved protein|414 AA	45.38	414	8.9	0	8.5	0	0	13406000	0	14060000	0	0	0	0	0	0	0
Rv1780|Rv1780|Conserved protein|187 AA	20.456	187	8	0	0	0	0	5459500	0	0	0	0	0	0	0	0	0
Rv1793|esxN|Putative ESAT-6 like protein EsxN (ESAT-6 like protein 5)|94 AA;Rv3619c|esxV|Putative ESAT-6 like protein EsxV (ESAT-6 like protein 1)|94 AA;Rv2346c|esxO|Putative ESAT-6 like protein EsxO (ESAT-6 like protein 6)|94 AA;Rv1198|esxL|Putative ESAT-	9.9418	94	0	0	0	31.9	0	0	0	0	15305000	0	0	0	0	0	0
Rv1797|eccE5|ESX conserved component EccE5. ESX-5 type VII secretion system protein. Probable membrane protein.|406 AA	44.178	406	3.9	0	12.3	0	0	0	0	7065100	0	0	0	0	0	0	0
Rv1807|PPE31|PPE family protein PPE31|399 AA	38.868	399	6.3	0	0	0	0	7265500	0	0	0	0	0	0	0	0	0
Rv1809|PPE33|PPE family protein PPE33|468 AA	47.156	468	4.3	0	0	0	0	1965200	0	0	0	0	0	0	0	0	0
Rv1810|Rv1810|Conserved protein|118 AA	12.142	118	0	0	11	0	0	0	0	10871000	0	0	0	0	0	0	0
Rv1812c|Rv1812c|Probable dehydrogenase|400 AA	41.938	400	2.5	0	4.8	0	0	1074600	0	7263200	0	0	0	0	0	0	0
Rv1822|pgsA2|Probable CDP-diacylglycerol--glycerol-3-phosphate 3-phosphatidyltransferase PgsA2 (PGP synthase) (phosphatidylglycerophosphate synthase) (3-phosphatidyl-1-glycerol-3phosphate synthase)|209 AA	22.911	209	5.7	0	5.7	0	0	3093500	0	1466600	0	0	0	0	0	0	0
Rv1828|Rv1828|Conserved protein|247 AA	26.411	247	0	0	5.3	0	0	0	0	1246300	0	0	0	0	0	0	0
Rv1847|Rv1847|Conserved protein|140 AA	15.066	140	17.1	0	17.1	0	0	5137400	0	7452900	0	0	0	0	0	0	0
Rv1848|ureA|Urease gamma subunit UreA (urea amidohydrolase)|100 AA	11.09	100	19	0	0	0	0	7293900	0	0	0	0	0	0	0	0	0
Rv1854c|ndh|Probable NADH dehydrogenase Ndh|463 AA	49.618	463	3.2	3.2	6.9	0	0	0	0	1040700	0	0	0	0	0	0	0
Rv1874|Rv1874|Unknown protein|228 AA	24.899	228	4.8	0	10.1	0	0	4246800	0	5045000	0	0	0	0	0	0	0
Rv1878|glnA3|Probable glutamine synthetase GlnA3 (glutamine synthase) (GS-I)|450 AA	46.72	450	0	0	3.6	0	0	0	0	2557000	0	0	0	0	0	0	0
Rv1880c|cyp140|Probable cytochrome P450 140 Cyp140|438 AA	48.839	438	4.3	0	3	0	0	1189600	0	2123200	0	0	0	0	0	0	0
Rv1882c|Rv1882c|Probable short-chain type dehydrogenase/reductase|277 AA	30.01	277	2.5	0	6.5	0	0	5739900	0	1017600	0	0	0	0	0	0	0
Rv1885c|Rv1885c|Chorismate mutase|199 AA	21.927	199	0	0	5.5	0	0	0	0	988940	0	0	0	0	0	0	0
Rv1896c|Rv1896c|Conserved hypothetical protein|303 AA	33.267	303	20.1	0	0	0	0	17513000	0	0	0	0	0	0	0	0	0
Rv1900c|lipJ|Probable lignin peroxidase LipJ|462 AA	49.684	462	0	0	6.3	3.2	0	0	0	2203700	569870	0	0	0	0	0	0
Rv1904|Rv1904|Conserved hypothetical protein|143 AA	14.944	143	0	0	7	0	0	0	0	3819400	0	0	0	0	0	0	0
Rv1911c|lppC|Probable lipoprotein LppC|201 AA	19.798	201	3.5	0	3.5	0	0	1870200	0	2177400	0	0	0	0	0	0	0
Rv1912c|fadB5|Possible oxidoreductase FadB5|334 AA	35.813	334	0	0	0	3.3	0	0	0	0	2572800	0	0	0	0	0	0
Rv1916|aceAb|Probable isocitrate lyase AceAb [second part] (isocitrase) (isocitratase) (Icl)|398 AA	44.581	398	0	0	0	2.5	0	0	0	0	825320	0	0	0	0	0	0
Rv1928c|Rv1928c|Probable short-chain type dehydrogenase/reductase|255 AA	27.031	255	0	0	4.3	0	0	0	0	1160100	0	0	0	0	0	0	0
Rv1957|Rv1957|Hypothetical protein|181 AA	20.106	181	5.5	0	7.7	0	0	1816500	0	3154700	0	0	0	0	0	0	0
Rv1962A|vapB35|Possible antitoxin VapB35|90 AA	9.7861	90	0	0	0	6.7	6.7	0	0	0	371640000	199020000	0	0	0	0	0
Rv1977|Rv1977|Conserved protein|348 AA	38.307	348	0	0	3.2	0	0	0	0	1915900	0	0	0	0	0	0	0
Rv1978|Rv1978|Conserved protein|282 AA	30.584	282	4.3	0	21.6	0	0	2133700	0	9140200	0	0	0	0	0	0	0
Rv1996|Rv1996|Universal stress protein family protein|317 AA	33.879	317	0	0	4.4	0	0	0	0	2234000	0	0	0	0	0	0	0
Rv2008c|Rv2008c|Conserved hypothetical protein|441 AA	48.392	441	0	0	2.3	0	0	0	0	1253500	0	0	0	0	0	0	0
Rv2026c|Rv2026c|Universal stress protein family protein|294 AA	31.456	294	0	0	3.7	0	0	0	0	1711600	0	0	0	0	0	0	0
Rv2027c|dosT|Two component sensor histidine kinase DosT|573 AA	62.136	573	6.3	0	4.7	0	0	6180500	0	4895800	0	0	0	0	0	0	0
Rv2035|Rv2035|Conserved hypothetical protein|162 AA	18.515	162	25.9	0	8	0	0	9380400	0	5444000	0	0	0	0	0	0	0
Rv2067c|Rv2067c|Conserved protein|407 AA	45.898	407	3.9	0	3.2	0	0	3027000	0	2165900	0	0	0	0	0	0	0
Rv2074|Rv2074|Possible pyridoxamine 5-phosphate oxidase (PNP/PMP oxidase) (pyridoxinephosphate oxidase) (PNPOX) (pyridoxine 5-phosphate oxidase)|137 AA	14.992	137	16.1	0	7.3	0	0	11982000	0	7006800	0	0	0	0	0	0	0
Rv2089c|pepE|Dipeptidase PepE|375 AA	39.439	375	0	0	4.8	0	0	0	0	1811100	0	0	0	0	0	0	0
Rv2092c|helY|ATP-dependent DNA helicase HelY|906 AA	99.573	906	0	0	1.4	0	0	0	0	1177100	0	0	0	0	0	0	0
Rv2095c|pafC|Proteasome accessory factor C PafC|316 AA	33.764	316	9.2	0	7.9	0	0	6761800	0	6865400	0	0	0	0	0	0	0
Rv2096c|pafB|Proteasome accessory factor B PafB|332 AA	35.3	332	14.8	0	0	0	0	5213800	0	0	0	0	0	0	0	0	0
Rv2111c|pup|Prokaryotic ubiquitin-like protein Pup|64 AA	6.9442	64	32.8	0	31.2	31.2	0	9311200	0	8125900	972220	0	0	0	0	0	0
Rv2121c|hisG|ATP phosphoribosyltransferase HisG|284 AA	30.48	284	13	0	14.8	0	0	4534100	0	7842700	0	0	0	0	0	0	0
Rv2130c|mshC|Cysteine:1D-myo-inosityl 2-amino-2-deoxy--D-glucopyranoside ligase MshC|414 AA	45.594	414	4.1	0	8	0	0	3024700	0	8204400	0	0	0	0	0	0	0
Rv2135c|Rv2135c|Conserved protein|236 AA	25.122	236	9.7	0	5.1	0	0	4268800	0	4886300	0	0	0	0	0	0	0
Rv2147c|Rv2147c|Conserved hypothetical protein|241 AA	27.629	241	0	0	0	2.5	0	0	0	0	0	0	0	0	0	0	0
Rv2158c|murE|Probable UDP-N-acetylmuramoylalanyl-D-glutamate-2,6-diaminopimelate ligase MurE|535 AA	55.308	535	24.7	0	5.6	0	0	34032000	0	2881400	0	0	0	0	0	0	0
Rv2165c|Rv2165c|Conserved protein|396 AA	42.497	396	0	0	2.3	0	0	0	0	1485300	0	0	0	0	0	0	0
Rv2169c|Rv2169c|Probable conserved transmembrane protein|134 AA	14.571	134	0	0	11.2	0	0	0	0	4606600	0	0	0	0	0	0	0
Rv2171|lppM|Probable conserved lipoprotein LppM|227 AA	23.814	227	0	0	6.6	0	0	0	0	3524900	0	0	0	0	0	0	0
Rv2175c|Rv2175c|Conserved regulatory protein|146 AA	15.743	146	19.2	0	8.9	0	0	7012600	0	2605500	0	0	0	0	0	0	0
Rv2181|Rv2181|Alpha(1->2)mannosyltransferase|427 AA	47.143	427	0	0	4.2	0	0	0	0	2190900	0	0	0	0	0	0	0
Rv2182c|Rv2182c|1-acylglycerol-3-phosphate O-acyltransferase|247 AA	26.955	247	4.9	0	12.6	0	0	2464600	0	6275900	0	0	0	0	0	0	0
Rv2190c|Rv2190c|Conserved hypothetical protein|385 AA	39.738	385	2.6	0	0	0	0	1486100	0	0	0	0	0	0	0	0	0
Rv2197c|Rv2197c|Probable conserved transmembrane protein|214 AA	22.48	214	7.5	0	0	0	0	3275500	0	0	0	0	0	0	0	0	0
Rv2198c|mmpS3|Probable conserved membrane protein MmpS3|299 AA	30.955	299	0	0	7	0	0	0	0	5659500	0	0	0	0	0	0	0
Rv2212|Rv2212|Adenylyl cyclase (ATP pyrophosphate-lyase) (adenylate cyclase)|378 AA	39.743	378	2.1	0	4.5	0	0	2164200	0	2568700	0	0	0	0	0	0	0
Rv2219A|Rv2219A|Probable conserved membrane protein|140 AA	14.704	140	0	0	12.1	0	0	0	0	2126800	0	0	0	0	0	0	0
Rv2221c|glnE|Glutamate-ammonia-ligase adenylyltransferase GlnE (glutamine-synthetase adenylyltransferase)|994 AA	109.1	994	1.8	0	1.3	1	0	1213800	0	1717500	61923000	0	0	0	0	0	0
Rv2228c|Rv2228c|Multifunctional protein. Has RNASE H, alpha-ribazole phosphatase, and acid phosphatase activities.|364 AA	39.113	364	6.9	0	5.2	0	0	5888100	0	4925500	0	0	0	0	0	0	0
Rv2229c|Rv2229c|Conserved protein|245 AA	26.851	245	15.1	0	8.6	0	0	16410000	0	9017700	0	0	0	0	0	0	0
Rv2237A|Rv2237A|Conserved protein|78 AA	8.4756	78	0	0	14.1	0	0	0	0	6503800	0	0	0	0	0	0	0
Rv2238c|ahpE|Probable peroxiredoxin AhpE|153 AA	16.819	153	9.2	0	15.7	0	0	15687000	0	15463000	0	0	0	0	0	0	0
Rv2243|fabD|Malonyl CoA-acyl carrier protein transacylase FabD (malonyl CoA:ACPM acyltransferase) (MCT)|302 AA	30.756	302	6.3	0	7.9	0	0	7541700	0	1705300	0	0	0	0	0	0	0
Rv2252|Rv2252|Diacylglycerol kinase|309 AA	32.805	309	0	0	2.9	0	0	0	0	1482000	0	0	0	0	0	0	0
Rv2263|Rv2263|Possible oxidoreductase|317 AA	33.965	317	0	0	3.2	2.5	0	0	0	4632200	17354000	0	0	0	0	0	0
Rv2291|sseB|Probable thiosulfate sulfurtransferase SseB|284 AA	29.368	284	4.6	0	0	0	0	4874800	0	0	0	0	0	0	0	0	0
Rv2301|cut2|Probable cutinase Cut2|230 AA	23.894	230	12.2	0	3.5	0	0	14750000	0	8377300	0	0	0	0	0	0	0
Rv2326c|Rv2326c|Possible transmembrane ATP-binding protein ABC transporter|697 AA	72.835	697	6.2	0	0	0	0	2716100	0	0	0	0	0	0	0	0	0
Rv2335|cysE|Probable serine acetyltransferase CysE (sat)|229 AA	23.77	229	6.6	0	6.6	0	0	1085900	0	1382000	0	0	0	0	0	0	0
Rv2344c|dgt|Probable deoxyguanosine triphosphate triphosphohydrolase Dgt (dGTPase) (dGTP triphosphohydrolase)|431 AA	46.879	431	8.1	0	2.6	0	0	8405300	0	2066900	0	0	0	0	0	0	0
Rv2352c|PPE38|PPE family protein PPE38|391 AA	37.355	391	4.1	0	0	0	0	2064500	0	0	0	0	0	0	0	0	0
Rv2359|zur|Probable zinc uptake regulation protein Zur|130 AA	14.398	130	0	0	26.2	0	0	0	0	14565000	0	0	0	0	0	0	0
Rv2361c|Rv2361c|Long (C50) chain Z-isoprenyl diphosphate synthase (Z-decaprenyl diphosphate synthase)|296 AA	33.759	296	0	0	4.7	0	0	0	0	2713300	0	0	0	0	0	0	0
Rv2363|amiA2|Probable amidase AmiA2 (aminohydrolase)|484 AA	50.851	484	0	0	7.4	0	0	0	0	2290500	0	0	0	0	0	0	0
Rv2400c|subI|Probable sulfate-binding lipoprotein SubI|356 AA	37.418	356	5.9	0	0	0	0	3173500	0	0	0	0	0	0	0	0	0
Rv2402|Rv2402|Conserved protein|642 AA	72.733	642	9.2	0	5.6	0	0	18089000	0	17661000	0	0	0	0	0	0	0
Rv2404c|lepA|Probable GTP-binding protein LepA (GTP-binding elongation factor)|653 AA	72.363	653	0	0	1.5	0	0	0	0	1130000	0	0	0	0	0	0	0
Rv2405|Rv2405|Conserved protein|189 AA	21.241	189	6.3	0	6.3	0	0	0	0	3092600	0	0	0	0	0	0	0
Rv2406c|Rv2406c|Conserved protein|142 AA	15.053	142	8.5	0	28.9	0	0	5182500	0	12471000	0	0	0	0	0	0	0
Rv2410c|Rv2410c|Conserved protein|325 AA	36.02	325	7.4	0	5.5	0	0	5446600	0	3128100	0	0	0	0	0	0	0
Rv2417c|Rv2417c|Conserved protein|280 AA	28.455	280	0	0	5	0	0	0	0	663010	0	0	0	0	0	0	0
Rv2429|ahpD|Alkyl hydroperoxide reductase D protein AhpD (alkyl hydroperoxidase D)|177 AA	18.78	177	19.8	0	16.4	0	0	10181000	0	8695600	0	0	0	0	0	0	0
Rv2441c|rpmA|50S ribosomal protein L27 RpmA|86 AA	8.9681	86	0	0	29.1	0	0	0	0	26001000	0	0	0	0	0	0	0
Rv2457c|clpX|Probable ATP-dependent CLP protease ATP-binding subunit ClpX|426 AA	46.782	426	5.4	0	10.8	2.8	0	8013700	0	12950000	130870000	0	0	0	0	0	0
Rv2475c|Rv2475c|Conserved protein|138 AA	15.733	138	19.6	0	0	0	0	2446800	0	0	0	0	0	0	0	0	0
Rv2486|echA14|Probable enoyl-CoA hydratase EchA14 (enoyl hydrase) (unsaturated acyl-CoA hydratase) (crotonase)|256 AA	26.28	256	11.7	0	13.3	0	0	11661000	0	9599500	0	0	0	0	0	0	0
Rv2496c|bkdB|Probable branched-chain keto acid dehydrogenase E1 component, beta subunit BkdB|348 AA	38.064	348	0	0	4.3	0	0	0	0	0	0	0	0	0	0	0	0
Rv2500c|fadE19|Possible acyl-CoA dehydrogenase FadE19 (MMGC)|394 AA	41.916	394	8.6	0	5.1	0	0	5141600	0	4537400	0	0	0	0	0	0	0
Rv2501c|accA1|Probable acetyl-/propionyl-coenzyme A carboxylase alpha chain (alpha subunit) AccA1: biotin carboxylase + biotin carboxyl carrier protein (BCCP)|654 AA	70.591	654	8.9	0	3.2	0	0	5495100	0	1348900	0	0	0	0	0	0	0
Rv2503c|scoB|Probable succinyl-CoA:3-ketoacid-coenzyme A transferase (beta subunit) ScoB (3-oxo-acid:CoA transferase) (OXCT B) (succinyl CoA:3-oxoacid CoA-transferase)|218 AA	22.898	218	6	0	6	0	0	10052000	0	6228700	0	0	0	0	0	0	0
Rv2504c|scoA|Probable succinyl-CoA:3-ketoacid-coenzyme A transferase (alpha subunit) ScoA (3-oxo acid:CoA transferase) (OXCT A) (succinyl-CoA:3-oxoacid-coenzyme A transferase)|248 AA	26.275	248	21	0	0	0	0	14251000	0	0	0	0	0	0	0	0	0
Rv2509|Rv2509|Probable short-chain type dehydrogenase/reductase|268 AA	28.013	268	8.2	0	22	0	0	6601800	0	26975000	0	0	0	0	0	0	0
Rv2510c|Rv2510c|Conserved protein|533 AA	56.546	533	2.8	0	2.8	0	0	2157100	0	2335600	0	0	0	0	0	0	0
Rv2518c|ldtB|Probable L,D-transpeptidase LdtB|408 AA	43.365	408	0	0	6.6	0	0	0	0	5184200	0	0	0	0	0	0	0
Rv2523c|acpS|holo-[acyl-carrier protein] synthase AcpS (holo-ACP synthase) (CoA:APO-[ACP]pantetheinephosphotransferase) (CoA:APO-[acyl-carrier protein]pantetheinephosphotransferase)|130 AA	14.003	130	10	0	6.9	0	0	5032400	0	2707400	0	0	0	0	0	0	0
Rv2526|vapB17|Possible antitoxin VapB17|75 AA	8.2422	75	0	0	21.3	0	0	0	0	3589200	0	0	0	0	0	0	0
Rv2531c|Rv2531c|Probable amino acid decarboxylase|947 AA	106.03	947	1.1	0	1.6	0	0	1277500	0	0	0	0	0	0	0	0	0
Rv2533c|nusB|N utilization substance protein NusB (NusB protein)|156 AA	16.74	156	19.2	0	7.7	0	0	17218000	0	3424200	0	0	0	0	0	0	0
Rv2548A|Rv2548A|Conserved protein|124 AA	13.943	124	8.1	0	8.1	0	0	2792900	0	2880300	0	0	0	0	0	0	0
Rv2554c|Rv2554c|Conserved protein|170 AA	18.033	170	0	0	8.2	0	0	0	0	1872500	0	0	0	0	0	0	0
Rv2565|Rv2565|Conserved protein|583 AA	62.123	583	5.1	0	5.7	0	0	2040600	0	6652800	0	0	0	0	0	0	0
Rv2566|Rv2566|Long conserved protein|1140 AA	124.5	1140	0	0	1.5	0	0	0	0	1154600	0	0	0	0	0	0	0
Rv2567|Rv2567|Conserved hypothetical alanine and leucine rich protein|884 AA	95.447	884	2.9	0	2.4	0	0	2099800	0	676740	0	0	0	0	0	0	0
Rv2569c|Rv2569c|Conserved hypothetical protein|314 AA	34.378	314	5.4	0	5.4	0	0	2195300	0	1530700	0	0	0	0	0	0	0
Rv2580c|hisS|Probable histidyl-tRNA synthetase HisS (histidine--tRNA ligase) (HISRS) (histidine--translase)|423 AA	45.117	423	5.2	0	4	0	0	1798100	0	1589400	0	0	0	0	0	0	0
Rv2581c|Rv2581c|Possible glyoxalase II (hydroxyacylglutathione hydrolase) (GLX II)|224 AA	24.165	224	9.4	0	0	0	0	2685500	0	0	0	0	0	0	0	0	0
Rv2609c|Rv2609c|Probable conserved membrane protein|351 AA	38.096	351	4.3	0	0	0	0	1891400	0	0	0	0	0	0	0	0	0
Rv2622|Rv2622|Possible methyltransferase (methylase)|273 AA	29.542	273	0	0	0	6.6	0	0	0	0	1925900	0	0	0	0	0	0
Rv2623|TB31.7|Universal stress protein family protein TB31.7|297 AA	31.652	297	2.7	0	6.7	0	0	0	0	0	0	0	0	0	0	0	0
Rv2626c|hrp1|Hypoxic response protein 1 Hrp1|143 AA	15.518	143	18.9	0	6.3	0	0	12572000	0	1784600	0	0	0	0	0	0	0
Rv2629|Rv2629|Conserved protein|374 AA	40.839	374	5.9	0	0	0	0	5024600	0	0	0	0	0	0	0	0	0
Rv2670c|Rv2670c|Conserved hypothetical protein|369 AA	39.659	369	5.1	0	5.1	0	0	1205000	0	1155400	0	0	0	0	0	0	0
Rv2673|aftC|Possible arabinofuranosyltransferase AftC|433 AA	48.882	433	0	0	3.2	0	0	0	0	3828500	0	0	0	0	0	0	0
Rv2678c|hemE|Probable uroporphyrinogen decarboxylase HemE (uroporphyrinogen III decarboxylase) (URO-D) (UPD)|357 AA	37.606	357	2.5	0	7	0	0	5180800	0	3448800	0	0	0	0	0	0	0
Rv2679|echA15|Probable enoyl-CoA hydratase EchA15 (enoyl hydrase) (unsaturated acyl-CoA hydratase) (crotonase)|276 AA	29.635	276	16.7	0	4	0	0	22939000	0	6259900	0	0	0	0	0	0	0
Rv2680|Rv2680|Conserved protein|210 AA	22.555	210	16.7	0	0	0	0	11990000	0	0	0	0	0	0	0	0	0
Rv2681|Rv2681|Conserved hypothetical alanine rich protein|438 AA	47.224	438	0	0	3	0	0	0	0	2214600	0	0	0	0	0	0	0
Rv2688c|Rv2688c|Antibiotic-transport ATP-binding protein ABC transporter|301 AA	33.099	301	2.3	0	0	0	0	1960800	0	0	0	0	0	0	0	0	0
Rv2692|ceoC|TRK system potassium uptake protein CeoC|220 AA	23.947	220	11.4	0	5.9	0	0	16620000	0	4769300	0	0	0	0	0	0	0
Rv2694c|Rv2694c|Conserved protein|122 AA	13.57	122	6.6	0	19.7	0	0	1760400	0	3463900	0	0	0	0	0	0	0
Rv2696c|Rv2696c|Conserved alanine and glycine and valine rich protein|259 AA	27.216	259	3.1	0	7.3	0	0	6707400	0	11223000	0	0	0	0	0	0	0
Rv2700|Rv2700|Possible conserved secreted alanine rich protein|216 AA	22.627	216	0	0	4.6	0	0	0	0	4972800	0	0	0	0	0	0	0
Rv2708c|Rv2708c|Conserved hypothetical protein|82 AA	8.9621	82	13.4	0	13.4	0	0	2064600	0	0	0	0	0	0	0	0	0
Rv2709|Rv2709|Probable conserved transmembrane protein|148 AA	16.81	148	12.2	0	0	0	0	1868300	0	0	0	0	0	0	0	0	0
Rv2713|sthA|Probable soluble pyridine nucleotide transhydrogenase SthA (STH) (NAD(P)(+) transhydrogenase [B-specific]) (nicotinamide nucleotide transhydrogenase)|468 AA	50.753	468	3	0	0	0	0	3802100	0	0	0	0	0	0	0	0	0
Rv2714|Rv2714|Conserved alanine and leucine rich protein|324 AA	35.519	324	5.9	0	2.5	0	0	6160500	0	2722800	0	0	0	0	0	0	0
Rv2715|Rv2715|Possible hydrolase|341 AA	36.932	341	3.8	0	3.8	0	0	1843300	0	3772600	0	0	0	0	0	0	0
Rv2716|Rv2716|Conserved protein|228 AA	24.574	228	8.8	0	8.8	0	0	3893000	0	2633600	0	0	0	0	0	0	0
Rv2720|lexA|Repressor LexA|236 AA	24.841	236	8.1	0	21.6	0	0	2936100	0	14050000	0	0	0	0	0	0	0
Rv2725c|hflX|Probable GTP-binding protein HflX|495 AA	53.327	495	0	0	0	4.8	0	0	0	0	1235500	0	0	0	0	0	0
Rv2726c|dapF|Probable diaminopimelate epimerase DapF (DAP epimerase)|289 AA	29.697	289	7.3	0	7.3	0	0	3580600	0	3240800	0	0	0	0	0	0	0
Rv2731|Rv2731|Conserved alanine and arginine rich protein|450 AA	49.795	450	10.4	0	4	0	0	8257000	0	3202400	0	0	0	0	0	0	0
Rv2743c|Rv2743c|Possible conserved transmembrane alanine rich protein|270 AA	28.961	270	4.1	0	5.6	0	0	727320	0	3854900	0	0	0	0	0	0	0
Rv2748c|ftsK|Possible cell division transmembrane protein FtsK|883 AA	94.405	883	0	0	4.8	0	0	0	0	3597700	0	0	0	0	0	0	0
Rv2754c|thyX|Probable thymidylate synthase ThyX (ts) (TSase)|250 AA	27.559	250	6	0	0	0	0	7160100	0	0	0	0	0	0	0	0	0
Rv2763c|dfrA|Dihydrofolate reductase DfrA (DHFR) (tetrahydrofolate dehydrogenase)|159 AA	17.64	159	0	0	5.7	0	0	0	0	1738500	0	0	0	0	0	0	0
Rv2766c|Rv2766c|Probable short-chain type dehydrogenase/reductase|260 AA	27.14	260	21.9	0	3.5	0	0	10715000	0	2251800	0	0	0	0	0	0	0
Rv2788|sirR|Probable transcriptional repressor SirR|228 AA	24.919	228	13.2	0	0	0	0	6144300	0	0	0	0	0	0	0	0	0
Rv2790c|ltp1|Probable lipid-transfer protein Ltp1|401 AA	42.904	401	0	0	3	0	0	0	0	2893300	0	0	0	0	0	0	0
Rv2791c|Rv2791c|Probable transposase|459 AA	51.421	459	0	0	0	0	3.5	0	0	0	0	6478000	0	0	0	0	0
Rv2795c|Rv2795c|Conserved hypothetical protein|324 AA	37.568	324	5.6	0	0	0	0	2187500	0	0	0	0	0	0	0	0	0
Rv2818c|Rv2818c|Hypothetical protein|382 AA	42.648	382	2.4	0	0	0	0	3025600	0	0	0	0	0	0	0	0	0
Rv2821c|Rv2821c|Conserved hypothetical protein|236 AA	25.773	236	4.2	0	9.7	0	0	2285800	0	4635100	0	0	0	0	0	0	0
Rv2824c|Rv2824c|Hypothetical protein|314 AA	34.414	314	5.1	0	0	0	0	2006400	0	0	0	0	0	0	0	0	0
Rv2857c|Rv2857c|Probable short-chain type dehydrogenase/reductase|258 AA	26.772	258	6.6	0	9.3	0	0	1648400	0	5365400	0	0	0	0	0	0	0
Rv2858c|aldC|Probable aldehyde dehydrogenase AldC|455 AA	48.258	455	7.5	0	3.1	0	0	5980700	0	4765600	0	0	0	0	0	0	0
Rv2873|mpt83|Cell surface lipoprotein Mpt83 (lipoprotein P23)|220 AA	22.07	220	0	0	8.6	0	0	0	0	0	0	0	0	0	0	0	0
Rv2887|Rv2887|Probable transcriptional regulatory protein|139 AA	14.69	139	15.8	0	15.8	0	0	2876900	0	5809800	0	0	0	0	0	0	0
Rv2893|Rv2893|Possible oxidoreductase|325 AA	34.617	325	0	0	3.1	0	0	0	0	836470	0	0	0	0	0	0	0
Rv2895c|viuB|Possible mycobactin utilization protein ViuB|283 AA	30.57	283	0	0	4.9	0	0	0	0	14899000	0	0	0	0	0	0	0
Rv2908c|Rv2908c|Conserved hypothetical protein|80 AA	8.5206	80	28.8	0	16.2	0	0	13534000	0	3904100	0	0	0	0	0	0	0
Rv2919c|glnB|Probable nitrogen regulatory protein P-II GlnB|112 AA	12.227	112	0	0	16.1	0	0	0	0	13373000	0	0	0	0	0	0	0
Rv2922c|smc|Probable chromosome partition protein Smc|1205 AA	130.6	1205	3.6	0	5.5	0	0	10735000	0	9512800	0	0	0	0	0	0	0
Rv2925c|rnc|Probable ribonuclease III Rnc (RNase III)|240 AA	25.399	240	17.9	0	7.9	0	0	11395000	0	1945300	0	0	0	0	0	0	0
Rv2926c|Rv2926c|Conserved protein|207 AA	22.378	207	0	0	6.3	0	0	0	0	2149000	0	0	0	0	0	0	0
Rv2930|fadD26|Fatty-acid-AMP ligase FadD26 (fatty-acid-AMP synthetase) (fatty-acid-AMP synthase)|583 AA	63.043	583	0	0	2.6	2.6	0	0	0	1986800	3394800	0	0	0	0	0	0
Rv2945c|lppX|Probable conserved lipoprotein LppX|233 AA	24.14	233	6.9	0	4.7	18.9	0	1025600	0	5477400	4131400	0	0	0	0	0	0
Rv2955c|Rv2955c|Conserved protein|321 AA	35.918	321	0	0	7.5	0	0	0	0	9244900	0	0	0	0	0	0	0
Rv2956|Rv2956|Conserved protein|243 AA	26.534	243	11.1	0	7	0	0	3707200	0	1969500	0	0	0	0	0	0	0
Rv2962c|Rv2962c|Possible glycosyl transferase|449 AA	49.4	449	0	0	3.3	0	0	0	0	1710900	0	0	0	0	0	0	0
Rv2965c|kdtB|Probable phosphopantetheine adenylyltransferase KdtB (pantetheine- phosphate adenylyltransferase) (PPAT) (dephospho-CoA pyrophosphorylase)|161 AA	17.628	161	14.3	0	0	0	0	5124900	0	0	0	0	0	0	0	0	0
Rv2970c|lipN|Probable lipase/esterase LipN|376 AA	40.134	376	16.5	0	2.7	0	0	14689000	0	2663600	0	0	0	0	0	0	0
Rv2976c|ung|Probable uracil-DNA glycosylase Ung (UDG)|227 AA	24.449	227	4.8	0	4.8	0	0	1892200	0	954960	0	0	0	0	0	0	0
Rv2981c|ddlA|Probable D-alanine--D-alanine ligase DdlA (D-alanylalanine synthetase) (D-ala-D-ala ligase)|373 AA	39.678	373	6.7	0	6.2	0	0	4702700	0	7438300	0	0	0	0	0	0	0
Rv2987c|leuD|Probable 3-isopropylmalate dehydratase (small subunit) LeuD (isopropylmalate isomerase) (alpha-IPM isomerase) (IPMI)|198 AA	21.78	198	7.1	0	7.6	0	0	3988400	0	1654300	0	0	0	0	0	0	0
Rv3006|lppZ|Probable conserved lipoprotein LppZ|373 AA	38.752	373	7	0	23.6	0	0	965900	0	26222000	0	0	0	0	0	0	0
Rv3014c|ligA|DNA ligase [NAD dependent] LigA (polydeoxyribonucleotide synthase [NAD+])|691 AA	75.256	691	9.7	0	3.3	0	0	18968000	0	6178600	0	0	0	0	0	0	0
Rv3015c|Rv3015c|Conserved hypothetical protein|337 AA	34.212	337	13.4	0	8.3	0	0	8121500	0	10221000	0	0	0	0	0	0	0
Rv3033|Rv3033|Unknown protein|182 AA	19.272	182	10.4	0	10.4	0	0	16231000	0	22511000	0	0	0	0	0	0	0
Rv3035|Rv3035|Conserved protein|360 AA	37.305	360	5.8	0	0	0	0	2688800	0	0	0	0	0	0	0	0	0
Rv3039c|echA17|Probable enoyl-CoA hydratase EchA17 (crotonase) (unsatured acyl-CoA hydratase) (enoyl hydrase)|254 AA	26.506	254	4.3	0	4.3	0	0	2939400	0	3897900	0	0	0	0	0	0	0
Rv3048c|nrdF2|Ribonucleoside-diphosphate reductase (beta chain) NrdF2 (ribonucleotide reductase small subunit) (R2F protein)|324 AA	36.959	324	3.1	0	7.1	0	0	3705500	0	4388700	0	0	0	0	0	0	0
Rv3058c|Rv3058c|Possible transcriptional regulatory protein (probably TetR-family)|216 AA	23.803	216	6.5	0	0	0	0	2320800	0	0	0	0	0	0	0	0	0
Rv3061c|fadE22|Probable acyl-CoA dehydrogenase FadE22|721 AA	76.74	721	1	0	2.6	0	0	1204700	0	1616400	0	0	0	0	0	0	0
Rv3068c|pgmA|Probable phosphoglucomutase PgmA (glucose phosphomutase) (PGM)|547 AA	58.265	547	6.2	0	1.8	0	0	5655400	0	3084200	0	0	0	0	0	0	0
Rv3088|tgs4|Putative triacylglycerol synthase (diacylglycerol acyltransferase) Tgs4|474 AA	50.886	474	0	0	4.9	0	0	0	0	2753400	0	0	0	0	0	0	0
Rv3089|fadD13|Probable chain -fatty-acid-CoA ligase FadD13 (fatty-acyl-CoA synthetase)|503 AA	54.459	503	2.8	0	12.1	0	0	3235100	0	10430000	0	0	0	0	0	0	0
Rv3090|Rv3090|Unknown alanine and valine rich protein|295 AA	32.27	295	8.1	0	2.7	0	0	11603000	0	2826300	0	0	0	0	0	0	0
Rv3101c|ftsX|Putative cell division protein FtsX (septation component-transport integral membrane protein ABC transporter)|297 AA	32.787	297	2.4	0	5.1	0	0	0	0	1558700	0	0	0	0	0	0	0
Rv3102c|ftsE|Putative cell division ATP-binding protein FtsE (septation component-transport ATP-binding protein ABC transporter)|229 AA	25.596	229	0	0	27.9	16.6	0	0	0	20647000	16198000	0	0	0	0	0	0
Rv3107c|agpS|Possible alkyldihydroxyacetonephosphate synthase AgpS (alkyl-DHAP synthase) (alkylglycerone-phosphate synthase)|527 AA	56.52	527	0	0	4.6	0	0	0	0	7431900	0	0	0	0	0	0	0
Rv3127|Rv3127|Conserved protein|344 AA	38.488	344	3.2	0	0	0	0	1423900	0	0	0	0	0	0	0	0	0
Rv3131|Rv3131|Conserved protein|332 AA	35.978	332	4.5	0	0	0	0	2321500	0	0	0	0	0	0	0	0	0
Rv3132c|devS|Two component sensor histidine kinase DevS|578 AA	62.24	578	4.5	0	5.7	0	0	3001100	0	1382800	0	0	0	0	0	0	0
Rv3137|Rv3137|Probable monophosphatase|260 AA	27.661	260	5.8	0	5.8	0	0	2637300	0	3129300	0	0	0	0	0	0	0
Rv3155|nuoK|Probable NADH dehydrogenase I (chain K) NuoK (NADH-ubiquinone oxidoreductase chain K)|99 AA	10.858	99	0	0	11.1	0	0	0	0	2290900	0	0	0	0	0	0	0
Rv3198A|Rv3198A|Possible glutaredoxin protein|84 AA	8.9631	84	0	0	8.3	19	0	0	0	0	2128700	0	0	0	0	0	0
Rv3200c|Rv3200c|Possible transmembrane cation transporter|355 AA	38.099	355	0	0	0	7.9	0	0	0	0	3663800	0	0	0	0	0	0
Rv3211|rhlE|Probable ATP-dependent RNA helicase RhlE|527 AA	56.702	527	0	0	0	2.1	0	0	0	0	2899900	0	0	0	0	0	0
Rv3212|Rv3212|Conserved alanine valine rich protein|407 AA	42.506	407	0	0	3.2	0	0	0	0	1936600	0	0	0	0	0	0	0
Rv3215|entC|Probable isochorismate synthase EntC (isochorismate hydroxymutase) (enterochelin biosynthesis)|372 AA	38.905	372	6.7	0	11.3	0	0	5796900	0	11346000	0	0	0	0	0	0	0
Rv3227|aroA|3-phosphoshikimate 1-carboxyvinyltransferase AroA (5-enolpyruvylshikimate-3-phosphate synthase) (EPSP synthase) (EPSPS)|450 AA	46.393	450	9.1	1.6	2.9	7.6	0	6200300	0	2510800	15168000	0	0	0	0	0	0
Rv3256c|Rv3256c|Conserved protein|346 AA	35.277	346	10.4	0	4.6	0	0	6112400	0	3230900	0	0	0	0	0	0	0
Rv3262|fbiB|Probable F420 biosynthesis protein FbiB|448 AA	47.56	448	5.1	0	2.2	0	0	1993500	0	1811700	0	0	0	0	0	0	0
Rv3268|Rv3268|Conserved hypothetical protein|229 AA	23.723	229	15.7	0	8.3	0	0	3457400	0	1068700	0	0	0	0	0	0	0
Rv3281|accE5|Probable bifunctional protein acetyl-/propionyl-coenzyme A carboxylase (epsilon chain) AccE5|177 AA	19.013	177	5.1	0	0	17.5	0	2141700	0	0	823990	0	0	0	0	0	0
Rv3284|Rv3284|Conserved hypothetical protein|143 AA	15.395	143	0	0	9.1	0	0	0	0	2118900	0	0	0	0	0	0	0
Rv3296|lhr|Probable ATP-dependent helicase Lhr (large helicase-related protein)|1513 AA	161.35	1513	0.4	0.4	1.3	0	0	0	0	1554200	0	0	0	0	0	0	0
Rv3303c|lpdA|NAD(P)H quinone reductase LpdA|493 AA	51.456	493	9.7	0	4.9	0	0	7741000	0	2576200	0	0	0	0	0	0	0
Rv3304|Rv3304|Conserved protein|159 AA	17.456	159	31.4	0	0	0	0	19520000	0	0	0	0	0	0	0	0	0
Rv3312A|Rv3312A|Secreted protein antigen|103 AA	10.768	103	0	0	27.2	0	0	0	0	7366200	0	0	0	0	0	0	0
Rv3313c|add|Probable adenosine deaminase Add (adenosine aminohydrolase)|365 AA	39.743	365	5.8	0	0	0	0	2753600	0	0	0	0	0	0	0	0	0
Rv3340|metC|Probable O-acetylhomoserine sulfhydrylase MetC (homocysteine synthase) (O-acetylhomoserine (thiol)-lyase) (OAH sulfhydrylase) (O-acetyl-L-homoserine sulfhydrylase)|449 AA	47.371	449	8.5	0	6.7	0	0	6720000	0	3852600	0	0	0	0	0	0	0
Rv3364c|Rv3364c|Conserved protein|130 AA	13.44	130	9.2	0	0	0	0	2036800	0	0	0	0	0	0	0	0	0
Rv3365c|Rv3365c|Conserved protein|876 AA	93.409	876	0	0	1.7	0	0	0	0	4633800	0	0	0	0	0	0	0
Rv3373|echA18|Probable enoyl-CoA hydratase EchA18 (enoyl hydrase) (unsaturated acyl-CoA hydratase) (crotonase)|213 AA	22.662	213	5.6	0	0	0	0	558650	0	0	0	0	0	0	0	0	0
Rv3392c|cmaA1|Cyclopropane-fatty-acyl-phospholipid synthase 1 CmaA1 (cyclopropane fatty acid synthase) (CFA synthase) (cyclopropane mycolic acid synthase 1)|287 AA	32.461	287	19.9	10.5	16.4	3.8	0	10563000	0	4235500	0	0	0	0	0	0	0
Rv3407|vapB47|Possible antitoxin VapB47|99 AA	11.01	99	0	0	36.4	0	0	0	0	18091000	0	0	0	0	0	0	0
Rv3413c|Rv3413c|Unknown alanine and proline rich protein|299 AA	31.247	299	0	0	4	0	0	0	0	1426400	0	0	0	0	0	0	0
Rv3423c|alr|Alanine racemase Alr|408 AA	43.355	408	6.1	0	0	0	0	4735500	0	0	0	0	0	0	0	0	0
Rv3432c|gadB|Probable glutamate decarboxylase GadB|460 AA	50.747	460	5.2	0	2.6	0	0	9747200	0	6109100	0	0	0	0	0	0	0
Rv3437|Rv3437|Possible conserved transmembrane protein|158 AA	17.877	158	0	0	10.8	0	0	0	0	2145700	0	0	0	0	0	0	0
Rv3441c|mrsA|Probable phospho-sugar mutase / MrsA protein homolog|448 AA	45.873	448	4.5	0	10.7	0	0	10098000	0	18119000	0	0	0	0	0	0	0
Rv3477|PE31|PE family protein PE31|98 AA	9.7628	98	12.2	0	0	0	0	657560	0	0	0	0	0	0	0	0	0
Rv3480c|Rv3480c|Possible triacylglycerol synthase (diacylglycerol acyltransferase)|497 AA	53.282	497	4.2	0	10.1	0	0	2656000	0	5552700	0	0	0	0	0	0	0
Rv3483c|Rv3483c|Possible exported protein|220 AA	22.95	220	9.5	0	4.5	0	0	4871600	0	2663200	0	0	0	0	0	0	0
Rv3489|Rv3489|Unknown protein|54 AA	5.6953	54	0	0	0	38.9	0	0	0	0	3338900	0	0	0	0	0	0
Rv3492c|Rv3492c|Conserved hypothetical Mce associated protein|160 AA	18.007	160	6.2	0	0	0	0	1332100	0	0	0	0	0	0	0	0	0
Rv3493c|Rv3493c|Conserved hypothetical Mce associated alanine and valine rich protein|242 AA	25.578	242	0	0	7	0	0	0	0	1428300	0	0	0	0	0	0	0
Rv3494c|mce4F|Mce-family protein Mce4F|564 AA	59.636	564	0	0	2.5	0	0	0	0	1935600	0	0	0	0	0	0	0
Rv3495c|lprN|Possible Mce-family lipoprotein LprN (Mce-family lipoprotein Mce4E)|384 AA	41.293	384	3.6	0	0	0	0	1247700	0	0	0	0	0	0	0	0	0
Rv3504|fadE26|Probable acyl-CoA dehydrogenase FadE26|400 AA	43.784	400	6.2	0	0	0	0	682670	0	0	0	0	0	0	0	0	0
Rv3516|echA19|Possible enoyl-CoA hydratase EchA19 (enoyl hydrase) (unsaturated acyl-CoA hydratase) (crotonase)|263 AA	28.216	263	0	0	3	0	0	0	0	3472800	0	0	0	0	0	0	0
Rv3518c|cyp142|Probable cytochrome P450 monooxygenase 142 Cyp142|398 AA	44.398	398	0	0	5.3	0	0	0	0	4134800	0	0	0	0	0	0	0
Rv3526|kshA|Oxygenase component of 3-ketosteroid-9-alpha-hydroxylase KshA|386 AA	44.235	386	0	0	2.6	0	0	0	0	1414300	0	0	0	0	0	0	0
Rv3535c|hsaG|Probable acetaldehyde dehydrogenase (acetaldehyde dehydrogenase [acetylating])|303 AA	32.008	303	3.3	0	0	0	0	2950600	0	0	0	0	0	0	0	0	0
Rv3544c|fadE28|Probable acyl-CoA dehydrogenase FadE28|339 AA	35.468	339	0	0	4.7	0	0	0	0	3892500	0	0	0	0	0	0	0
Rv3545c|cyp125|Probable cytochrome P450 125 Cyp125|433 AA	48.4	433	0	0	2.3	0	0	0	0	0	0	0	0	0	0	0	0
Rv3546|fadA5|Probable acetyl-CoA acetyltransferase FadA5 (acetoacetyl-CoA thiolase)|391 AA	41.328	391	6.1	0	6.1	0	0	3676800	0	4894400	0	0	0	0	0	0	0
Rv3554|fdxB|Possible electron transfer protein FdxB|685 AA	76.533	685	0	0	2.6	0	0	0	0	1555300	0	0	0	0	0	0	0
Rv3556c|fadA6|Probable acetyl-CoA acetyltransferase FadA6 (acetoacetyl-CoA thiolase)|386 AA	40.902	386	4.4	0	2.8	0	0	0	0	3928600	0	0	0	0	0	0	0
Rv3586|Rv3586|Conserved hypothetical protein|358 AA	39.031	358	0	0	0	33.2	0	0	0	0	33207000	0	0	0	0	0	0
Rv3587c|Rv3587c|Probable conserved membrane protein|264 AA	27.067	264	3.8	0	0	0	0	5369400	0	0	0	0	0	0	0	0	0
Rv3602c|panC|Pantoate--beta-alanine ligase PanC (pantothenate synthetase) (pantoate activating enzyme)|309 AA	32.677	309	5.5	0	0	0	0	2259700	0	0	0	0	0	0	0	0	0
Rv3607c|folB|Probable dihydroneopterin aldolase FolB (DHNA)|133 AA	14.552	133	13.5	0	0	0	0	4125800	0	0	0	0	0	0	0	0	0
Rv3608c|folP1|Dihydropteroate synthase 1 FolP (DHPS 1) (dihydropteroate pyrophosphorylase 1) (dihydropteroate diphosphorylase 1)|280 AA	28.811	280	3.9	0	8.2	0	0	2719100	0	2441300	0	0	0	0	0	0	0
Rv3612c|Rv3612c|Conserved hypothetical protein|109 AA	11.691	109	0	0	0	8.3	0	0	0	0	9597600	0	0	0	0	0	0
Rv3627c|Rv3627c|Conserved protein|461 AA	46.834	461	0	0	4.1	0	0	0	0	1997800	0	0	0	0	0	0	0
Rv3630|Rv3630|Probable conserved integral membrane protein|431 AA	43.467	431	0	0	0	2.8	0	0	0	0	1798600	0	0	0	0	0	0
Rv3634c|galE1|UDP-glucose 4-epimerase GalE1 (galactowaldenase) (UDP-galactose 4-epimerase) (uridine diphosphate galactose 4-epimerase) (uridine diphospho-galactose 4-epimerase)|314 AA	33.549	314	5.4	0	5.4	0	0	3247900	0	2298200	0	0	0	0	0	0	0
Rv3661|Rv3661|Conserved hypothetical protein|287 AA	30.679	287	0	0	3.8	0	0	0	0	2739700	0	0	0	0	0	0	0
Rv3672c|Rv3672c|Conserved hypothetical protein|273 AA	28.89	273	2.2	0	16.8	0	0	5262500	0	2947900	0	0	0	0	0	0	0
Rv3674c|nth|Probable endonuclease III Nth (DNA-(apurinic or apyrimidinic site)lyase) (AP lyase) (AP endonuclease class I) (endodeoxyribonuclease (apurinic or apyrimidinic)) (deoxyribonuclease (apurinic or apyrimidinic))|245 AA	26.998	245	0	0	5.7	0	0	0	0	4974400	0	0	0	0	0	0	0
Rv3683|Rv3683|Conserved protein|319 AA	34.394	319	0	0	3.1	0	0	0	0	0	0	0	0	0	0	0	0
Rv3684|Rv3684|Probable lyase|346 AA	37.623	346	14.7	0	4.6	0	0	19474000	0	4928400	0	0	0	0	0	0	0
Rv3695|Rv3695|Possible conserved membrane protein|310 AA	33.167	310	0	0	3.2	0	0	0	0	1924200	0	0	0	0	0	0	0
Rv3708c|asd|Aspartate-semialdehyde dehydrogenase Asd (ASA dehydrogenase) (ASADH) (aspartic semialdehyde dehydrogenase) (L-aspartate-beta-semialdehyde dehydrogenase)|345 AA	36.23	345	25.8	0	5.5	0	0	32180000	0	8935500	0	0	0	0	0	0	0
Rv3713|cobQ2|Possible cobyric acid synthase CobQ2|231 AA	24.125	231	7.4	0	7.4	0	0	1148100	0	1454900	0	0	0	0	0	0	0
Rv3719|Rv3719|Conserved protein|470 AA	53.006	470	5.3	0	3.8	0	0	5075800	0	3996100	0	0	0	0	0	0	0
Rv3732|Rv3732|Conserved protein|352 AA	37.532	352	4.3	0	3.7	0	0	3788500	0	2220200	0	0	0	0	0	0	0
Rv3744|nmtR|Metal sensor transcriptional regulator (ArsR-SmtB family)|120 AA	12.835	120	0	0	22.5	0	0	0	0	3040600	0	0	0	0	0	0	0
Rv3753c|Rv3753c|Conserved protein|166 AA	17.917	166	4.2	0	9	0	0	3793300	0	5788200	0	0	0	0	0	0	0
Rv3754|tyrA|Prephenate dehydrogenase TyrA (PDH) (hydroxyphenylpyruvate synthase)|301 AA	30.991	301	5.3	0	5.6	0	0	2693900	0	5121100	0	0	0	0	0	0	0
Rv3765c|tcrX|Probable two component transcriptional regulatory protein TcrX|234 AA	25.843	234	0	0	6	0	0	0	0	2851900	0	0	0	0	0	0	0
Rv3795|embB|Integral membrane indolylacetylinositol arabinosyltransferase EmbB (arabinosylindolylacetylinositol synthase)|1098 AA	118.02	1098	1.8	0	1.1	0	0	2725400	0	2599100	0	0	0	0	0	0	0
Rv3797|fadE35|Probable acyl-CoA dehydrogenase FadE35|593 AA	65.321	593	3	1	2.9	0	0	4449100	0	3900900	0	0	0	0	0	0	0
Rv3805c|aftB|Possible arabinofuranosyltransferase AftB|627 AA	68.709	627	5.1	0	0	0	0	3443400	0	0	0	0	0	0	0	0	0
Rv3806c|ubiA|Decaprenylphosphoryl-5-phosphoribose (DPPR) synthase (decaprenyl-phosphate 5-phosphoribosyltransferase)|302 AA	32.654	302	0	0	5.6	0	0	0	0	3129000	0	0	0	0	0	0	0
Rv3808c|glfT2|Bifunctional UDP-galactofuranosyl transferase GlfT2|637 AA	71.506	637	5	0	3.6	0	0	3870300	0	5715100	0	0	0	0	0	0	0
Rv3813c|Rv3813c|Conserved protein|273 AA	28.515	273	0	0	5.9	0	0	0	0	2056600	0	0	0	0	0	0	0
Rv3826|fadD23|Probable fatty-acid-AMP ligase FadD23 (fatty-acid-AMP synthetase) (fatty-acid-AMP synthase)|584 AA	62.84	584	2.7	0	6.2	0	0	0	0	3076900	0	0	0	0	0	0	0
Rv3843c|Rv3843c|Probable conserved transmembrane protein|342 AA	37.352	342	0	0	4.4	7.6	0	0	0	4968600	3435300	0	0	0	0	0	0
Rv3853|rraA|Regulator of RNase E activity a RraA|157 AA	16.203	157	8.9	0	0	0	0	4276100	0	0	0	0	0	0	0	0	0
Rv3858c|gltD|Probable NADH-dependent glutamate synthase (small subunit) GltD (L-glutamate synthase) (L-glutamate synthetase) (NADH-glutamate synthase) (glutamate synthase (NADH)) (GLTS beta chain) (NADPH-GOGAT)|488 AA	53.451	488	4.7	0	6.4	0	0	3937300	0	3763900	0	0	0	0	0	0	0
Rv3865|espF|ESX-1 secretion-associated protein EspF|103 AA	10.618	103	10.7	0	21.4	48.5	0	3955500	0	13336000	9529500	0	0	0	0	0	0
Rv3870|eccCa1|ESX conserved component EccCa1. ESX-1 type VII secretion system protein. Possible transmembrane protein.|747 AA	80.912	747	1.9	0	1.9	0	0	3198300	0	3962300	0	0	0	0	0	0	0
Rv3890c|esxC|ESAT-6 like protein EsxC (ESAT-6 like protein 11)|95 AA	9.9198	95	0	0	0	23.2	0	0	0	0	6208800	0	0	0	0	0	0
Rv3907c|pcnA|Probable poly(A) polymerase PcnA (polynucleotide adenylyltransferase) (NTP polymerase) (RNA adenylating enzyme) (poly(A) polymerase)|480 AA	53.055	480	17.5	0	9.2	0	0	17278000	0	13200000	0	0	0	0	0	0	0

## Sheet: Arkusz1
Fasta headers	Mol. weight [kDa]	Sequence length	Sequence coverage 3143_1 [%]	Sequence coverage 3143_2 [%]	Sequence coverage 3143_3 [%]	Sequence coverage GFP1 [%]	Sequence coverage GFP2 [%]	Intensity 3143_1	Intensity 3143_2	Intensity 3143_3	Intensity GFP1	Intensity GFP2	LFQ intensity 3143_1	LFQ intensity 3143_2	LFQ intensity 3143_3	LFQ intensity GFP1	LFQ intensity GFP2
Rv3143|Rv3143|Probable response regulator|133 AA	14.353	133	66.9	66.9	66.2	0	0	2029600000	2032600000	1631600000	0	0	458140000	1148200000	352090000	0	0
Rv3149|nuoE|Probable NADH dehydrogenase I (chain E) NuoE (NADH-ubiquinone oxidoreductase chain E)|252 AA	27.165	252	40.1	40.1	42.1	0	0	470960000	466550000	480960000	0	0	229410000	560620000	192970000	0	0
Rv3151|nuoG|Probable NADH dehydrogenase I (chain G) NuoG (NADH-ubiquinone oxidoreductase chain G)|806 AA	85.391	806	47.6	53.6	47.1	0	0	2581500000	2440000000	2919900000	0	0	195650000	413920000	196480000	0	0
Rv3150|nuoF|Probable NADH dehydrogenase I (chain F) NuoF (NADH-ubiquinone oxidoreductase chain F)|445 AA	48.101	445	38.2	39.6	34.2	2.9	0	649760000	606710000	548460000	0	0	103420000	266130000	101470000	0	0
Rv3153|nuoI|Probable NADH dehydrogenase I (chain I) NuoI (NADH-ubiquinone oxidoreductase chain I)|211 AA	23.434	211	37.9	45	45	0	0	439740000	355840000	470960000	0	0	123970000	252030000	125100000	0	0
Rv3148|nuoD|Probable NADH dehydrogenase I (chain D) NuoD (NADH-ubiquinone oxidoreductase chain D)|440 AA	48.164	440	45.2	49.3	44.5	0	0	579720000	638820000	567240000	0	0	98124000	221510000	93675000	0	0
Rv3147|nuoC|Probable NADH dehydrogenase I (chain C) NuoC (NADH-ubiquinone oxidoreductase chain C)|236 AA	26.932	236	69.9	69.9	64.8	0	0	763870000	613290000	574750000	0	0	86078000	170210000	70330000	0	0
Rv3146|nuoB|Probable NADH dehydrogenase I (chain B) NuoB (NADH-ubiquinone oxidoreductase chain B)|184 AA	20.187	184	33.2	33.2	33.2	0	0	293640000	257810000	284610000	0	0	75917000	161050000	70930000	0	0
Rv3596c|clpC1|Probable ATP-dependent protease ATP-binding subunit ClpC1|848 AA	93.551	848	45.3	20.4	40.3	4.4	2	662040000	69424000	714880000	11666000	0	188400000	92251000	168480000	0	0
Rv0243|fadA2|Probable acetyl-CoA acyltransferase FadA2 (3-ketoacyl-CoA thiolase) (beta-ketothiolase)|440 AA	46.075	440	31.6	30.2	37.3	4.5	0	340660000	97697000	282120000	1274900	0	95161000	79269000	89368000	0	0
Rv0761c|adhB|Possible zinc-containing alcohol dehydrogenase NAD dependent AdhB|375 AA	39.715	375	26.9	14.4	22.9	6.9	0	200440000	67599000	226850000	2011000	0	63767000	78106000	65729000	0	0
Rv3846|sodA|Superoxide dismutase [FE] SodA|207 AA	23.002	207	33.8	33.8	33.8	0	0	288570000	75350000	214150000	0	0	79604000	70899000	48453000	0	0
Rv0896|gltA2|Probable citrate synthase I GltA2|431 AA	47.946	431	40.4	33.2	32.7	0	0	527460000	147610000	349940000	0	0	74183000	66933000	53174000	0	0
Rv0951|sucC|Probable succinyl-CoA synthetase (beta chain) SucC (SCS-beta)|387 AA	40.925	387	45	42.1	46.3	5.7	0	696390000	171930000	458460000	4927800	0	86384000	66561000	68087000	0	0
Rv1388|mihF|Putative integration host factor MihF|190 AA	20.817	190	31.1	23.7	26.8	5.3	0	298510000	67621000	529310000	18276000	0	103400000	65230000	174390000	0	0
Rv1908c|katG|Catalase-peroxidase-peroxynitritase T KatG|740 AA	80.572	740	48.4	43.2	48.8	0	0	637570000	265250000	597010000	0	0	58775000	62741000	46919000	0	0
Rv2467|pepN|Probable aminopeptidase N PepN (Lysyl aminopeptidase) (LYS-AP) (alanine aminopeptidase)|861 AA	94.252	861	25.3	12.7	15.8	1.9	0	132000000	67084000	68695000	827540	0	54986000	60827000	47457000	0	0
Rv3029c|fixA|Probable electron transfer flavoprotein (beta-subunit) FixA (beta-ETF) (electron transfer flavoprotein small subunit) (ETFSS)|266 AA	28.08	266	35.7	32.3	50.8	0	4.9	472250000	103690000	383470000	0	2617300	83747000	56772000	66578000	0	0
Rv1886c|fbpB|Secreted antigen 85-B FbpB (85B) (antigen 85 complex B) (mycolyl transferase 85B) (fibronectin-binding protein B) (extracellular alpha-antigen)|325 AA	34.58	325	27.1	27.1	22.5	0	0	151150000	54145000	97398000	0	0	39556000	55662000	45125000	0	0
Rv1078|pra|Probable proline-rich antigen homolog Pra|240 AA	25.076	240	17.1	20	17.1	0	0	99105000	66885000	124640000	0	0	39390000	55438000	42738000	0	0
Rv2200c|ctaC|Probable transmembrane cytochrome C oxidase (subunit II) CtaC|363 AA	40.447	363	33.3	24.8	38.8	0	0	243840000	55163000	201800000	0	0	72525000	53408000	58815000	0	0
Rv2889c|tsf|Probable elongation factor Tsf (EF-ts)|271 AA	28.754	271	55.7	33.6	61.3	7	0	341530000	83913000	337980000	1922100	0	60047000	52693000	59873000	0	0
Rv0164|TB18.5|Conserved protein TB18.5|161 AA	17.738	161	47.8	25.5	29.8	0	0	248630000	91060000	145770000	0	0	53431000	50780000	34308000	0	0
Rv3774|echA21|Possible enoyl-CoA hydratase EchA21 (enoyl hydrase) (unsaturated acyl-CoA hydratase) (crotonase)|274 AA	29.101	274	41.6	36.1	27.7	4	0	200200000	71954000	144890000	1409100	0	48662000	49549000	37954000	0	0
Rv1240|mdh|Probable malate dehydrogenase Mdh|329 AA	34.289	329	53.5	41.9	42.2	16.1	2.7	442100000	99041000	293150000	7154900	1258400	64794000	49376000	56605000	0	0
Rv2890c|rpsB|30S ribosomal protein S2 RpsB|287 AA	31.089	287	26.5	38	43.2	15.3	0	95063000	85478000	242500000	11546000	0	30600000	48115000	54500000	0	0
Rv2159c|Rv2159c|Conserved protein|344 AA	36.376	344	28.8	21.2	30.8	0	0	160020000	84308000	171220000	0	0	38240000	48017000	50866000	0	0
Rv3028c|fixB|Probable electron transfer flavoprotein (alpha-subunit) FixB (alpha-ETF) (electron transfer flavoprotein large subunit) (ETFLS)|318 AA	31.691	318	61.3	41.8	66	36.5	10.4	679790000	132750000	583890000	28376000	3347400	140440000	47960000	108030000	32034000	6343800
Rv0636|hadB|(3R)-hydroxyacyl-ACP dehydratase subunit HadB|142 AA	14.934	142	35.2	31	39.4	25.4	0	148940000	33597000	145160000	9304500	0	75495000	47079000	77476000	33463000	0
Rv0707|rpsC|30S ribosomal protein S3 RpsC|274 AA	29.988	274	40.9	39.4	50.7	31	5.5	201780000	100410000	351280000	39510000	236370	31950000	45895000	54601000	74026000	0
Rv1479|moxR1|Probable transcriptional regulatory protein MoxR1|377 AA	40.762	377	45.4	42.2	50.4	35	0	377750000	116660000	449480000	15592000	0	56817000	45531000	63466000	14868000	0
Rv2185c|TB16.3|Conserved protein TB16.3|144 AA	16.292	144	67.4	66.7	67.4	0	0	231170000	68505000	174020000	0	0	55812000	44797000	43213000	0	0
Rv3246c|mtrA|Two component sensory transduction transcriptional regulatory protein MtrA|228 AA	25.279	228	43.4	43.4	22.8	8.8	0	150180000	50316000	123420000	241170	0	44321000	44737000	48386000	0	0
Rv0884c|serC|Possible phosphoserine aminotransferase SerC (PSAT)|376 AA	40.233	376	22.9	21	17.3	15.7	0	130860000	54487000	86505000	6165800	0	43189000	43865000	35563000	22447000	0
Rv0831c|Rv0831c|Conserved protein|271 AA	30.189	271	59	55	53.1	0	0	317230000	111500000	258910000	0	0	46607000	43512000	41067000	0	0
Rv3800c|pks13|Polyketide synthase Pks13|1733 AA	186.44	1733	35.8	19.3	28.2	0	0	788400000	175610000	582730000	0	0	51588000	43089000	49287000	0	0
Rv2744c|35kd_ag|Conserved 35 kDa alanine rich protein|270 AA	29.258	270	54.8	52.6	67	15.9	0	280320000	92962000	311860000	4579600	0	47497000	42629000	52698000	5053800	0
Rv3547|ddn|Deazaflavin-dependent nitroreductase Ddn|151 AA	17.371	151	25.8	39.1	42.4	7.9	0	51239000	28817000	115360000	757420	0	31474000	42151000	49441000	0	0
Rv0860|fadB|Probable fatty oxidation protein FadB|720 AA	76.103	720	42.9	32.2	44.2	4	0	677260000	110930000	608180000	13274000	0	108970000	41168000	60657000	19435000	0
Rv3417c|groEL1|60 kDa chaperonin 1 GroEL1 (protein CPN60-1) (GroEL protein 1)|539 AA	55.877	539	54.7	27.1	54.2	34	12.8	491990000	65999000	660510000	117960000	13121000	78274000	40644000	119990000	125900000	25708000
Rv0632c|echA3|Probable enoyl-CoA hydratase EchA3 (enoyl hydrase) (unsaturated acyl-CoA hydratase) (crotonase)|231 AA	24.355	231	22.1	18.6	15.2	3.9	0	92626000	32701000	48661000	0	0	35222000	40373000	40622000	0	0
Rv3766|Rv3766|Hypothetical protein|229 AA	24.605	229	14.4	34.1	35.4	0	0	32880000	44942000	63989000	0	0	32300000	40216000	21598000	0	0
Rv2061c|Rv2061c|Conserved protein|134 AA	14.782	134	5.2	38.1	35.8	0	0	4565000	35527000	27683000	0	0	0	40054000	37486000	0	0
Rv0462|lpdC|Dihydrolipoamide dehydrogenase LpdC (lipoamide reductase (NADH)) (lipoyl dehydrogenase) (dihydrolipoyl dehydrogenase) (diaphorase)|464 AA	49.206	464	30.8	26.1	26.1	8.4	0	219570000	66025000	171290000	2266500	0	42332000	39287000	33539000	0	0
Rv3628|ppa|Inorganic pyrophosphatase Ppa (pyrophosphate phospho-hydrolase) (PPASE) (inorganic diphosphatase) (diphosphate phospho-hydrolase)|162 AA	18.296	162	36.4	42.6	38.3	0	0	167400000	74229000	122580000	0	0	57094000	39190000	23774000	0	0
Rv3208A|TB9.4|Conserved protein TB9.4|90 AA	9.4004	90	54.4	54.4	45.6	37.8	0	143750000	47567000	92868000	7810000	0	48916000	37195000	36455000	35403000	0
Rv0925c|Rv0925c|Conserved protein|245 AA	26.944	245	21.2	9.4	9.4	5.7	0	71416000	33281000	54413000	0	0	26047000	36262000	26444000	0	0
Rv1449c|tkt|Transketolase Tkt (TK)|700 AA	75.556	700	28.9	26.6	24.1	0	0	202720000	97221000	173300000	0	0	31529000	35167000	30477000	0	0
Rv3045|adhC|Probable NADP-dependent alcohol dehydrogenase AdhC|346 AA	37.075	346	26.3	22.5	26.6	23.7	0	123880000	39234000	100130000	15575000	0	44475000	35078000	27661000	22530000	0
Rv3001c|ilvC|Probable KETOL-acid reductoisomerase IlvC (acetohydroxy-acid isomeroreductase) (alpha-keto-beta-hydroxylacil reductoisomerase)|333 AA	36.09	333	37.8	30.9	30.9	3	0	272780000	97075000	240660000	2533800	0	43317000	34911000	33094000	0	0
Rv3747|Rv3747|Conserved protein|127 AA	13.507	127	26	26	26	0	0	38979000	21851000	14220000	0	0	17224000	34308000	7344300	0	0
Rv2280|Rv2280|Probable dehydrogenase|459 AA	48.051	459	38.3	18.3	30.5	0	0	141600000	53779000	129800000	0	0	25421000	33891000	27044000	0	0
Rv1392|metK|Probable S-adenosylmethionine synthetase MetK (mat) (AdoMet synthetase) (methionine adenosyltransferase)|403 AA	43.014	403	39	26.8	37	7.2	0	288350000	70899000	267110000	5986300	0	47658000	33782000	42489000	0	0
Rv0704|rplB|50S ribosomal protein L2 RplB|280 AA	30.576	280	39.3	41.8	38.6	0	0	176340000	79994000	101070000	0	0	30538000	33344000	29278000	0	0
Rv0363c|fba|Probable fructose-bisphosphate aldolase Fba|344 AA	36.544	344	31.7	38.4	30.5	3.5	0	171000000	49641000	168580000	1580300	0	37234000	33335000	33254000	0	0
Rv2785c|rpsO|30S ribosomal protein S15 RpsO|89 AA	10.443	89	29.2	52.8	52.8	19.1	0	35396000	40290000	105990000	3536200	0	16513000	33330000	35798000	27149000	0
Rv1307|atpH|Probable ATP synthase delta chain AtpH|446 AA	48.805	446	41.9	30.9	39.5	4.7	0	289640000	65015000	297840000	1393800	0	43403000	33129000	48915000	0	0
Rv0211|pckA|Probable iron-regulated phosphoenolpyruvate carboxykinase [GTP] PckA (phosphoenolpyruvate carboxylase) (PEPCK)(pep carboxykinase)|606 AA	67.252	606	34.7	34.2	25.9	2	0	337430000	121410000	192670000	291120	0	37939000	32870000	32153000	0	0
Rv1488|Rv1488|Possible exported conserved protein|381 AA	41.25	381	42.5	24.7	40.9	16.3	0	166880000	27598000	150310000	17072000	0	34873000	32812000	28621000	26335000	0
Rv3722c|Rv3722c|Conserved protein|435 AA	47.308	435	36.8	28	32.4	0	0	154080000	46369000	131600000	0	0	29045000	32225000	24753000	0	0
Rv1328|glgP|Probable glycogen phosphorylase GlgP|863 AA	95.482	863	25.7	16.7	21.4	3.1	0	243880000	52190000	169720000	1231200	0	38482000	31679000	29031000	0	0
Rv1925|fadD31|Probable acyl-CoA ligase FadD31 (acyl-CoA synthetase) (acyl-CoA synthase)|620 AA	66.309	620	35.8	24.4	31.6	0	0	345530000	73717000	301700000	0	0	39786000	31661000	34429000	0	0
Rv2202c|adoK|Adenosine kinase|324 AA	34.44	324	25	22.5	20.7	0	0	124090000	26245000	78382000	0	0	35168000	31381000	32500000	0	0
Rv2882c|frr|Ribosome recycling factor Frr (ribosome releasing factor) (RRF)|185 AA	20.827	185	70.8	39.5	70.3	3.8	0	233540000	44861000	199590000	58974000	0	29324000	30572000	28607000	0	0
Rv3118|sseC1|Conserved hypothetical protein SseC1|100 AA;Rv0814c|sseC2|Conserved protein SseC2|100 AA	10.165	100	46	33	35	15	0	88716000	23103000	97902000	2968400	0	35728000	30497000	43391000	0	0
Rv0701|rplC|50S ribosomal protein L3 RplC|217 AA	23.09	217	29	13.4	24	9.7	15.7	95758000	34369000	126630000	1738600	2332400	33471000	30424000	34877000	0	0
Rv1309|atpG|Probable ATP synthase gamma chain AtpG|305 AA	33.89	305	52.8	36.7	52.5	0	0	161970000	60216000	246960000	0	0	27660000	30255000	33125000	0	0
Rv0706|rplV|50S ribosomal protein L22 RplV|197 AA	20.38	197	19.3	19.3	19.3	5.1	0	73048000	29907000	42931000	1562000	0	33467000	29821000	37995000	0	0
Rv3841|bfrB|Bacterioferritin BfrB|181 AA	20.442	181	46.4	46.4	46.4	17.7	0	125510000	36621000	87555000	17145000	0	30597000	29775000	23044000	65606000	0
Rv3849|espR|ESX-1 transcriptional regulatory protein EspR|132 AA	14.709	132	63.6	46.2	58.3	0	0	135140000	27909000	212840000	0	0	39398000	29573000	54349000	0	0
Rv0684|fusA1|Probable elongation factor G FusA1 (EF-G)|701 AA	77.17	701	33.4	20.8	35.4	6.6	0	219210000	36002000	197470000	18086000	0	38160000	29153000	32553000	21143000	0
Rv3442c|rpsI|30S ribosomal protein S9 RpsI|151 AA	16.436	151	23.8	40.4	49	35.8	0	51042000	41533000	164090000	7145800	0	13794000	29057000	39139000	12778000	0
Rv2296|Rv2296|Probable haloalkane dehalogenase|300 AA	33.357	300	52.7	31.3	32.3	0	0	163150000	45205000	134320000	0	0	32141000	29037000	28061000	0	0
Rv2783c|gpsI|Bifunctional protein polyribonucleotide nucleotidyltransferase GpsI: guanosine pentaphosphate synthetase + polyribonucleotide nucleotidyltransferase (polynucleotide phosphorylase) (pnpase)|752 AA	79.734	752	31	27.9	21.8	8.5	2	259580000	84313000	181790000	12386000	0	33328000	28417000	27244000	15878000	0
Rv0705|rpsS|30S ribosomal protein S19 RpsS|93 AA	10.803	93	47.3	54.8	54.8	0	0	75794000	24188000	27275000	0	0	25382000	28326000	13097000	0	0
Rv2140c|TB18.6|Conserved protein TB18.6|176 AA	18.634	176	56.2	56.2	54.5	0	0	132180000	38080000	92433000	0	0	30550000	28092000	26499000	0	0
Rv1436|gap|Probable glyceraldehyde 3-phosphate dehydrogenase Gap (GAPDH)|339 AA	35.923	339	36.6	34.5	51.3	0	0	173350000	50477000	175900000	0	0	34942000	27979000	37092000	0	0
Rv0854|Rv0854|Conserved protein|147 AA	16.345	147	18.4	11.6	18.4	0	0	60367000	11418000	44281000	0	0	33569000	27831000	33175000	0	0
Rv0468|fadB2|3-hydroxybutyryl-CoA dehydrogenase FadB2 (beta-hydroxybutyryl-CoA dehydrogenase) (BHBD)|286 AA	30.696	286	45.5	36	32.5	3.8	0	120220000	56826000	119180000	2233800	0	22743000	27296000	24137000	0	0
Rv0054|ssb|Single-strand binding protein Ssb (helix-destabilizing protein)|164 AA	17.321	164	12.2	19.5	30.5	0	0	29776000	20355000	73522000	0	0	21956000	27182000	36748000	0	0
Rv3584|lpqE|Possible conserved lipoprotein LpqE|182 AA	18.786	182	29.7	28.6	48.9	0	0	30868000	29083000	77476000	0	0	23743000	27024000	25358000	0	0
Rv2971|Rv2971|Probable oxidoreductase|282 AA	30.332	282	41.8	38.3	31.9	24.5	7.1	139810000	45467000	126250000	25475000	1526100	30756000	26966000	27047000	48307000	0
Rv1771|Rv1771|L-gulono-1,4-lactone dehydrogenase|428 AA	48.045	428	32.5	19.6	28.7	19.4	18.7	112960000	33290000	121770000	10915000	9974600	26794000	26805000	31194000	20857000	20495000
Rv0642c|mmaA4|Methoxy mycolic acid synthase 4 MmaA4 (methyl mycolic acid synthase 4) (MMA4) (hydroxy mycolic acid synthase)|301 AA	34.67	301	31.9	24.6	29.2	3.7	0	161910000	34375000	125450000	0	0	50329000	26710000	43453000	0	0
Rv2091c|Rv2091c|Probable membrane protein|244 AA	26.019	244	15.2	11.5	11.5	3.7	0	51339000	18754000	52469000	2563100	0	25477000	26672000	29152000	0	0
Rv3720|Rv3720|Possible fatty acid synthase|420 AA	46.852	420	18.8	24.8	22.1	0	0	64298000	33918000	75244000	0	0	20344000	26655000	26132000	0	0
Rv1015c|rplY|50S ribosomal protein L25 RplY|215 AA	22.441	215	21.4	21.4	24.2	0	0	53566000	31102000	26429000	0	0	16098000	26619000	0	0	0
Rv2204c|Rv2204c|Conserved protein|118 AA	12.544	118	57.6	47.5	54.2	0	0	91779000	25520000	73228000	0	0	30773000	26598000	20482000	0	0
Rv0088|Rv0088|Possible polyketide cyclase/dehydrase|224 AA	24.617	224	33.5	35.3	30.8	0	0	71248000	40635000	125660000	0	0	21708000	26596000	30608000	0	0
Rv3283|sseA|Probable thiosulfate sulfurtransferase SseA (rhodanese) (thiosulfate cyanide transsulfurase) (thiosulfate thiotransferase)|297 AA	33.288	297	42.8	34	31.3	5.4	0	153480000	63857000	110810000	688970	0	23013000	26577000	18927000	0	0
Rv1630|rpsA|30S ribosomal protein S1 RpsA|481 AA	53.201	481	46.6	26	45.9	12.9	3.1	405590000	60658000	470900000	16914000	1296000	62999000	26393000	58014000	14728000	0
Rv2302|Rv2302|Conserved protein|80 AA	8.5904	80	37.5	27.5	37.5	0	0	125750000	16748000	111250000	0	0	68832000	26352000	59089000	0	0
Rv0147|Rv0147|Probable aldehyde dehydrogenase (NAD+) dependent|506 AA	55.034	506	15	9.7	22.1	3.2	0	55990000	17173000	52086000	1146700	0	27194000	26328000	27986000	0	0
Rv2241|aceE|Pyruvate dehydrogenase E1 component AceE (pyruvate decarboxylase) (pyruvate dehydrogenase) (pyruvic dehydrogenase)|901 AA	100.18	901	33.4	20.3	24.2	0	0	367580000	76051000	207970000	0	0	34457000	26071000	25516000	0	0
Rv1201c|dapD|Tetrahydrodipicolinate N-succinyltransferase DapD|317 AA	32.609	317	29.3	25.2	21.1	0	0	131350000	40768000	98273000	0	0	27978000	25827000	28195000	0	0
Rv0655|mkl|Possible ribonucleotide-transport ATP-binding protein ABC transporter Mkl|359 AA	39.362	359	20.1	20.9	16.4	0	0	62097000	31557000	78388000	0	0	17084000	25460000	23869000	0	0
Rv3804c|fbpA|Secreted antigen 85-a FbpA (mycolyl transferase 85A) (fibronectin-binding protein A) (antigen 85 complex A)|338 AA	35.686	338	31.7	35.2	30.2	10.9	0	187780000	68051000	144320000	6690600	0	34307000	25436000	26194000	10626000	0
Rv2222c|glnA2|Probable glutamine synthetase GlnA2 (glutamine synthase) (GS-II)|446 AA	49.607	446	26.2	15.5	21.7	0	0	106490000	42606000	231310000	0	0	21474000	25032000	38709000	0	0
Rv1098c|fum|Probable fumarase Fum (fumarate hydratase)|474 AA	50.14	474	31	40.1	42.2	0	0	219630000	85179000	235300000	0	0	24670000	24753000	22325000	0	0
Rv0716|rplE|50S ribosomal protein L5 RplE|187 AA	21.019	187	12.3	8	20.3	0	0	19886000	12501000	60727000	0	0	14421000	24614000	25953000	0	0
Rv2524c|fas|Probable fatty acid synthase Fas (fatty acid synthetase)|3069 AA	326.22	3069	21.1	10.8	19	2.1	2.1	532430000	83793000	460290000	6213100	3807700	37890000	24305000	32201000	4863400	9484600
Rv2258c|Rv2258c|Possible transcriptional regulatory protein|353 AA	37.513	353	16.7	13	10.2	5.9	0	67050000	23422000	41523000	821540	0	23662000	23777000	17662000	0	0
Rv3456c|rplQ|50S ribosomal protein L17 RplQ|180 AA	19.475	180	19.4	24.4	40	0	0	30195000	30127000	80816000	0	0	18043000	23466000	24193000	0	0
Rv1023|eno|Probable enolase Eno|429 AA	44.929	429	35	27.5	28	8.6	0	214270000	45892000	160920000	1975200	0	42715000	23424000	24646000	3897700	0
Rv0036c|Rv0036c|Conserved protein|257 AA	27.546	257	40.1	34.6	40.1	0	0	122140000	42431000	80484000	0	0	27579000	23389000	19340000	0	0
Rv0709|rpmC|50S ribosomal protein L29 RpmC|77 AA	8.8589	77	72.7	45.5	63.6	14.3	0	112780000	21532000	90460000	2778900	0	30620000	23343000	27169000	0	0
Rv3389c|htdY|Probable 3-hydroxyacyl-thioester dehydratase HtdY|290 AA	30.296	290	45.5	33.1	19.3	5.9	0	184610000	51169000	85720000	0	0	24070000	23289000	22527000	0	0
Rv0703|rplW|50S ribosomal protein L23 RplW|100 AA	10.958	100	57	50	66	30	0	57882000	24683000	95147000	3443100	0	20293000	23280000	27318000	20442000	0
Rv0548c|menB|Naphthoate synthase MenB (dihydroxynaphthoic acid synthetase) (DHNA synthetase)|314 AA	34.657	314	22.3	16.6	26.1	0	0	48818000	15393000	42148000	0	0	18225000	23247000	15037000	0	0
Rv0905|echA6|Possible enoyl-CoA hydratase EchA6 (enoyl hydrase) (unsaturated acyl-CoA hydratase) (crotonase)|243 AA	26.029	243	46.1	32.5	40.3	12.3	0	153820000	46262000	137660000	2351500	0	42563000	22839000	42053000	6433900	0
Rv2711|ideR|Iron-dependent repressor and activator IdeR|230 AA	25.233	230	41.7	25.2	30	30	0	71828000	20984000	67603000	5996000	0	23853000	22524000	20219000	23875000	0
Rv0270|fadD2|Probable fatty-acid-CoA ligase FadD2 (fatty-acid-CoA synthetase) (fatty-acid-CoA synthase)|560 AA	59.892	560	40	29.1	40.9	0	0	242590000	61218000	213990000	0	0	26671000	22294000	22790000	0	0
Rv1284|canA|Beta-carbonic anhydrase|163 AA	18.157	163	36.8	10.4	42.3	0	0	103610000	13031000	75739000	0	0	33937000	22237000	27684000	0	0
Rv1294|thrA|Probable homoserine dehydrogenase ThrA|441 AA	45.52	441	20	9.5	16.8	0	0	91510000	15840000	51085000	0	0	29500000	22102000	28621000	0	0
Rv2969c|Rv2969c|Possible conserved membrane or secreted protein|255 AA	26.829	255	17.3	14.1	13.7	0	0	43965000	16959000	46275000	0	0	17208000	22054000	19323000	0	0
Rv0635|hadA|(3R)-hydroxyacyl-ACP dehydratase subunit HadA|158 AA	17.448	158	48.7	32.3	32.3	13.3	0	130590000	31704000	89413000	13437000	0	28071000	22025000	25046000	59132000	0
Rv1558|Rv1558|Conserved protein|148 AA	16.347	148	66.2	25.7	60.1	8.1	0	90163000	14972000	97329000	0	0	39594000	21870000	38370000	0	0
Rv0504c|Rv0504c|Conserved protein|166 AA	18.36	166	24.1	16.9	10.8	0	0	78416000	24484000	30184000	0	0	25214000	21411000	16281000	0	0
Rv2461c|clpP1|Probable ATP-dependent CLP protease proteolytic subunit 1 ClpP1 (endopeptidase CLP)|200 AA	21.675	200	35.5	13.5	32	0	0	70227000	14547000	112780000	0	0	24153000	21214000	39760000	0	0
Rv1980c|mpt64|Immunogenic protein Mpt64 (antigen Mpt64/MPB64)|228 AA	24.823	228	14.5	21.9	48.2	0	0	29701000	21073000	243400000	0	0	17004000	21184000	65145000	0	0
Rv0248c|Rv0248c|Probable succinate dehydrogenase [iron-sulfur subunit] (succinic dehydrogenase)|646 AA sdhA	70.68	646	34.1	28.2	26.9	2.6	0	294580000	78941000	166560000	5828800	0	40559000	21042000	21205000	7893300	0
Rv3520c|Rv3520c|Possible coenzyme F420-dependent oxidoreductase|347 AA	37.584	347	27.7	17.6	19.6	0	0	97730000	23400000	50876000	0	0	30817000	20895000	18456000	0	0
Rv1404|Rv1404|Probable transcriptional regulatory protein|160 AA	17.521	160	25.6	21.2	26.2	0	0	63921000	18057000	70671000	0	0	23110000	20570000	25856000	0	0
Rv0984|moaB2|Possible pterin-4-alpha-carbinolamine dehydratase MoaB2 (PHS) (4-alpha- hydroxy-tetrahydropterin dehydratase) (pterin-4-a-carbinolamine dehydratase) (phenylalanine hydroxylase-stimulating protein) (PHS) (pterin carbinolamine dehydratase) (PCD)	18.441	181	22.1	13.8	22.1	0	0	57747000	15148000	47173000	0	0	18391000	20494000	14456000	0	0
Rv1324|Rv1324|Possible thioredoxin|304 AA	32.138	304	26.3	24	24	6.2	0	74155000	22614000	60763000	424240	0	23974000	20372000	18769000	0	0
Rv0682|rpsL|30S ribosomal protein S12 RpsL|124 AA	13.849	124	19.4	19.4	19.4	7.3	0	36257000	18713000	50333000	3090600	0	16096000	20336000	24261000	0	0
Rv0503c|cmaA2|Cyclopropane-fatty-acyl-phospholipid synthase 2 CmaA2 (cyclopropane fatty acid synthase) (CFA synthase) (cyclopropane mycolic acid synthase 2) (mycolic acid trans-cyclopropane synthetase)|302 AA	34.66	302	40.4	18.5	19.2	0	0	121870000	21509000	51667000	0	0	33102000	20256000	15774000	0	0
Rv3443c|rplM|50S ribosomal protein L13 RplM|147 AA	16.305	147	42.2	47.6	38.1	6.8	0	38867000	33780000	70957000	2228700	0	17923000	20170000	21522000	0	0
Rv1448c|tal|Probable transaldolase Tal|373 AA	40.72	373	31.1	24.4	34	0	0	93292000	37027000	89897000	0	0	20869000	20152000	17432000	0	0
Rv0644c|mmaA2|Methoxy mycolic acid synthase 2 MmaA2 (methyl mycolic acid synthase 2) (MMA2) (hydroxy mycolic acid synthase)|287 AA	32.724	287	57.1	34.5	43.9	0	0	156650000	32554000	105630000	0	0	23772000	20134000	19093000	0	0
Rv2195|qcrA|Probable rieske iron-sulfur protein QcrA|429 AA	46.922	429	28.4	25.6	31	3.7	0	154880000	46260000	196060000	1099200	0	24881000	20042000	25652000	0	0
Rv2606c|snzP|Possible pyridoxine biosynthesis protein SnzP|299 AA	31.365	299	30.4	19.7	30.4	0	0	69134000	16792000	67191000	0	0	23698000	19930000	22376000	0	0
Rv0580c|Rv0580c|Conserved protein|163 AA	18.035	163	41.7	30.1	41.1	0	0	113020000	30502000	141770000	0	0	31354000	19889000	28801000	0	0
Rv1099c|glpX|Fructose 1,6-bisphosphatase GlpX|362 AA	38.084	362	30.1	17.7	21.5	0	0	94217000	18738000	67326000	0	0	28674000	19819000	29135000	0	0
Rv0066c|icd2|Probable isocitrate dehydrogenase [NADP] Icd2 (oxalosuccinate decarboxylase) (IDH) (NADP+-specific ICDH) (IDP)|745 AA	82.549	745	26.2	16	31.3	1.2	0	261990000	41631000	276030000	0	0	36396000	19800000	36611000	0	0
Rv2196|qcrB|Probable ubiquinol-cytochrome C reductase QcrB (cytochrome B subunit)|549 AA	61.014	549	16.9	19.5	8.4	0	0	119880000	41790000	90804000	0	0	19425000	19785000	20720000	0	0
Rv0721|rpsE|30S ribosomal protein S5 RpsE|220 AA	22.888	220	38.6	33.2	42.3	11.4	6.4	53966000	35368000	180930000	7492700	2815700	11832000	19742000	42996000	22930000	0
Rv0566c|Rv0566c|Conserved protein|163 AA	18.077	163	35.6	36.8	35.6	0	0	62708000	17106000	49720000	0	0	22245000	19698000	19254000	0	0
Rv0475|hbhA|Iron-regulated heparin binding hemagglutinin HbhA (adhesin)|199 AA	21.534	199	30.7	40.2	50.3	55.8	12.1	87702000	25994000	168240000	57851000	5700900	19331000	19444000	30738000	74592000	0
Rv0384c|clpB|Probable endopeptidase ATP binding protein (chain B) ClpB (ClpB protein) (heat shock protein F84.1)|848 AA	92.535	848	36.6	14.9	33.5	4.5	0	310920000	34937000	248330000	12581000	0	50931000	19403000	53725000	21024000	0
Rv0469|umaA|Possible mycolic acid synthase UmaA|286 AA	33.095	286	56.3	21.7	47.6	2.4	0	199820000	23403000	131560000	843890	0	28047000	19384000	22665000	0	0
Rv0231|fadE4|Probable acyl-CoA dehydrogenase FadE4|568 AA	63.494	568	22.2	24.1	20.1	0	0	130220000	43728000	71729000	0	0	20331000	19346000	15795000	0	0
Rv0720|rplR|50S ribosomal protein L18 RplR|122 AA	13.184	122	23.8	16.4	30.3	7.4	0	27164000	13301000	94286000	1797400	0	15507000	19260000	32738000	0	0
Rv0702|rplD|50S ribosomal protein L4 RplD|223 AA	23.743	223	18.4	17.5	21.5	15.2	6.3	49969000	19211000	75670000	20199000	11393000	17748000	19168000	17871000	0	0
Rv1626|Rv1626|Probable two-component system transcriptional regulator|205 AA	22.669	205	43.4	35.6	46.8	0	0	119090000	28967000	110560000	0	0	27314000	19159000	24530000	0	0
Rv0002|dnaN|DNA polymerase III (beta chain) DnaN (DNA nucleotidyltransferase)|402 AA	42.113	402	30.8	30.3	29.9	2.2	0	124470000	43509000	113870000	1846900	0	19804000	19090000	17914000	0	0
Rv3914|trxC|Thioredoxin TrxC (TRX) (MPT46)|116 AA	12.544	116	20.7	27.6	36.2	12.1	0	20584000	24467000	91303000	3554300	0	18319000	19085000	29511000	0	0
Rv1869c|Rv1869c|Probable reductase|411 AA	43.629	411	37	16.3	25.1	0	0	142040000	25481000	66400000	0	0	19945000	18954000	18263000	0	0
Rv3311|Rv3311|Conserved protein|420 AA	45.732	420	10.2	8.8	10.5	2.4	0	71668000	9763500	26490000	980950	0	23340000	18746000	13219000	0	0
Rv0710|rpsQ|30S ribosomal protein S17 RpsQ|136 AA	14.84	136	24.3	24.3	24.3	0	0	43922000	20379000	61389000	0	0	15658000	18626000	21871000	0	0
Rv3699|Rv3699|Conserved protein|233 AA	24.998	233	32.2	27	22.7	7.7	0	68314000	24278000	35996000	1711900	0	27286000	18515000	17253000	0	0
Rv0637|hadC|(3R)-hydroxyacyl-ACP dehydratase subunit HadC|166 AA	18.929	166	22.9	17.5	10.8	0	0	54280000	16681000	28241000	0	0	19686000	18292000	16637000	0	0
Rv1181|pks4|Probable polyketide beta-ketoacyl synthase Pks4|1582 AA	168.08	1582	16.3	9.9	13.3	0	0	119390000	29180000	142690000	0	0	19113000	18272000	19064000	0	0
Rv0247c|Rv0247c|Probable succinate dehydrogenase [iron-sulfur subunit] (succinic dehydrogenase)|248 AA sdhB	28.626	248	25	21	29.8	8.5	0	79007000	20676000	73026000	5748100	0	27989000	17898000	23331000	33802000	0
Rv1843c|guaB1|Probable inosine-5-monophosphate dehydrogenase GuaB1(imp dehydrogenase) (IMPDH) (IMPD)|479 AA	49.932	479	21.7	22.3	23	0	0	70864000	23555000	72665000	0	0	18632000	17657000	17221000	0	0
Rv0719|rplF|50S ribosomal protein L6 RplF|179 AA	19.377	179	28.5	45.3	50.3	8.4	0	27465000	33998000	169000000	5297600	0	8661000	17638000	29720000	0	0
Rv1437|pgk|Probable phosphoglycerate kinase Pgk|412 AA	42.512	412	26.7	27.4	29.6	9.2	0	58179000	28741000	58740000	1733800	0	21108000	17553000	13749000	10806000	0
Rv1218c|Rv1218c|Probable tetronasin-transport ATP-binding protein ABC transporter|311 AA	33.448	311	19	12.5	26.4	0	0	23083000	7102300	85224000	0	0	17762000	17544000	20750000	0	0
Rv0873|fadE10|Probable acyl-CoA dehydrogenase FadE10|650 AA	70.744	650	26.6	25.2	30.9	0	0	181010000	45987000	163340000	0	0	19408000	17401000	16494000	0	0
Rv1295|thrC|Threonine synthase ThrC (ts)|360 AA	37.321	360	20.6	36.9	36.7	0	0	52683000	30624000	57324000	0	0	17105000	17288000	16096000	0	0
Rv3716c|Rv3716c|Conserved protein|133 AA	13.357	133	0	29.3	29.3	0	0	0	2288500	63230000	0	0	0	17272000	16719000	0	0
Rv2289|cdh|Probable CDP-diacylglycerol pyrophosphatase Cdh (CDP-diacylglycerol diphosphatase) (CDP-diacylglycerol phosphatidylhydrolase)|260 AA	28.576	260	16.9	11.2	13.5	0	0	25408000	14260000	45549000	0	0	10700000	17092000	19702000	0	0
Rv3285|accA3|Probable bifunctional protein acetyl-/propionyl-coenzyme A carboxylase (alpha chain) AccA3: biotin carboxylase + biotin carboxyl carrier protein (BCCP)|600 AA	63.75	600	35	18.2	23	9.2	0	213200000	33927000	152620000	13786000	0	27459000	16966000	19860000	0	0
Rv0718|rpsH|30S ribosomal protein S8 RpsH|132 AA	14.411	132	64.4	59.8	64.4	5.3	0	112020000	27402000	117420000	2058600	0	23499000	16904000	21810000	0	0
Rv1636|TB15.3|Iron-regulated universal stress protein family protein TB15.3|146 AA	15.312	146	74	34.9	67.8	45.2	0	143760000	8501400	400880000	22143000	0	40009000	16789000	115350000	40149000	0
Rv0333|Rv0333|Unknown protein|124 AA	13.074	124	17.7	17.7	17.7	0	0	36557000	10677000	29140000	0	0	15727000	16767000	17444000	0	0
Rv2996c|serA1|Probable D-3-phosphoglycerate dehydrogenase SerA1 (PGDH)|528 AA	54.522	528	41.5	15	32.4	15.3	0	294120000	28908000	293670000	7654200	0	65587000	16751000	37889000	12291000	0
Rv3042c|serB2|Probable phosphoserine phosphatase SerB2 (PSP) (O-phosphoserine phosphohydrolase) (pspase)|409 AA	43.058	409	14.2	3.7	9.5	0	0	44496000	6371600	28431000	0	0	14881000	16706000	11060000	0	0
Rv1751|Rv1751|Probable oxidoreductase|460 AA	50.412	460	24.6	12.8	16.5	0	0	81716000	18773000	70826000	0	0	14021000	16702000	15617000	0	0
Rv3780|Rv3780|Conserved protein|178 AA	19.484	178	24.2	15.7	28.1	0	0	35639000	10990000	65924000	0	0	17413000	16663000	27001000	0	0
Rv2909c|rpsP|30S ribosomal protein S16 RpsP|162 AA	17.437	162	50	17.3	47.5	0	0	57792000	8390500	158490000	0	0	16332000	16641000	50002000	0	0
Rv1623c|cydA|Probable integral membrane cytochrome D ubiquinol oxidase (subunit I) CydA (cytochrome BD-I oxidase subunit I)|485 AA	53.826	485	9.1	11.3	9.1	0	0	59428000	18118000	67943000	0	0	17743000	16620000	18326000	0	0
Rv1297|rho|Probable transcription termination factor Rho homolog|602 AA	65.101	602	24.4	14	22.9	4	5.6	59921000	17940000	93196000	5177800	475880	13522000	16595000	22186000	13371000	0
Rv1093|glyA1|Serine hydroxymethyltransferase 1 GlyA1|426 AA	45.029	426	54.2	23.2	34.7	8.9	0	159770000	35540000	104660000	3014700	0	24370000	16572000	21113000	4744000	0
Rv2831|echA16|Probable enoyl-CoA hydratase EchA16 (enoyl hydrase) (unsaturated acyl-CoA hydratase) (crotonase)|249 AA	26.63	249	36.9	18.5	36.9	0	0	80993000	20884000	82315000	0	0	22601000	16523000	19626000	0	0
Rv3043c|ctaD|Probable cytochrome C oxidase polypeptide I CtaD (cytochrome AA3 subunit 1)|573 AA	63.654	573	7.5	8.9	7.2	0	0	38688000	17635000	42116000	0	0	20292000	16429000	19559000	0	0
Rv1017c|prsA|Probable ribose-phosphate pyrophosphokinase PrsA (phosphoribosyl pyrophosphate synthetase) (PRPP synthetase)|326 AA	35.459	326	32.8	18.7	37.7	2.8	0	105390000	24331000	145350000	2316300	0	16752000	16373000	21083000	0	0
Rv3205c|Rv3205c|Conserved protein|292 AA	31.351	292	24.7	17.1	14	0	0	58188000	22076000	34878000	0	0	16036000	16137000	13331000	0	0
Rv3678A|Rv3678A|Conserved hypothetical protein|53 AA	5.9147	53	94.3	35.8	35.8	0	0	27804000	10132000	68931000	0	0	0	16121000	31720000	0	0
Rv0148|Rv0148|Probable short-chain type dehydrogenase/reductase|286 AA	29.778	286	55.9	17.5	65	13.6	8	99512000	20780000	147500000	4062400	0	27068000	16055000	38336000	7389000	0
Rv0351|grpE|Probable GrpE protein (HSP-70 cofactor)|235 AA	24.5	235	33.6	12.3	26	15.7	6.8	125030000	8559300	73949000	25162000	528470	39897000	15959000	53435000	53685000	0
Rv0577|TB27.3|Conserved protein TB27.3|261 AA	27.343	261	30.7	15.3	30.7	8	0	50238000	11272000	51025000	590170	0	17334000	15774000	15963000	0	0
Rv0006|gyrA|DNA gyrase (subunit A) GyrA (DNA topoisomerase (ATP-hydrolysing)) (DNA topoisomerase II) (type II DNA topoisomerase)|838 AA	92.273	838	30.2	18.9	27.6	0	4.4	225200000	50908000	205460000	0	22697000	16591000	15704000	17548000	0	0
Rv0144|Rv0144|Probable transcriptional regulatory protein (possibly TetR-family)|280 AA	30.611	280	17.1	13.6	14.3	0	0	48619000	13105000	36324000	0	0	18273000	15697000	13160000	0	0
Rv2391|sirA|Ferredoxin-dependent sulfite reductase SirA|563 AA	62.997	563	26.5	14	21	0	0	141370000	28103000	72331000	0	0	18981000	15506000	14437000	0	0
Rv2245|kasA|3-oxoacyl-[acyl-carrier protein] synthase 1 KasA (beta-ketoacyl-ACP synthase) (KAS I)|416 AA	43.284	416	31.7	26	33.2	3.1	0	170840000	26709000	165910000	2075200	0	31111000	15440000	34728000	0	0
Rv0708|rplP|50S ribosomal protein L16 RplP|138 AA	15.692	138	20.3	29.7	20.3	9.4	0	17806000	12414000	24661000	2598000	0	11752000	15403000	0	0	0
Rv0262c|aac|Aminoglycoside 2-N-acetyltransferase Aac (Aac(2)-IC)|181 AA	20.005	181	17.1	13.8	21.5	0	0	8410800	7581000	69229000	0	0	0	15343000	26153000	0	0
Rv3676|crp|Transcriptional regulatory protein Crp (Crp/Fnr-family)|224 AA	24.759	224	44.6	16.1	55.4	0	0	201270000	18067000	196780000	0	0	42324000	15321000	36350000	0	0
Rv2460c|clpP2|Probable ATP-dependent CLP protease proteolytic subunit 2 ClpP2 (endopeptidase CLP 2)|214 AA	23.507	214	18.2	14.5	23.8	5.6	0	73534000	5401900	92634000	529870	0	38955000	15248000	32583000	0	0
Rv1795|eccD5|ESX conserved component EccD5. ESX-5 type VII secretion system protein. Probable membrane protein.|503 AA	53.435	503	18.1	8.3	12.1	0	0	58665000	11284000	60581000	0	0	15035000	15229000	16861000	0	0
Rv2941|fadD28|Fatty-acid-AMP ligase FadD28 (fatty-acid-AMP synthetase) (fatty-acid-AMP synthase)|580 AA	62.64	580	16	9.5	19.5	12.1	5	99459000	14967000	115370000	8290400	3268600	24333000	15191000	20867000	11705000	0
Rv1077|cbs|Probable cystathionine beta-synthase Cbs (serine sulfhydrase) (beta-thionase) (hemoprotein H-450)|464 AA	48.635	464	24.4	21.1	15.9	0	0	46342000	20085000	60989000	0	0	13858000	15030000	11754000	0	0
Rv1094|desA2|Possible acyl-[acyl-carrier protein] desaturase DesA2 (acyl-[ACP] desaturase) (stearoyl-ACP desaturase)|275 AA	31.359	275	38.5	26.9	37.8	6.2	0	89375000	20516000	89162000	756760	0	15193000	14940000	14627000	0	0
Rv3051c|nrdE|Ribonucleoside-diphosphate reductase (alpha chain) NrdE (ribonucleotide reductase small subunit) (R1F protein)|693 AA	79.29	693	15.9	12.3	17	0	0	120510000	24945000	106630000	0	0	20641000	14928000	15650000	0	0
Rv2187|fadD15|Long-chain-fatty-acid-CoA ligase FadD15 (fatty-acid-CoA synthetase) (fatty-acid-CoA synthase)|600 AA	64.002	600	30.8	14	28.2	0	0	113220000	18659000	116330000	0	0	23660000	14923000	28597000	0	0
Rv0700|rpsJ|30S ribosomal protein S10 RpsJ (transcription antitermination factor NusE)|101 AA	11.399	101	37.6	15.8	57.4	21.8	0	66004000	10446000	131300000	6337500	0	26695000	14847000	44382000	0	0
Rv0583c|lpqN|Probable conserved lipoprotein LpqN|228 AA	23.682	228	4.4	20.6	8.3	0	0	8211400	13553000	21698000	0	0	0	14803000	12955000	0	0
Rv0227c|Rv0227c|Probable conserved membrane protein|421 AA	45.527	421	23.5	16.2	16.2	0	0	50539000	17577000	38793000	0	0	14715000	14802000	12642000	0	0
Rv1159A|Rv1159A|Unknown protein|94 AA	10.38	94	47.9	26.6	26.6	0	0	47135000	7981800	27921000	0	0	28937000	14798000	19414000	0	0
Rv2215|dlaT|DlaT, dihydrolipoamide acyltransferase, E2 component of pyruvate dehydrogenase|553 AA	57.087	553	44.1	21.7	46.7	12.5	2.7	348100000	34498000	371010000	10820000	1810400	58103000	14782000	57416000	15296000	0
Rv3850|Rv3850|Conserved protein|218 AA	23.811	218	4.1	26.6	21.1	5.5	0	9304100	14372000	14587000	1338300	0	0	14696000	10653000	0	0
Rv2214c|ephD|Possible short-chain dehydrogenase EphD|592 AA	64.029	592	8.8	8.8	10.1	0	0	21554000	12279000	17301000	0	0	12450000	14577000	0	0	0
Rv2534c|efp|Probable elongation factor P Efp|187 AA	20.375	187	26.2	7.5	44.4	4.3	0	40673000	8017100	43564000	0	0	19071000	14571000	16002000	0	0
Rv3710|leuA|2-isopropylmalate synthase LeuA (alpha-isopropylmalate synthase) (alpha-IPM synthetase) (IPMS)|644 AA	70.081	644	16.6	4.7	12.7	6.7	3	39763000	6381000	44846000	17981000	3676200	12543000	14528000	11167000	0	0
Rv1454c|qor|Probable quinone reductase Qor (NADPH:quinone reductase) (zeta-crystallin homolog protein)|328 AA	34.046	328	17.4	13.1	14.9	0	0	52099000	16691000	37008000	0	0	17918000	14369000	13384000	0	0
Rv0723|rplO|50S ribosomal protein L15 RplO|146 AA	15.501	146	25.3	19.2	41.1	0	0	23083000	11506000	37373000	0	0	10482000	14259000	10548000	0	0
Rv2579|dhaA|Possible haloalkane dehalogenase DhaA (1-chlorohexane halidohydrolase)|300 AA	33.728	300	25.7	17	22.7	0	0	54827000	14823000	37330000	0	0	15162000	14248000	11032000	0	0
Rv0731c|Rv0731c|Possible S-adenosylmethionine-dependent methyltransferase|318 AA	34.95	318	16.7	10.4	4.7	0	0	37465000	9590200	11498000	0	0	15270000	14217000	0	0	0
Rv0281|Rv0281|Possible S-adenosylmethionine-dependent methyltransferase|302 AA	32.965	302	32.1	25.2	25.2	0	0	107670000	21045000	54291000	0	0	18576000	14163000	14203000	0	0
Rv2993c|Rv2993c|Possible 2-hydroxyhepta-2,4-diene-1,7-dioate isomerase (HHDD isomerase)|239 AA	25.341	239	14.6	10	13.4	11.3	0	31618000	9151500	27970000	846840	0	14997000	14016000	11541000	0	0
Rv0249c|Rv0249c|Probable succinate dehydrogenase [membrane anchor subunit] (succinic dehydrogenase)|273 AA	31.077	273	8.4	2.9	2.9	0	0	21058000	6263700	12123000	0	0	10941000	13975000	0	0	0
Rv3270|ctpC|Probable metal cation-transporting P-type ATPase C CtpC|718 AA	76.494	718	18.7	14.1	14.2	0	0	63578000	18404000	56240000	0	0	14688000	13954000	14779000	0	0
Rv2110c|prcB|Proteasome beta subunit PrcB; assembles with alpha subunit PrcA.|291 AA	30.273	291	22	8.2	6.5	7.6	0	39812000	8858200	4900500	18061000	0	12052000	13500000	0	0	0
Rv3193c|Rv3193c|Probable conserved transmembrane protein|992 AA	107.47	992	14	7.2	12.1	5.4	0	38421000	13278000	41281000	16381000	0	11006000	13455000	11649000	39167000	0
Rv3011c|gatA|Probable glutamyl-tRNA(GLN) amidotransferase (subunit A) GatA (Glu-ADT subunit A)|494 AA	51.388	494	18.4	5.1	18.4	0	0	72928000	12437000	57268000	0	0	22888000	13452000	15628000	0	0
Rv1643|rplT|50S ribosomal protein L20 RplT|129 AA	14.527	129	59.7	38.8	45.7	22.5	0	71255000	16318000	65357000	4886500	0	14147000	13450000	14326000	13688000	0
Rv1248c|Rv1248c|Multifunctional alpha-ketoglutarate metabolic enzyme|1231 AA	135.87	1231	23.1	13.2	24.1	1	0	169630000	44979000	172340000	600710	0	16763000	13353000	15179000	0	0
Rv0400c|fadE7|Acyl-CoA dehydrogenase FadE7|395 AA	42.297	395	6.6	6.6	6.6	0	0	14470000	6282400	15008000	0	0	0	13316000	10638000	0	0
Rv2054|Rv2054|Conserved protein|237 AA	25.183	237	13.5	14.3	20.3	0	0	20028000	11045000	30342000	0	0	10262000	13274000	12951000	0	0
Rv3390|lpqD|Probable conserved lipoprotein LpqD|236 AA	25.056	236	16.9	14.4	30.5	0	0	32972000	12777000	44335000	0	0	11724000	13270000	11950000	0	0
Rv0458|Rv0458|Probable aldehyde dehydrogenase|507 AA	54.574	507	8.9	14.2	5.7	0	0	45477000	18198000	25173000	0	0	12031000	13146000	13247000	0	0
Rv0787A|Rv0787A|Conserved protein|79 AA	8.5896	79	44.3	31.6	44.3	0	0	29329000	8243900	24984000	0	0	14527000	13092000	14762000	0	0
Rv2454c|Rv2454c|Probable oxidoreductase (beta subunit)|373 AA	40.143	373	26	12.6	16.1	0	0	70803000	7422500	57109000	0	0	18961000	13019000	17489000	0	0
Rv0889c|citA|Probable citrate synthase II CitA|373 AA	40.146	373	15.5	18.5	18.5	0	0	26990000	15807000	24495000	0	0	12606000	12981000	10053000	0	0
Rv0379|secE2|Possible protein transport protein SecE2|71 AA	7.9661	71	49.3	49.3	59.2	31	31	30204000	9173100	39507000	2670700	2202100	13151000	12944000	16210000	0	0
Rv1080c|greA|Probable transcription elongation factor GreA (transcript cleavage factor GreA)|164 AA	17.854	164	48.8	24.4	48.8	0	0	89858000	15892000	101950000	0	0	20217000	12924000	23551000	0	0
Rv1274|lprB|Possible lipoprotein LprB|185 AA	19.707	185	4.9	8.6	8.6	0	0	11089000	7654000	12046000	0	0	0	12861000	6496300	0	0
Rv2145c|wag31|Diviva family protein Wag31|260 AA	28.277	260	39.6	25	46.9	4.2	4.2	205230000	14772000	314070000	4129100	3783700	38525000	12856000	61606000	0	0
Rv0859|fadA|Possible acyl-CoA thiolase FadA|403 AA	42.414	403	28.8	21.3	30.3	5.2	0	218420000	19125000	224710000	690100	0	36643000	12699000	35014000	0	0
Rv0464c|Rv0464c|Conserved protein|190 AA	21.304	190	17.9	27.9	35.8	0	0	29058000	15059000	40931000	0	0	13022000	12682000	13970000	0	0
Rv2298|Rv2298|Conserved protein|323 AA	34.986	323	12.4	19.5	33.7	3.4	0	15113000	17698000	72432000	0	0	8461800	12668000	19597000	0	0
Rv0931c|pknD|Transmembrane serine/threonine-protein kinase D PknD (protein kinase D) (STPK D)|664 AA	69.512	664	17.2	9	22	0	0	128370000	16053000	122150000	0	0	21374000	12662000	24086000	0	0
Rv3528c|Rv3528c|Unknown protein|237 AA	27.44	237	19.4	16.9	18.1	0	0	23759000	11812000	38915000	0	0	8505300	12581000	18338000	0	0
Rv1484|inhA|NADH-dependent enoyl-[acyl-carrier-protein] reductase InhA (NADH-dependent enoyl-ACP reductase)|269 AA	28.528	269	50.6	11.2	47.6	3	0	98672000	10230000	89123000	0	0	21899000	12524000	21489000	0	0
Rv3436c|glmS|Probable glucosamine--fructose-6-phosphate aminotransferase [isomerizing] GlmS (hexosephosphate aminotransferase) (D-fructose-6-phosphate amidotransferase) (GFAT) (L-glutamine-D-fructose-6-phosphate amidotransferase) (glucosamine-6-phosphate s	67.539	624	13.8	9.8	12	0	0	32061000	7837600	40001000	0	0	14192000	12437000	0	0	0
Rv3816c|Rv3816c|Possible acyltransferase|259 AA	28.421	259	10.4	10.4	2.7	0	0	20998000	10778000	3496700	0	0	7888800	12348000	0	0	0
Rv3692|moxR2|Probable methanol dehydrogenase transcriptional regulatory protein MoxR2|358 AA	37.904	358	20.4	11.2	24	0	0	48986000	5614200	56013000	0	0	15581000	12260000	17969000	0	0
Rv0730|Rv0730|GCN5-related N-acetyltransferase|242 AA	25.98	242	23.6	20.7	14	10.7	5.8	60220000	12809000	42132000	3350400	2004500	30390000	12252000	24636000	11905000	0
Rv3140|fadE23|Probable acyl-CoA dehydrogenase FadE23|401 AA	43.344	401	18	12	18	0	0	64021000	14868000	64729000	0	0	14852000	12227000	21842000	0	0
Rv2213|pepB|Probable aminopeptidase PepB|515 AA	53.449	515	23.9	19.2	22.3	3.5	0	67456000	19353000	76287000	651990	0	15215000	12202000	17652000	0	0
Rv2031c|hspX|Heat shock protein HspX (alpha-crystallin homolog) (14 kDa antigen) (HSP16.3)|144 AA	16.227	144	34	21.5	34	0	0	98810000	8803100	82283000	0	0	31111000	12141000	26248000	0	0
Rv1875|Rv1875|Conserved protein|147 AA	15.979	147	68	21.8	27.9	0	0	54026000	8637200	32372000	0	0	16491000	12137000	12910000	0	0
Rv2718c|nrdR|Probable transcriptional regulatory protein NrdR|154 AA	17.177	154	31.8	31.8	18.2	0	0	25587000	10249000	18667000	0	0	11727000	12055000	9356000	0	0
Rv0020c|fhaA|Conserved protein with FHA domain, FhaA|527 AA	56.88	527	32.3	14.8	37	22.4	46.3	189150000	36139000	235870000	108620000	2182000000	23156000	11948000	31736000	164770000	2246000000
Rv2211c|gcvT|Probable aminomethyltransferase GcvT (glycine cleavage system T protein)|379 AA	39.597	379	14	8.2	6.6	0	0	60577000	10907000	18337000	0	0	18847000	11810000	0	0	0
Rv2334|cysK1|Cysteine synthase a CysK1 (O-acetylserine sulfhydrylase A) (O-acetylserine (thiol)-lyase A) (CSASE A)|310 AA	32.752	310	22.3	22.3	14.8	0	0	49485000	17110000	25012000	0	0	14551000	11789000	10057000	0	0
Rv1783|eccC5|ESX conserved component EccC5. ESX-5 type VII secretion system protein.|1391 AA	152.74	1391	11.1	6.2	8.9	0	0	72340000	14580000	66242000	0	0	14432000	11669000	13503000	0	0
Rv3099c|Rv3099c|Conserved protein|283 AA	30.475	283	23.3	11.3	16.6	0	0	48490000	8170500	33895000	0	0	13051000	11607000	10620000	0	0
Rv0824c|desA1|Probable acyl-[acyl-carrier protein] desaturase DesA1 (acyl-[ACP] desaturase) (stearoyl-ACP desaturase) (protein Des)|338 AA	38.77	338	30.2	10.9	24.6	0	0	92325000	12630000	71292000	0	0	19746000	11585000	16295000	0	0
Rv0500|proC|Probable pyrroline-5-carboxylate reductase ProC (P5CR) (P5C reductase)|295 AA	30.171	295	23.7	15.3	30.2	0	0	34856000	9099600	43712000	0	0	13444000	11579000	10030000	0	0
Rv1536|ileS|Isoleucyl-tRNA synthetase IleS|1041 AA	117.31	1041	15.9	11.3	11.5	0	0	86631000	24238000	53044000	0	0	13745000	11529000	13437000	0	0
Rv2940c|mas|Probable multifunctional mycocerosic acid synthase membrane-associated Mas|2111 AA	224.38	2111	14	3.4	7.5	5.1	0	151880000	12639000	79039000	22330000	0	32602000	11523000	17134000	28917000	0
Rv2455c|Rv2455c|Probable oxidoreductase (alpha subunit)|653 AA	69.15	653	23.3	13.2	24.2	2.5	0	94997000	14832000	109090000	1307400	0	16826000	11518000	15667000	0	0
Rv1544|Rv1544|Possible ketoacyl reductase|267 AA	28.199	267	21.7	16.1	25.5	7.5	0	38711000	11517000	41224000	0	0	10162000	11496000	10253000	0	0
Rv1856c|Rv1856c|Possible oxidoreductase|225 AA	23.228	225	28	28.4	21.3	0	0	50960000	9562800	82414000	0	0	24055000	11392000	45283000	0	0
Rv2476c|gdh|Probable NAD-dependent glutamate dehydrogenase Gdh (NAD-Gdh) (NAD-dependent glutamic dehydrogenase)|1624 AA	176.9	1624	24.9	12.7	15.5	0.7	0	245970000	38127000	183740000	3124900	0	15003000	11381000	13445000	0	0
Rv2445c|ndkA|Probable nucleoside diphosphate kinase NdkA (NDK) (NDP kinase) (nucleoside-2-P kinase)|136 AA	14.475	136	47.8	36	52.9	0	0	37224000	12576000	72239000	0	0	9688800	11190000	17197000	0	0
Rv2868c|gcpE|Probable GcpE protein|387 AA	40.45	387	8.8	7	14.5	12.1	0	34648000	5418300	43752000	1493700	0	13659000	11147000	12874000	0	0
Rv0470c|pcaA|Mycolic acid synthase PcaA (cyclopropane synthase)|287 AA	33.027	287	20.9	13.6	9.1	8.4	0	38557000	10746000	22785000	204240	0	11452000	11123000	13918000	0	0
Rv2002|fabG3|Possible 20-beta-hydroxysteroid dehydrogenase FabG3 (cortisone reductase) ((R)-20-hydroxysteroid dehydrogenase)|260 AA	27.029	260	17.7	12.3	25	0	0	29174000	9905600	41128000	0	0	15797000	10983000	15159000	0	0
Rv3410c|guaB3|Probable inosine-5-monophosphate dehydrogenase GuaB3 (imp dehydrogenase) (inosinic acid dehydrogenase) (inosinate dehydrogenase) (imp oxidoreductase) (inosine-5-monophosphate oxidoreductase) (IMPDH) (IMPD)|375 AA	38.99	375	30.1	16	16	0	2.9	42449000	9338400	25982000	0	81464000	10975000	10940000	10825000	0	0
Rv0798c|cfp29|29 KDa antigen CFP29|265 AA	28.83	265	21.5	15.5	28.3	0	0	44279000	8990800	68120000	0	0	11740000	10934000	15732000	0	0
Rv0613c|Rv0613c|Unknown protein|855 AA	92.72	855	10.2	10.8	6.5	4	0	41786000	14911000	15475000	191030	0	12073000	10893000	10579000	0	0
Rv2357c|glyS|Probable glycyl-tRNA synthetase GlyS (glycine--tRNA ligase) (GLYRS)|463 AA	52.905	463	24	7.3	14	0	0	43710000	8855300	36488000	0	0	12510000	10611000	14640000	0	0
Rv0651|rplJ|50S ribosomal protein L10 RplJ|178 AA	18.478	178	38.2	14	48.3	18	0	42474000	7625500	101940000	524010	0	17997000	10493000	31126000	0	0
Rv3223c|sigH|Alternative RNA polymerase sigma-E factor (sigma-24) SigH (RPOE)|216 AA	24.225	216	42.6	14.4	19	6.9	0	49951000	5091700	24754000	1003900	0	0	10456000	15869000	0	0
Rv2314c|Rv2314c|Conserved protein|457 AA	48.711	457	5.3	7	4.8	0	0	8838000	8382500	17019000	0	0	8885600	10362000	9163200	0	0
Rv1467c|fadE15|Probable acyl-CoA dehydrogenase FadE15|609 AA	65.905	609	17.7	13.6	12.2	0	0	46043000	8378200	38215000	0	0	13370000	10351000	11292000	0	0
Rv1919c|Rv1919c|Conserved protein|154 AA	16.803	154	20.8	24.7	54.5	8.4	0	23018000	7423600	53085000	1182900	0	8733200	10335000	18100000	0	0
Rv1794|Rv1794|Conserved protein|300 AA	32.399	300	17.3	7.3	23	14.3	0	74639000	8859000	64394000	2772000	0	22723000	10301000	23461000	10557000	0
Rv3009c|gatB|Probable glutamyl-tRNA(GLN) amidotransferase (subunit B) GatB (Glu-ADT subunit B)|509 AA	54.632	509	28.1	16.3	25.5	0	0	79308000	9928800	57469000	0	0	18878000	10294000	12763000	0	0
Rv2555c|alaS|Probable alanyl-tRNA synthetase AlaS (alanine--tRNA ligase) (alanine translase) (ALARS)|904 AA	97.324	904	13.3	5.9	14.8	1.7	0	61962000	9462500	42007000	0	0	15219000	10275000	10026000	0	0
Rv2299c|htpG|Probable chaperone protein HtpG (heat shock protein) (HSP90 family protein) (high temperature protein G)|647 AA	72.96	647	39.1	17.2	31.7	9.4	0	323150000	22305000	237580000	9671000	0	54884000	10157000	41080000	9121300	0
Rv0489|gpm1|Probable phosphoglycerate mutase 1 Gpm1 (phosphoglyceromutase) (PGAM) (BPG-dependent PGAM)|249 AA	27.215	249	29.7	22.5	30.5	0	0	34770000	9711900	20025000	0	0	8360300	10150000	5461100	0	0
Rv0722|rpmD|50S ribosomal protein L30 RpmD|65 AA	7.3465	65	20	30.8	30.8	0	0	12519000	6028500	24837000	0	0	0	10135000	14981000	0	0
Rv0183|Rv0183|Possible lysophospholipase|279 AA	30.261	279	39.1	28.7	26.5	5	0	126000000	15560000	60785000	356850	0	26234000	10109000	16933000	0	0
Rv3868|eccA1|ESX conserved component EccA1. ESX-1 type VII secretion system protein.|573 AA	62.425	573	23.6	10.3	18	0	0	76659000	11157000	63092000	0	0	11812000	10100000	11349000	0	0
Rv3332|nagA|Probable N-acetylglucosamine-6-phosphate deacetylase NagA (GlcNAc 6-P deacetylase)|383 AA	38.773	383	14.1	9.1	14.1	0	0	26799000	8564400	22178000	0	0	9824000	10024000	10324000	0	0
Rv1932|tpx|Probable thiol peroxidase Tpx|165 AA	16.896	165	43	17.6	43	12.1	0	43861000	6486500	81214000	5023000	0	22702000	9991400	21626000	0	0
Rv3509c|ilvX|Probable acetohydroxyacid synthase IlvX (acetolactate synthase)|515 AA	52.04	515	20.2	10.7	27.2	0	0	59097000	10241000	85411000	0	0	12071000	9967400	12645000	0	0
Rv0308|Rv0308|Probable conserved integral membrane protein|238 AA	25.613	238	7.1	8.4	12.6	0	0	10702000	6498300	19879000	0	0	8057100	9953500	7573700	0	0
Rv2778c|Rv2778c|Conserved protein|156 AA	17.268	156	5.8	14.7	5.8	0	0	5759900	8532300	16046000	0	0	0	9876900	10646000	0	0
Rv2224c|caeA|Probable carboxylesterase CaeA|520 AA	55.892	520	11.7	9.2	9.2	0	0	29017000	9691900	26036000	0	0	9544100	9874400	7550800	0	0
Rv1304|atpB|Probable ATP synthase a chain AtpB (protein 6)|250 AA	27.466	250	17.6	10.8	10.8	0	0	33539000	6440200	32419000	0	0	8530100	9853700	12637000	0	0
Rv2607|pdxH|Probable pyridoxamine 5-phosphate oxidase PdxH (PNP/PMP oxidase) (pyridoxinephosphate oxidase) (PNPOX) (pyridoxine 5-phosphate oxidase)|224 AA	25.186	224	15.2	10.7	15.2	5.4	0	15840000	6358200	13719000	469380	0	8190100	9722900	6304200	0	0
Rv2740|ephG|Epoxide hydrolase|149 AA	16.593	149	36.9	14.1	26.2	0	0	34248000	7110900	27800000	0	0	9127500	9711200	10836000	0	0
Rv1782|eccB5|ESX conserved component EccB5. ESX-5 type VII secretion system protein. Probable membrane protein.|506 AA	53.689	506	8.9	11.5	16	0	0	26600000	10570000	33777000	0	0	10140000	9698300	9428600	0	0
Rv0934|pstS1|Periplasmic phosphate-binding lipoprotein PstS1 (PBP-1) (PstS1)|374 AA	38.211	374	23.3	12.8	17.6	0	0	28760000	6250100	14578000	0	0	11937000	9684600	6340800	0	0
Rv2753c|dapA|Probable dihydrodipicolinate synthase DapA (DHDPS) (dihydrodipicolinate synthetase)|300 AA	30.826	300	20.3	15.3	18.7	0	0	24639000	11989000	43546000	0	0	9980900	9591900	8590000	0	0
Rv1521|fadD25|Probable fatty-acid-AMP ligase FadD25 (fatty-acid-AMP synthetase) (fatty-acid-AMP synthase)|583 AA	63.141	583	12.7	6.5	8.6	0	0	42620000	8258000	30977000	0	0	14410000	9583300	12834000	0	0
Rv2466c|Rv2466c|Conserved protein|207 AA	23.035	207	30.9	11.6	11.6	0	0	45927000	5576300	33049000	0	0	13044000	9473600	17255000	0	0
Rv2916c|ffh|Probable signal recognition particle protein Ffh (fifty-four homolog) (SRP protein)|525 AA	54.969	525	14.7	9.7	25.7	0	0	24491000	10868000	48766000	0	0	6720300	9282200	9983900	0	0
Rv2839c|infB|Probable translation initiation factor if-2 InfB|900 AA	94.008	900	8.6	2.1	9	3.7	1.3	38564000	4743500	55285000	8665200	0	13334000	9241500	16071000	20090000	0
Rv2247|accD6|Acetyl/propionyl-CoA carboxylase (beta subunit) AccD6|473 AA	50.135	473	21.8	13.3	20.9	2.3	0	33665000	8067700	57837000	0	0	11734000	9238200	15605000	0	0
Rv2521|bcp|Probable bacterioferritin comigratory protein Bcp|157 AA	17.045	157	31.2	26.8	37.6	0	0	51702000	8331500	41134000	0	0	17576000	9224300	17145000	0	0
Rv0946c|pgi|Probable glucose-6-phosphate isomerase Pgi (GPI) (phosphoglucose isomerase) (phosphohexose isomerase) (phi)|553 AA	59.974	553	6.3	5.8	4.9	2.9	2.9	22531000	9325100	11480000	69491000	102960000	10032000	9193900	0	0	0
Rv1836c|Rv1836c|Conserved protein|677 AA	69.676	677	16.8	5.5	11.8	2.1	0	39012000	7079600	39820000	1988300	0	10005000	9170100	10069000	0	0
Rv3921c|Rv3921c|Probable conserved transmembrane protein|366 AA	40.884	366	0	7.1	11.5	4.4	0	0	5763600	14532000	3672700	0	0	9146000	7956700	0	0
Rv2721c|Rv2721c|Possible conserved transmembrane alanine and glycine rich protein|699 AA	72.339	699	11.9	7.3	14.7	0	0	44463000	8316700	31914000	0	0	8988400	9114000	7744700	0	0
Rv1438|tpi|Probable triosephosphate isomerase Tpi (TIM)|261 AA	27.371	261	19.2	12.3	27.6	0	0	30170000	7069100	29219000	0	0	8769600	9110200	8994800	0	0
Rv1202|dapE|Probable succinyl-diaminopimelate desuccinylase DapE|354 AA	37.241	354	20.3	13.6	10.5	0	0	20658000	5957000	9519900	0	0	6832900	8962100	0	0	0
Rv2952|Rv2952|Possible methyltransferase (methylase)|270 AA	30.651	270	11.1	7.4	16.7	3	0	8420200	6571100	34666000	2278500	0	6833100	8794000	10068000	0	0
Rv2412|rpsT|30S ribosomal protein S20 RpsT|86 AA	9.3727	86	22.1	22.1	22.1	0	0	16299000	6489800	31555000	0	0	9075200	8764600	17060000	0	0
Rv1684|Rv1684|Conserved hypothetical protein|74 AA	8.2894	74	31.1	31.1	31.1	0	0	16800000	6313900	12278000	0	0	9122300	8762500	6480700	0	0
Rv2444c|rne|Possible ribonuclease E Rne|953 AA	103.36	953	7.1	3.6	10	0	0	18573000	6543800	46351000	0	0	7323800	8620200	9977900	0	0
Rv0129c|fbpC|Secreted antigen 85-C FbpC (85C) (antigen 85 complex C) (AG58C) (mycolyl transferase 85C) (fibronectin-binding protein C)|340 AA	36.771	340	10.3	5.3	5.3	0	0	10526000	5991300	15729000	0	0	0	8612200	8644300	0	0
Rv0206c|mmpL3|Possible conserved transmembrane transport protein MmpL3|944 AA	100.87	944	6.7	6.7	11.3	3.4	0	26152000	11662000	45989000	3436900	0	5763100	8403000	13708000	11960000	0
Rv3614c|espD|ESX-1 secretion-associated protein EspD|184 AA	19.802	184	25.5	12	30.4	0	0	36345000	5589800	58470000	0	0	15236000	8321600	20669000	0	0
Rv0284|eccC3|ESX conserved component EccC3. ESX-3 type VII secretion system protein. Possible membrane protein.|1330 AA	145.14	1330	10.2	13.5	10.6	0	0	41910000	18223000	36036000	0	0	7451200	8225400	7681800	0	0
Rv2094c|tatA|Sec-independent protein translocase membrane-bound protein TatA|83 AA	8.909	83	47	26.5	47	20.5	0	24528000	6029700	29215000	3679000	0	9774900	8166000	12223000	0	0
Rv0241c|htdX|Probable 3-hydroxyacyl-thioester dehydratase HtdX|280 AA	30.162	280	18.6	11.8	18.6	0	0	20431000	5407000	36753000	0	0	7285700	8075100	11014000	0	0
Rv0760c|Rv0760c|Conserved protein|139 AA	15.242	139	24.5	20.1	24.5	0	0	27385000	4715200	21418000	0	0	15488000	8047000	11717000	0	0
Rv2883c|pyrH|Probable uridylate kinase PyrH (UK) (uridine monophosphate kinase) (UMP kinase)|261 AA	27.429	261	20.7	9.6	13.8	0	0	41982000	5524400	37787000	0	0	14033000	8032800	12312000	0	0
Rv2564|glnQ|Probable glutamine-transport ATP-binding protein ABC transporter GlnQ|330 AA	35.428	330	20	14.2	13.3	0	0	42738000	6160000	23565000	0	0	13247000	8016200	8652900	0	0
Rv0467|icl1|Isocitrate lyase Icl (isocitrase) (isocitratase)|428 AA	47.086	428	13.3	6.5	10.7	3.5	0	34120000	7332600	12098000	6714100	0	7270300	7922000	0	0	0
Rv1423|whiA|Probable transcriptional regulatory protein WhiA|325 AA	34.933	325	13.8	18.2	29.8	0	0	15855000	10000000	43714000	0	0	7423200	7900800	11797000	0	0
Rv3244c|lpqB|Probable conserved lipoprotein LpqB|583 AA	61.15	583	10.3	3.8	13.9	0	0	19913000	5429200	16724000	0	0	8387300	7859800	6722900	0	0
Rv0466|Rv0466|Conserved protein|264 AA	30.153	264	34.8	24.6	16.7	0	0	62258000	11570000	36647000	0	0	10479000	7853400	8795700	0	0
Rv2246|kasB|3-oxoacyl-[acyl-carrier protein] synthase 2 KasB (beta-ketoacyl-ACP synthase) (KAS I)|438 AA	46.388	438	34.5	10.3	25.8	8.7	3.4	155150000	9502100	158430000	9680300	1902700	30344000	7851800	27415000	0	0
Rv3678c|Rv3678c|Conserved protein|151 AA	15.245	151	11.3	26.5	26.5	40.4	0	11840000	5255600	15900000	4710800	0	0	7790500	9294600	19719000	0
Rv1637c|Rv1637c|Conserved protein|264 AA	27.936	264	14.8	14.4	9.8	0	0	12563000	6806700	16190000	0	0	6576100	7738500	6497600	0	0
Rv3825c|pks2|Polyketide synthase Pks2|2126 AA	225.76	2126	13.8	5.4	11.1	0	0	137530000	15746000	110420000	0	0	17489000	7565300	16301000	0	0
Rv2587c|secD|Probable protein-export membrane protein SecD|573 AA	60.234	573	6.6	5.1	4.4	0	0	16291000	4810200	13249000	0	0	5949000	7426600	0	0	0
Rv3273|Rv3273|Probable transmembrane carbonic anhydrase (carbonate dehydratase) (carbonic dehydratase)|764 AA	80.533	764	11.8	10.3	4.2	14.9	0	35525000	9738500	10997000	18474000	0	6800000	7415900	11446000	30700000	0
Rv2773c|dapB|Dihydrodipicolinate reductase DapB (DHPR)|245 AA	25.733	245	25.3	12.2	16.3	0	0	34671000	4342400	26585000	0	0	11981000	7399200	12413000	0	0
Rv0271c|fadE6|Probable acyl-CoA dehydrogenase FadE6|731 AA	78.476	731	14.8	13.1	15.2	0	0	63354000	12055000	65530000	0	0	14130000	7382000	11148000	0	0
Rv0055|rpsR1|30S ribosomal protein S18-1 RpsR1|84 AA	9.5431	84	10.7	40.5	34.5	26.2	0	2121800	8567600	43900000	7085800	0	0	7371700	13211000	0	0
Rv1124|ephC|Probable epoxide hydrolase EphC (epoxide hydratase)|316 AA	34.694	316	11.7	7.9	14.9	0	0	13656000	5031100	17290000	0	0	5895200	7246000	7098200	0	0
Rv1683|Rv1683|Possible bifunctional enzyme; long-chain acyl-CoA synthase and lipase.|999 AA	107.36	999	12.1	5.5	11.2	1.5	0	34218000	8092100	34236000	616340	0	6553700	7242600	6414700	0	0
Rv1292|argS|Probable arginyl-tRNA synthetase ArgS (ARGRS) (arginine--tRNA ligase)|550 AA	59.677	550	23.1	8.5	11.5	0	0	65817000	8131300	30475000	0	0	16500000	7237900	9674500	0	0
Rv3838c|pheA|Prephenate dehydratase PheA|321 AA	33.601	321	15.6	13.7	9.7	0	0	14660000	8138200	15046000	0	0	7641900	7202700	8178000	0	0
Rv0432|sodC|Periplasmic superoxide dismutase [Cu-Zn] SodC|240 AA	23.844	240	16.2	16.2	10	0	0	30992000	7591600	4359900	0	0	12467000	7161200	0	0	0
Rv0423c|thiC|Probable thiamine biosynthesis protein ThiC|547 AA	59.897	547	14.6	8.4	8.4	6	0	32175000	5463300	20348000	1506100	0	8370700	7101700	6724400	5529300	0
Rv0641|rplA|50S ribosomal protein L1 RplA|235 AA	24.756	235	28.1	14.5	31.1	19.1	4.7	91796000	5360500	113210000	4912600	1346000	29744000	7082500	35752000	13468000	0
Rv3490|otsA|Alpha, alpha-trehalose-phosphate synthase [UDP-forming] OtsA (trehalose-6-phosphate synthase) (UDP-glucose-glucosephosphate glucosyltransferase) (trehalosephosphate-UDP glucosyltransferase) (trehalose-6-phosphate synthetase) (trehalose-phosphat	55.862	500	15.6	6.4	10.2	0	0	38947000	4344000	14727000	0	0	7890800	7062600	7237200	0	0
Rv2109c|prcA|Proteasome alpha subunit PrcA; assembles with beta subunit PrcB.|248 AA	26.849	248	18.1	5.6	27.8	0	0	19662000	4020500	35961000	0	0	8415300	6997800	9721400	0	0
Rv0005|gyrB|DNA gyrase (subunit B) GyrB (DNA topoisomerase (ATP-hydrolysing)) (DNA topoisomerase II) (type II DNA topoisomerase)|675 AA	74.058	675	20.1	11.6	13	0	0	78853000	10299000	57852000	0	0	11692000	6963100	11770000	0	0
Rv1411c|lprG|Conserved lipoprotein LprG|236 AA	24.548	236	10.6	10.6	15.3	0	0	9849800	4663600	24720000	0	0	5779900	6928600	11653000	0	0
Rv1629|polA|Probable DNA polymerase I PolA|904 AA	98.439	904	8.5	8.1	14	0	0	36373000	9867100	36995000	0	0	7602000	6924400	7833600	0	0
Rv1006|Rv1006|Unknown protein|567 AA	61.297	567	18.3	8.1	16.2	0	0	34558000	7807400	41069000	0	0	8231500	6910800	7608700	0	0
Rv1480|Rv1480|Conserved protein|317 AA	34.301	317	16.1	6.6	17	0	0	14254000	3837200	23042000	0	0	5521200	6776100	7158400	0	0
Rv1193|fadD36|Probable fatty-acid-CoA ligase FadD36 (fatty-acid-CoA synthetase) (fatty-acid-CoA synthase)|473 AA	49.488	473	6.3	6.6	9.7	0	0	18943000	4485400	20306000	0	0	0	6676900	7313000	0	0
Rv2141c|Rv2141c|Conserved protein|448 AA	48.11	448	6.7	6.7	6.7	0	0	12093000	4905400	8210200	0	0	6431500	6632700	4228700	0	0
Rv1265|Rv1265|Unknown protein|226 AA	25.229	226	15.9	16.8	11.5	0	0	10591000	4049200	8324300	0	0	3985100	6569900	4606900	0	0
Rv1611|trpC|Probable indole-3-glycerol phosphate synthase TrpC|272 AA	28.023	272	36	9.2	48.2	7.4	0	81503000	7004600	101610000	2715200	0	20502000	6520800	27821000	5695700	0
Rv2703|sigA|RNA polymerase sigma factor SigA (sigma-A)|528 AA	57.768	528	2.1	6.1	11	0	0	8518600	4704100	35259000	0	0	0	6488800	11013000	0	0
Rv3734c|tgs2|Putative triacylglycerol synthase (diacylglycerol acyltransferase) Tgs2|454 AA	49.303	454	31.1	13.2	18.9	0	0	72182000	9826300	54634000	0	0	14729000	6455400	14071000	0	0
Rv1196|PPE18|PPE family protein PPE18|391 AA	39.158	391	20.5	7.9	20.5	0	0	27705000	4611300	28891000	0	0	11216000	6398600	10955000	0	0
Rv3295|Rv3295|Probable transcriptional regulatory protein (probably TetR-family)|221 AA	24.805	221	13.6	10.4	33.9	0	0	24220000	4650900	26936000	0	0	0	6398000	8031400	0	0
Rv2129c|Rv2129c|Probable oxidoreductase|293 AA	31.331	293	14.3	14.3	15.7	0	0	11013000	5375800	15640000	0	0	5383500	6339000	5453000	0	0
Rv0418|lpqL|Probable lipoprotein aminopeptidase LpqL|500 AA	52.042	500	20.4	12.4	18.6	0	0	39229000	8121200	33554000	0	0	7538900	6312300	6732200	0	0
Rv2676c|Rv2676c|Conserved protein|231 AA	26.249	231	16	8.2	30.3	0	0	25013000	4741900	46671000	0	0	8431600	6309800	10079000	0	0
Rv0338c|Rv0338c|Probable iron-sulfur-binding reductase|882 AA	95.453	882	5.7	4.9	9.2	5.8	0	7801900	4596800	23496000	944940	0	0	6185900	7699400	0	0
Rv3075c|Rv3075c|Conserved protein|307 AA	33.1	307	41.7	18.6	27.4	0	0	64161000	7380500	44296000	0	0	11161000	6125600	12091000	0	0
Rv0352|dnaJ1|Probable chaperone protein DnaJ1|395 AA	41.345	395	22.5	17.5	19.2	13.9	0	35748000	4852500	42491000	1749500	0	7395100	5999300	8851400	7519300	0
Rv2477c|Rv2477c|Probable macrolide-transport ATP-binding protein ABC transporter|558 AA	61.892	558	25.4	7.9	19.7	0	0	120560000	8303800	129050000	0	0	24038000	5836900	20702000	0	0
Rv1731|gabD2|Possible succinate-semialdehyde dehydrogenase [NADP+] dependent (SSDH) GabD2|518 AA	55.324	518	23.4	14.5	27.2	5.8	0	72085000	9725300	109010000	588770	0	16100000	5779100	17429000	0	0
Rv0174|mce1F|Mce-family protein Mce1F|515 AA	54.005	515	20.8	9.7	6.4	0	0	24443000	6216400	7525700	0	0	6091800	5766400	0	0	0
Rv0392c|ndhA|Probable membrane NADH dehydrogenase NdhA|470 AA	50.385	470	3.2	5.3	8.9	0	0	2768400	4066400	13925000	0	0	0	5710900	5722900	0	0
Rv3240c|secA1|Probable preprotein translocase SecA1 1 subunit|949 AA	105.99	949	23.2	10.1	24.8	1.9	0	115510000	12187000	145040000	2076800	0	16876000	5692100	16803000	0	0
Rv3274c|fadE25|Probable acyl-CoA dehydrogenase FadE25|389 AA	41.723	389	31.6	11.6	35	0	0	284140000	9400200	220100000	0	0	36363000	5684100	29911000	0	0
Rv0282|eccA3|ESX conserved component EccA3. ESX-3 type VII secretion system protein.|631 AA	68.106	631	22.8	8.6	16	0	0	78773000	4726700	47000000	0	0	13710000	5675400	9705800	0	0
Rv0173|lprK|Possible Mce-family lipoprotein LprK (Mce-family lipoprotein Mce1E)|390 AA	42.239	390	17.4	10	13.1	0	0	24743000	4818300	11373000	0	0	5945700	5614400	5675700	0	0
Rv0189c|ilvD|Probable dihydroxy-acid dehydratase IlvD (dad)|575 AA	59.351	575	13.9	4	16.3	0	0	45362000	2465100	58074000	0	0	10945000	5375300	17368000	0	0
Rv2527|vapC17|Possible toxin VapC17|133 AA	15.175	133	0	21.8	27.8	0	0	0	2336900	17215000	0	0	0	5374900	5634100	0	0
Rv2394|ggtB|Probable gamma-glutamyltranspeptidase precursor GgtB (gamma-glutamyltransferase) (glutamyl transpeptidase)|643 AA	66.527	643	10.9	6.4	9.3	0	0	27165000	3702400	22667000	0	0	9015900	5373300	6206700	0	0
Rv2995c|leuB|Probable 3-isopropylmalate dehydrogenase LeuB (beta-IPM dehydrogenase) (IMDH) (3-IPM-DH)|336 AA	35.306	336	22	5.1	22.3	0	0	26576000	2454000	33595000	0	0	10365000	5373100	6369700	0	0
Rv2131c|cysQ|Monophosphatase CysQ|267 AA	28.415	267	32.2	12.4	24.7	6	0	28853000	3483600	16753000	258280	0	7673900	5269000	5247700	0	0
Rv2614c|thrS|Probable threonyl-tRNA synthetase ThrS (threonine-tRNA synthetase)(ThrRS) (threonine-tRNA ligase)|692 AA	77.121	692	12.6	4.9	11.8	0	0	28100000	3557800	20879000	0	0	6861500	5231500	5559000	0	0
Rv2992c|gltS|Glutamyl-tRNA synthetase GltS (glutamate--tRNA ligase) (glutamyl-tRNA synthase) (GLURS)|490 AA	53.831	490	23.9	12.9	29.8	0	0	51679000	9326800	74136000	0	0	10135000	5223400	11823000	0	0
Rv0903c|prrA|Two component response transcriptional regulatory protein PrrA|236 AA	25.254	236	18.2	18.2	20.8	0	0	34469000	3626900	27068000	0	0	9069900	5124000	5882200	0	0
Rv2251|Rv2251|Possible flavoprotein|475 AA	49.782	475	15.2	4.8	14.1	0	0	24072000	2544200	19367000	0	0	7104000	5032400	6041600	0	0
Rv0439c|Rv0439c|Probable dehydrogenase/reductase|311 AA	33.65	311	13.8	10.6	21.5	0	0	11758000	3025000	18814000	0	0	4531100	4713100	5595400	0	0
Rv1314c|Rv1314c|Conserved protein|193 AA	20.694	193	13.5	18.7	35.8	0	0	9481600	3673100	44329000	0	0	6273500	4705000	10009000	0	0
Rv0715|rplX|50S ribosomal protein L24 RplX|105 AA	11.475	105	24.8	16.2	50.5	7.6	0	48556000	3493600	77761000	5004600	0	19247000	4690800	27423000	0	0
Rv0171|mce1C|Mce-family protein Mce1C|515 AA	53.817	515	5.8	5.8	8.3	0	0	9894700	2771600	5027000	0	0	0	4642100	3496500	0	0
Rv2178c|aroG|3-deoxy-D-arabino-heptulosonate 7-phosphate synthase AroG (DAHP synthetase, phenylalanine-repressible)|462 AA	50.641	462	29	6.3	15.4	0	0	53738000	4249800	30878000	0	0	10947000	4603800	6452200	0	0
Rv2416c|eis|Enhanced intracellular survival protein Eis, GCN5-related N-acetyltransferase|402 AA	43.771	402	13.4	6	15.2	0	0	21910000	3052200	11236000	0	0	6393300	4522100	3852000	0	0
Rv1391|dfp|Probable DNA/pantothenate metabolism flavoprotein homolog Dfp|418 AA	43.544	418	5.3	5.3	2.4	0	0	5824500	2933600	0	0	0	3176500	4055300	0	0	0
Rv2112c|dop|Deamidase of pup Dop|554 AA	60.128	554	7	3.2	4.3	0	0	26240000	2917500	20661000	0	0	11734000	3926900	9749200	0	0
Rv0146|Rv0146|Possible S-adenosylmethionine-dependent methyltransferase|310 AA	34.016	310	8.4	9.4	16.5	0	0	15295000	2649300	12479000	0	0	0	3907000	4366900	0	0
Rv0119|fadD7|Probable fatty-acid-CoA ligase FadD7 (fatty-acid-CoA synthetase) (fatty-acid-CoA synthase)|525 AA	55.158	525	15.4	5.7	21.7	0	0	46464000	1820200	40944000	0	0	14629000	3883600	7219500	0	0
Rv1659|argH|Probable argininosuccinate lyase ArgH|470 AA	49.742	470	7.9	8.5	8.5	0	0	6215000	2649600	8272400	0	0	0	3878600	4555500	0	0
Rv2150c|ftsZ|Cell division protein FtsZ|379 AA	38.755	379	23	7.4	28	3.7	0	33883000	2428400	54580000	3029900	0	7536600	3816600	15912000	0	0
Rv2149c|yfiH|Conserved protein YfiH|250 AA	25.946	250	11.6	11.6	16	0	0	6092800	2619700	5022900	0	0	3344700	3635900	0	0	0
Rv0198c|zmp1|Probable zinc metalloprotease Zmp1|663 AA	73.881	663	18.9	3.6	4.2	0	0	41188000	3909500	10597000	0	0	9659400	3196900	0	0	0
Rv1296|thrB|Probable homoserine kinase ThrB|316 AA	32.346	316	7	7	0	0	0	9902700	1715300	0	0	0	6511500	3070100	0	0	0
Rv0688|Rv0688|Putative ferredoxin reductase|406 AA	43.017	406	27.6	5.7	20	0	0	69036000	3367400	38236000	0	0	17850000	2894500	7249700	0	0
Rv2097c|pafA|Proteasome accessory factor a PafA|452 AA	51.351	452	9.5	6.2	24.1	0	0	6102100	3568600	30896000	0	0	0	2528100	7193700	0	0
Rv0120c|fusA2|Probable elongation factor G FusA2 (EF-G)|714 AA	75.63	714	13.4	4.9	10.2	0	0	40058000	1901000	23445000	0	0	6099600	2447300	5448700	0	0
Rv1161|narG|Respiratory nitrate reductase (alpha chain) NarG|1232 AA	136.92	1232	1.4	2.5	5.8	0	0	4917800	1835400	14009000	0	0	0	2438000	3448200	0	0
Rv1821|secA2|Possible preprotein translocase ATPase SecA2|808 AA	88.919	808	21.8	6.6	10.3	0	0	106720000	5478400	35513000	0	0	18378000	1987900	4505300	0	0
Rv1617|pykA|Probable pyruvate kinase PykA|472 AA	50.667	472	33.7	8.7	34.5	4.7	0	161640000	4582800	143770000	692370	0	24730000	1865000	22617000	0	0
Rv3597c|lsr2|Iron-regulated H-NS-like protein Lsr2|112 AA	12.098	112	17.9	17.9	17.9	0	0	99584000	62009000	286750000	0	0	76969000	0	220590000	0	0
Rv3462c|infA|Probable translation initiation factor if-1 InfA|73 AA	8.4888	73	42.5	16.4	63	16.4	0	41407000	8030600	124130000	1493000	0	30179000	0	76179000	0	0
Rv3269|Rv3269|Conserved protein|93 AA	9.7501	93	61.3	12.9	61.3	12.9	0	45497000	4650400	143920000	12367000	0	17152000	0	49507000	0	0
Rv0733|adk|Adenylate kinase Adk (ATP-AMP transphosphorylase)|181 AA	20.093	181	49.7	0	58	0	0	236330000	0	191470000	0	0	49123000	0	42672000	0	0
Rv2194|qcrC|Probable ubiquinol-cytochrome C reductase QcrC (cytochrome C subunit)|280 AA	29.12	280	18.9	6.4	18.9	4.3	0	60438000	13928000	68721000	2503900	0	52353000	0	38212000	0	0
Rv0056|rplI|50S ribosomal protein L9 RplI|152 AA	16.169	152	34.2	13.2	34.2	0	0	41932000	5022100	53088000	0	0	27734000	0	34553000	0	0
Rv2632c|Rv2632c|Conserved protein|93 AA	10.083	93	68.8	30.1	68.8	0	0	93503000	2657100	85449000	0	0	33289000	0	30877000	0	0
Rv1306|atpF|Probable ATP synthase B chain AtpF|171 AA	18.325	171	14	9.9	29.8	9.9	0	14258000	3316300	47129000	3652700	0	12318000	0	28837000	0	0
Rv2904c|rplS|50S ribosomal protein L19 RplS|113 AA	13.013	113	46.9	23.9	38.9	8.8	0	97564000	3478200	54302000	8835900	0	23364000	0	25404000	0	0
Rv0639|nusG|Probable transcription antitermination protein NusG|238 AA	25.414	238	42	5.9	34.9	15.5	0	95436000	777790	110060000	3524100	0	31755000	0	23127000	12258000	0
Rv2699c|Rv2699c|Conserved hypothetical protein|100 AA	10.916	100	18	16	16	0	0	27481000	1084600	38645000	0	0	15783000	0	22849000	0	0
Rv3478|PPE60|PE family protein PPE60|393 AA	39.381	393	8.1	0	8.1	0	0	37208000	0	38267000	0	0	23294000	0	22332000	0	0
Rv3139|fadE24|Probable acyl-CoA dehydrogenase FadE24|468 AA	49.646	468	25.2	5.8	19.9	0	0	69011000	3311500	35442000	0	0	21067000	0	21610000	0	0
Rv0250c|Rv0250c|Conserved protein|97 AA	10.878	97	49.5	0	57.7	0	0	53040000	0	72377000	0	0	17514000	0	20694000	0	0
Rv2563|Rv2563|Probable glutamine-transport transmembrane protein ABC transporter|349 AA	36.025	349	13.5	8.3	24.4	6.6	0	34356000	3031300	53219000	342060	0	16829000	0	20291000	0	0
Rv2520c|Rv2520c|Possible conserved membrane protein|75 AA	8.3416	75	34.7	17.3	34.7	17.3	0	27312000	5134800	30806000	1430500	0	11544000	0	20193000	0	0
Rv1275|lprC|Possible lipoprotein LprC|180 AA	18.87	180	28.3	12.8	13.9	10.6	0	45369000	9227600	33352000	275530	0	17261000	0	19700000	0	0
Rv1247c|relB|Antitoxin RelB|89 AA	9.7669	89	19.1	10.1	19.1	0	0	8719100	3196400	33607000	0	0	4997100	0	18801000	0	0
Rv1483|fabG1|3-oxoacyl-[acyl-carrier protein] reductase FabG1 (3-ketoacyl-acyl carrier protein reductase) (mycolic acid biosynthesis a protein)|247 AA	25.665	247	16.6	0	16.6	0	0	48157000	0	46946000	0	0	21725000	0	18531000	0	0
Rv1984c|cfp21|Probable cutinase precursor CFP21|217 AA	21.782	217	19.4	7.4	19.4	0	0	22936000	2885300	30530000	0	0	14097000	0	18467000	0	0
Rv2462c|tig|Probable trigger factor (TF) protein Tig|466 AA	50.583	466	27.5	5.6	20	7.3	0	99271000	7713700	85456000	6107000	0	26506000	0	17080000	11434000	0
Rv2428|ahpC|Alkyl hydroperoxide reductase C protein AhpC (alkyl hydroperoxidase C)|195 AA	21.566	195	32.8	0	26.2	36.4	0	27080000	0	13599000	15945000	0	11865000	0	16843000	42439000	0
Rv3880c|espL|ESX-1 secretion-associated protein EspL|115 AA	12.167	115	12.2	6.1	12.2	0	0	13730000	7725800	24808000	0	0	9173800	0	16836000	0	0
Rv3592|mhuD|Possible heme degrading protein MhuD|105 AA	11.185	105	34.3	15.2	31.4	31.4	0	43205000	6245200	26729000	1148600	0	27649000	0	16639000	0	0
Rv3206c|moeB1|Probable molybdenum cofactor biosynthesis protein MoeB1 (MPT-synthase sulfurylase) (molybdopterin synthase sulphurylase)|392 AA	42.141	392	9.2	3.1	6.4	0	0	17979000	2464900	23846000	0	0	8959300	0	16109000	0	0
Rv0640|rplK|50S ribosomal protein L11 RplK|142 AA	15.003	142	31.7	7	35.9	16.9	0	38371000	1796100	62137000	4665300	0	14834000	0	15937000	0	0
Rv3583c|Rv3583c|Possible transcription factor|162 AA	17.907	162	28.4	0	32.7	5.6	0	53694000	0	54683000	0	0	15269000	0	15867000	0	0
Rv2442c|rplU|50S ribosomal protein L21 RplU|104 AA	11.151	104	18.3	18.3	29.8	0	0	13375000	5056700	25812000	0	0	9726900	0	14794000	0	0
Rv1070c|echA8|Probable enoyl-CoA hydratase EchA8 (enoyl hydrase) (unsaturated acyl-CoA hydratase) (crotonase)|257 AA	27.273	257	16	6.2	9.7	0	0	52547000	5870900	33911000	0	0	17601000	0	14532000	0	0
Rv1855c|Rv1855c|Possible oxidoreductase|307 AA	33.188	307	21.2	3.6	23.5	0	0	27701000	5831100	36102000	0	0	16951000	0	14309000	0	0
Rv2453c|mobA|Probable molybdopterin-guanine dinucleotide biosynthesis protein A MobA|201 AA	21.052	201	30.8	11.9	16.4	0	0	31441000	4455500	23150000	0	0	12415000	0	14236000	0	0
Rv1543|Rv1543|Possible fatty acyl-CoA reductase|341 AA	36.82	341	19.6	6.5	27	5.9	0	31717000	4922000	56393000	4957000	0	9944000	0	14227000	0	0
Rv0801|Rv0801|Conserved protein|115 AA	12.512	115	13.9	20	40.9	9.6	0	23798000	11023000	42265000	1710400	0	19359000	0	14130000	0	0
Rv2161c|Rv2161c|Conserved protein|288 AA	30.768	288	5.9	0	8.3	0	0	22304000	0	31792000	0	0	12072000	0	14122000	0	0
Rv1770|Rv1770|Conserved protein|428 AA	45.972	428	7.2	0	7.2	11	0	24073000	0	23817000	1055100	0	14847000	0	13981000	0	0
Rv0530|Rv0530|Conserved protein|405 AA	43.022	405	16.5	4.7	13.8	0	0	32870000	1114000	22203000	0	0	10814000	0	13867000	0	0
Rv3682|ponA2|Probable bifunctional membrane-associated penicillin-binding protein 1A/1B PonA2 (murein polymerase) [includes: penicillin-insensitive transglycosylase (peptidoglycan TGASE) + penicillin-sensitive transpeptidase (DD-transpeptidase)]|810 AA	84.635	810	7.5	1.1	7.3	0	0	10167000	1199000	44535000	0	0	15989000	0	13568000	0	0
Rv3788|Rv3788|Hypothetical protein|161 AA	17.374	161	41.6	0	54	13	0	19168000	0	41112000	1122900	0	13688000	0	13232000	0	0
Rv1676|Rv1676|Unknown protein|234 AA	25.859	234	14.1	2.6	26.9	0	0	8357500	2961100	55970000	0	0	8739600	0	13165000	0	0
Rv0562|grcC1|Probable polyprenyl-diphosphate synthase GrcC1 (polyprenyl pyrophosphate synthetase)|335 AA	35.528	335	16.1	4.5	24.5	0	0	26281000	2048800	37274000	0	0	11777000	0	13153000	0	0
Rv3709c|ask|Aspartokinase Ask (aspartate kinase) [contains: aspartokinase alpha subunit (Ask-alpha); and aspartokinase beta subunit (Ask-beta)]|421 AA	44.429	421	23.3	4	16.2	0	0	63166000	2690600	32593000	0	0	22369000	0	12967000	0	0
Rv3616c|espA|ESX-1 secretion-associated protein A, EspA|392 AA	39.888	392	8.4	5.4	14.3	3.1	0	17177000	3927900	43490000	1872800	0	9036900	0	12891000	0	0
Rv0479c|Rv0479c|Probable conserved membrane protein|348 AA	37.016	348	13.5	4.3	26.4	0	0	27956000	1039400	47095000	0	0	9206100	0	12752000	0	0
Rv3718c|Rv3718c|Conserved protein|147 AA	15.662	147	23.1	0	23.1	0	0	37142000	0	25471000	0	0	11646000	0	12558000	0	0
Rv1612|trpB|Tryptophan synthase, beta subunit TrpB|410 AA	43.286	410	28	2.7	11.5	0	0	54129000	3913700	28522000	0	0	12535000	0	12438000	0	0
Rv1311|atpC|Probable ATP synthase epsilon chain AtpC|121 AA	13.135	121	19	0	28.1	0	0	11899000	0	31644000	0	0	15258000	0	12355000	0	0
Rv1144|Rv1144|Probable short-chain type dehydrogenase/reductase|250 AA	25.787	250	24	15.6	16	0	0	27892000	5069600	23797000	0	0	12293000	0	11994000	0	0
Rv0296c|Rv0296c|Probable sulfatase|465 AA	51.813	465	15.7	4.7	10.5	0	0	28616000	1909200	20344000	0	0	11873000	0	11980000	0	0
Rv2928|tesA|Probable thioesterase TesA|261 AA	29.151	261	21.8	3.1	10.3	0	0	33576000	6397500	32749000	0	0	9752900	0	11836000	0	0
Rv1270c|lprA|Possible lipoprotein LprA|244 AA	24.874	244	11.1	4.1	27	0	0	7968700	2237900	37606000	0	0	4179400	0	11636000	0	0
Rv3401|Rv3401|Conserved protein|786 AA	87.314	786	6.6	2.3	8.5	0	0	26734000	0	30779000	0	0	8423100	0	11622000	0	0
Rv3280|accD5|Probable propionyl-CoA carboxylase beta chain 5 AccD5 (pccase) (propanoyl-CoA:carbon dioxide ligase)|548 AA	59.354	548	23.2	6.6	12.8	4.2	0	93565000	2588400	46099000	2336000	0	12479000	0	11342000	0	0
Rv0175|Rv0175|Probable conserved Mce associated membrane protein|213 AA	22.324	213	9.4	9.4	19.2	0	0	23193000	2897400	26850000	0	0	13273000	0	11269000	0	0
Rv2427c|proA|Probable gamma-glutamyl phosphate reductase protein ProA (GPR) (glutamate-5-semialdehyde dehydrogenase) (glutamyl-gamma-semialdehyde dehydrogenase)|415 AA	43.744	415	18.3	4.8	12	5.1	0	51365000	3733100	44731000	264240	0	10949000	0	11056000	0	0
Rv3867|espH|ESX-1 secretion-associated protein EspH|183 AA	19.945	183	9.3	4.9	4.9	4.9	0	27458000	3901600	17844000	9457800	0	11139000	0	10963000	36981000	0
Rv0928|pstS3|Periplasmic phosphate-binding lipoprotein PstS3 (PBP-3) (PstS3) (PHOS1)|370 AA	37.935	370	0	0	12.7	6.2	3.2	0	0	25411000	8316900	0	0	0	10882000	34385000	0
Rv2050|Rv2050|Conserved protein|111 AA	12.972	111	15.3	0	15.3	9	0	14093000	0	20094000	1067000	0	7634900	0	10674000	0	0
Rv1185c|fadD21|Probable fatty-acid-AMP ligase FadD21 (fatty-acid-AMP synthetase) (fatty-acid-AMP synthase)|578 AA	62.756	578	25.8	1.2	30.1	0	0	78120000	2953500	87290000	0	0	11160000	0	10590000	0	0
Rv2294|Rv2294|Probable aminotransferase|407 AA	44.251	407	18.2	8.1	7.4	0	0	31947000	5261200	17910000	0	0	8984700	0	10583000	0	0
Rv2619c|Rv2619c|Conserved protein|117 AA	12.322	117	21.4	9.4	17.1	0	0	9713500	1696300	23793000	0	0	4062200	0	10503000	0	0
Rv2603c|Rv2603c|Highly conserved protein|251 AA	26.798	251	13.9	7.2	11.2	0	0	17825000	3396500	16749000	0	0	8769300	0	10442000	0	0
Rv0407|fgd1|F420-dependent glucose-6-phosphate dehydrogenase Fgd1|336 AA	36.956	336	10.1	3.9	29.8	0	0	20676000	3357100	42513000	0	0	8870700	0	10426000	0	0
Rv0524|hemL|Probable glutamate-1-semialdehyde 2,1-aminomutase HemL (GSA) (glutamate-1-semialdehyde aminotransferase) (GSA-at)|462 AA	47.515	462	6.5	4.3	15.6	0	0	22133000	2133900	31694000	0	0	13501000	0	10404000	0	0
Rv0788|purQ|Probable phosphoribosylformylglycinamidine synthase I PURG (FGAM synthase I)|224 AA	23.601	224	19.6	0	24.6	0	0	20391000	0	24551000	0	0	7754100	0	10330000	0	0
Rv0738|Rv0738|Conserved protein|182 AA	19.115	182	24.2	0	24.2	0	0	22690000	0	18111000	0	0	13101000	0	10321000	0	0
Rv1223|htrA|Probable serine protease HtrA (DEGP protein)|528 AA	54.157	528	29.2	3	11.6	10.2	0	43770000	1353100	29644000	2540900	0	9838600	0	10248000	0	0
Rv3094c|Rv3094c|Conserved hypothetical protein|376 AA	40.296	376	15.4	3.5	18.4	0	0	21073000	2682100	38300000	0	0	7370300	0	10202000	0	0
Rv3803c|fbpD|Secreted MPT51/MPB51 antigen protein FbpD (MPT51/MPB51 antigen 85 complex C) (AG58C) (mycolyl transferase 85C) (fibronectin-binding protein C) (85C)|299 AA	31.089	299	23.7	9.7	17.7	0	0	22408000	3431900	16331000	0	0	10078000	0	10194000	0	0
Rv3913|trxB2|Probable thioredoxin reductase TrxB2 (TRXR) (TR)|335 AA	35.643	335	26.9	3.3	19.1	0	0	40389000	970440	27983000	0	0	10688000	0	10122000	0	0
Rv2392|cysH|Probable 3-phosphoadenosine 5-phosphosulfate reductase CysH (PAPS reductase, thioredoxin DEP.) (padops reductase) (3- phosphoadenylylsulfate reductase) (PAPS sulfotransferase)|254 AA	27.423	254	22.8	0	25.2	0	0	15053000	0	23794000	0	0	7421500	0	10074000	0	0
Rv1511|gmdA|GDP-D-mannose dehydratase GmdA (GDP-mannose 4,6 dehydratase) (GMD)|340 AA	38.31	340	32.4	11.5	15.9	0	0	45632000	6864600	18547000	0	0	14522000	0	9908100	0	0
Rv1323|fadA4|Probable acetyl-CoA acetyltransferase FadA4 (acetoacetyl-CoA thiolase)|389 AA	40.048	389	15.4	7.5	14.9	0	0	48715000	7665700	33982000	0	0	12123000	0	9767300	0	0
Rv3264c|manB|D-alpha-D-mannose-1-phosphate guanylyltransferase ManB (D-alpha-D-heptose-1-phosphate guanylyltransferase)|359 AA	37.839	359	25.1	0	21.2	0	0	46872000	0	34198000	0	0	10530000	0	9624300	0	0
Rv0127|mak|Maltokinase Mak|455 AA	49.878	455	7.5	0	7.7	0	0	20799000	0	22306000	0	0	9249500	0	9587200	0	0
Rv1923|lipD|Probable lipase LipD|446 AA	47.151	446	14.6	6.3	13.9	0	0	36581000	5409900	29294000	0	0	12654000	0	9577000	0	0
Rv2535c|pepQ|Probable cytoplasmic peptidase PepQ|372 AA	38.758	372	10.5	10.5	15.1	0	0	37155000	6460400	28125000	0	0	11307000	0	9563800	0	0
Rv3046c|Rv3046c|Conserved protein|124 AA	13.351	124	44.4	6.5	50.8	6.5	0	20449000	965920	22168000	654490	0	10095000	0	9391500	0	0
Rv1267c|embR|Probable transcriptional regulatory protein EmbR|388 AA	41.933	388	19.6	4.6	9	0	0	34644000	1253900	20971000	0	0	8085200	0	9344100	0	0
Rv1596|nadC|Probable nicotinate-nucleotide pyrophosphatase NadC|285 AA	29.951	285	28.8	0	25.3	0	0	26114000	0	35466000	0	0	11185000	0	9254100	0	0
Rv3778c|Rv3778c|Possible aminotransferase|398 AA	41.851	398	14.1	3	18.1	0	0	25277000	2312900	34146000	0	0	6479400	0	9253300	0	0
Rv1871c|Rv1871c|Conserved protein|129 AA	14.663	129	17.8	7.8	17.8	0	0	8504000	2719200	15047000	0	0	5311700	0	9214000	0	0
Rv0675|echA5|Probable enoyl-CoA hydratase EchA5 (enoyl hydrase) (unsaturated acyl-CoA hydratase) (crotonase)|263 AA	27.441	263	16.3	3.8	16.3	0	0	18228000	1151400	11774000	0	0	7968800	0	9086100	0	0
Rv2888c|amiC|Probable amidase AmiC (aminohydrolase)|473 AA	50.915	473	7.2	9.1	11	0	0	11159000	4202300	29406000	0	0	9243100	0	8854300	0	0
Rv2845c|proS|Probable prolyl-tRNA synthetase ProS (proline--tRNA ligase) (PRORS) (global RNA synthesis factor) (proline translase)|582 AA	63.269	582	18.2	2.2	10	0	0	50188000	1887600	27605000	0	0	12234000	0	8737900	0	0
Rv2841c|nusA|Probable N utilization substance protein A NusA|347 AA	37.641	347	21	3.5	21.9	0	0	33498000	3891900	22267000	0	0	11286000	0	8719800	0	0
Rv1627c|Rv1627c|Probable nonspecific lipid-transfer protein|402 AA	42.385	402	14.9	2.5	11.9	0	0	14735000	1324200	16355000	0	0	10718000	0	8706500	0	0
Rv3396c|guaA|Probable GMP synthase [glutamine-hydrolyzing] GuaA (glutamine amidotransferase) (GMP synthetase)|525 AA	56.027	525	8.2	3.2	12.8	1.5	0	32849000	2332100	40643000	700530	0	14293000	0	8698100	0	0
Rv0670|end|Probable endonuclease IV End (endodeoxyribonuclease IV) (apurinase)|252 AA	26.813	252	24.6	11.1	24.6	14.7	0	27807000	10404000	21017000	1583800	0	14442000	0	8664600	0	0
Rv2001|Rv2001|Conserved hypothetical protein|250 AA	28.701	250	11.2	0	16.4	0	0	11478000	0	15818000	0	0	7474900	0	8545400	0	0
Rv0985c|mscL|Possible large-conductance ion mechanosensitive channel MscL|151 AA	16.023	151	14.6	0	14.6	0	0	10693000	0	15601000	0	0	5929400	0	8372300	0	0
Rv3411c|guaB2|Probable inosine-5-monophosphate dehydrogenase GuaB2 (imp dehydrogenase) (inosinic acid dehydrogenase) (inosinate dehydrogenase) (imp oxidoreductase) (inosine-5-monophosphate oxidoreductase) (IMPDH) (IMPD)|529 AA	54.866	529	21	8.7	22.1	4	0	27387000	3429200	46933000	454400	0	8231000	0	8341500	0	0
Rv3761c|fadE36|Possible acyl-CoA dehydrogenase FadE36|351 AA	38.532	351	29.1	2.6	20.8	0	0	23744000	1741300	28626000	0	0	7872700	0	8231500	0	0
Rv3400|Rv3400|Probable hydrolase|262 AA	28.227	262	26.7	13	20.2	9.9	0	45118000	3581200	17488000	361350	0	11622000	0	8223900	0	0
Rv3044|fecB|Probable FEIII-dicitrate-binding periplasmic lipoprotein FecB|359 AA	36.91	359	17.5	5.8	23.4	0	0	5786800	2826500	22906000	0	0	3598800	0	8133200	0	0
Rv3010c|pfkA|Probable 6-phosphofructokinase PfkA (phosphohexokinase) (phosphofructokinase)|343 AA	36.88	343	5.5	5.5	5.2	2.9	0	21301000	4353200	21172000	732020	0	14490000	0	8119200	0	0
Rv3791|dprE2|Decaprenylphosphoryl-D-2-keto erythro pentose reductase|254 AA	27.469	254	13.8	6.7	9.8	0	0	17646000	3802500	25579000	0	0	8641200	0	8102900	0	0
Rv0042c|Rv0042c|Possible transcriptional regulatory protein (probably MarR-family)|208 AA	22.411	208	10.1	8.7	24.5	0	0	9014800	3008500	28892000	0	0	6180700	0	8044400	0	0
Rv2465c|rpiB|Ribose-5-phosphate isomerase|162 AA	17.277	162	25.3	3.7	19.8	0	0	36942000	3238900	22569000	0	0	12082000	0	8004300	0	0
Rv1180|pks3|Probable polyketide beta-ketoacyl synthase Pks3|488 AA	50.566	488	10.5	2	11.1	0	0	25351000	2492700	26166000	0	0	9995300	0	7983400	0	0
Rv3910|Rv3910|Probable conserved transmembrane protein|1184 AA	123.56	1184	3.5	2	6	1.4	0	11427000	1483900	15894000	429240	0	7767300	0	7857100	0	0
Rv1699|pyrG|Probable CTP synthase PyrG|586 AA	63.602	586	12.6	3.1	11.4	0	0	24145000	3107000	27017000	0	0	10323000	0	7777500	0	0
Rv1056|Rv1056|Conserved protein|254 AA	28.945	254	15.7	10.6	15.7	0	0	11917000	3286200	18083000	0	0	7568400	0	7768800	0	0
Rv1594|nadA|Probable quinolinate synthetase NadA|349 AA	37.408	349	17.8	7.7	22.1	0	0	17601000	975780	22847000	0	0	6171700	0	7600500	0	0
Rv2226|Rv2226|Conserved protein|513 AA	56.333	513	18.7	9.2	17.9	4.5	0	48523000	5656600	36217000	944160	0	9614500	0	7551300	0	0
Rv0244c|fadE5|Probable acyl-CoA dehydrogenase FadE5|611 AA	66.013	611	19	1.6	23.9	0	0	52024000	2623300	50026000	0	0	8460400	0	7420800	0	0
Rv0525|Rv0525|Conserved protein|202 AA	22.212	202	24.3	8.4	29.2	0	0	17953000	3479200	21906000	0	0	7602500	0	7405900	0	0
Rv1409|ribG|Probable bifunctional riboflavin biosynthesis protein RibG : diaminohydroxyphosphoribosylaminopyrimidine deaminase (riboflavin-specific deaminase) + 5-amino-6-(5-phosphoribosylamino) uracil reductase (HTP reductase)|339 AA	35.366	339	31.3	0	23.9	0	0	29102000	0	21259000	0	0	6364000	0	7315700	0	0
Rv3318|sdhA|Probable succinate dehydrogenase (flavoprotein subunit) SdhA (succinic dehydrogenase) (fumarate reductase) (fumarate dehydrogenase) (fumaric hydrogenase)|590 AA	64.807	590	9.3	0	5.8	0	0	25080000	0	15570000	0	0	5224300	0	7311700	0	0
Rv1229c|mrp|Probable Mrp-related protein Mrp|390 AA	41.063	390	12.6	4.4	13.6	0	0	13657000	1553800	28468000	0	0	6019400	0	7210200	0	0
Rv3646c|topA|DNA topoisomerase I TopA (omega-protein) (relaxing enzyme) (untwisting enzyme) (swivelase) (type I DNA topoisomerase) (nicking-closing enzyme) (TOPO I)|934 AA	102.32	934	13.2	2.9	13.1	0	0	39656000	3133500	36664000	0	0	7587900	0	6984100	0	0
Rv0234c|gabD1|Succinate-semialdehyde dehydrogenase [NADP+] dependent (SSDH) GabD1|511 AA	54.299	511	8	2.9	8.2	0	0	16967000	3516000	17216000	0	0	9346100	0	6902300	0	0
Rv3809c|glf|UDP-galactopyranose mutase Glf (UDP-GALP mutase) (NAD+-flavin adenine dinucleotide-requiring enzyme)|399 AA	45.814	399	12	4.3	7.3	0	0	20464000	2647500	12069000	0	0	6951200	0	6665400	0	0
Rv3633|Rv3633|Conserved protein|291 AA	32.447	291	7.2	3.4	7.2	0	0	13365000	1837600	18230000	0	0	7466600	0	6617900	0	0
Rv2068c|blaC|Class a beta-lactamase BlaC|307 AA	32.567	307	11.1	0	10.7	0	0	13699000	0	13865000	0	0	5358000	0	6595900	0	0
Rv3799c|accD4|Probable propionyl-CoA carboxylase beta chain 4 AccD4 (pccase) (propanoyl-CoA:carbon dioxide ligase)|522 AA	56.647	522	5.2	0	9.2	0	0	25796000	0	15845000	0	0	9154600	0	6557000	0	0
Rv0172|mce1D|Mce-family protein Mce1D|530 AA	56.498	530	16.2	6.2	4.9	0	0	30025000	5688400	10127000	0	0	8484400	0	6407900	0	0
Rv0757|phoP|Possible two component system response transcriptional positive regulator PhoP|247 AA	27.513	247	15	2.8	24.3	5.7	0	12268000	2001400	20192000	1857300	0	7172100	0	6402500	0	0
Rv3881c|espB|Secreted ESX-1 substrate protein B, EspB. Conserved alanine and glycine rich protein|460 AA	47.593	460	11.3	2.8	12.2	0	0	12185000	3409800	16697000	0	0	7119000	0	6367200	0	0
Rv0957|purH|Probable bifunctional purine biosynthesis protein PurH: phosphoribosylaminoimidazolecarboxamide formyltransferase (AICAR transformylase) (5-phosphoribosyl-5-aminoimidazole-4-carboxamide formyltransferase) + inosinemonophosphate cyclohydrolase	55.026	523	10.9	0	10.9	0	0	28120000	0	18241000	0	0	10063000	0	6342100	0	0
Rv2498c|citE|Probable citrate (pro-3S)-lyase (beta subunit) CitE (citrase) (citratase) (citritase) (citridesmolase) (citrase aldolase)|273 AA	28.885	273	26.7	0	15.4	13.2	0	21824000	0	9086500	2204800	0	7732000	0	6207100	0	0
Rv2572c|aspS|Probable aspartyl-tRNA synthetase AspS (aspartate--tRNA ligase) (ASPRS) (aspartic acid translase)|596 AA	65.194	596	9.4	0	5.4	0	0	27093000	0	13471000	0	0	8251300	0	6173700	0	0
Rv3721c|dnaZX|DNA polymerase III (subunit gamma/tau) DnaZ/X|578 AA	61.891	578	12.5	3.8	12.8	0	0	16184000	2336000	21964000	0	0	4792900	0	5995900	0	0
Rv2927c|Rv2927c|Conserved hypothetical protein|245 AA	26.954	245	18	9	13.5	0	0	15970000	1920700	12945000	0	0	7772400	0	5811900	0	0
Rv3237c|Rv3237c|Conserved protein|160 AA	17.233	160	26.2	6.2	20.6	0	0	23676000	2137300	15856000	0	0	6711200	0	5796300	0	0
Rv2373c|dnaJ2|Probable chaperone protein DnaJ2|382 AA	40.456	382	18.8	5.8	11.3	5.8	0	15569000	1954100	14846000	3125100	0	6061800	0	5788200	0	0
Rv3920c|Rv3920c|Conserved protein similar to jag protein|187 AA	20.558	187	19.3	8.6	28.3	0	0	9086000	612840	18845000	0	0	5187700	0	5760700	0	0
Rv3169|Rv3169|Conserved protein|374 AA	41.759	374	14.4	7	11	0	0	16762000	3352500	17862000	0	0	6411500	0	5720300	0	0
Rv2967c|pca|Probable pyruvate carboxylase Pca (pyruvic carboxylase)|1127 AA	120.39	1127	6.7	1.4	8.2	0	0	20115000	1333900	25118000	0	0	5397400	0	5706500	0	0
Rv2210c|ilvE|Branched-chain amino acid transaminase IlvE|368 AA	39.666	368	22	7.9	16	0	0	36891000	2439200	17726000	0	0	5938200	0	5682200	0	0
Rv3336c|trpS|Probable tryptophanyl-tRNA synthetase TrpS (tryptophan--tRNA ligase) (TRPRS) (tryptophan translase)|336 AA	36.272	336	16.4	0	16.4	0	0	19022000	0	15932000	0	0	6569500	0	5577500	0	0
Rv3465|rmlC|dTDP-4-dehydrorhamnose 3,5-epimerase RmlC (dTDP-4-keto-6-deoxyglucose 3,5-epimerase) (dTDP-L-rhamnose synthetase) (thymidine diphospho-4-keto-rhamnose 3,5-epimerase)|202 AA	22.314	202	21.3	5.4	12.4	0	0	19772000	2767500	8952800	0	0	6504500	0	5561200	0	0
Rv2115c|mpa|Mycobacterial proteasome ATPase Mpa|609 AA	67.4	609	17.4	1.3	7.6	4.6	0	24800000	0	9008600	661250	0	6032100	0	5520400	0	0
Rv1481|Rv1481|Probable membrane protein|335 AA	36.029	335	10.7	2.7	22.4	9.3	0	14707000	1916200	10368000	1548700	0	4451400	0	5446700	0	0
Rv1179c|Rv1179c|Unknown protein|939 AA	100.64	939	5.8	0	7.9	0	0	12610000	0	18066000	0	0	4504600	0	5445100	0	0
Rv3519|Rv3519|Unknown protein|236 AA	25.96	236	20.3	0	11.9	0	0	20537000	0	7243200	0	0	6861200	0	5378300	0	0
Rv1245c|Rv1245c|Probable short-chain type dehydrogenase/reductase|276 AA	29.215	276	10.1	6.9	20.3	0	0	5343300	2164800	13835000	0	0	2979700	0	5214800	0	0
Rv0041|leuS|Probable leucyl-tRNA synthetase LeuS (leucine--tRNA ligase) (LEURS)|969 AA	107.56	969	10.4	7	4.4	0	0	42719000	9420400	16256000	0	0	10624000	0	5156300	0	0
Rv1156|Rv1156|Conserved protein|195 AA	20.84	195	14.9	4.1	19.5	0	0	6717600	997700	13075000	0	0	4722100	0	4985400	0	0
Rv0777|purB|Probable adenylosuccinate lyase PurB (adenylosuccinase) (ASL) (ASASE)|472 AA	51.008	472	12.1	2.8	9.3	0	0	14798000	1488400	12256000	0	0	5093000	0	4741000	0	0
Rv3003c|ilvB1|Acetolactate synthase (large subunit) IlvB1 (acetohydroxy-acid synthase)|618 AA	66.09	618	12.5	4	10.7	0	0	18917000	2873500	14623000	0	0	4837300	0	4738900	0	0
Rv3485c|Rv3485c|Probable short-chain type dehydrogenase/reductase|314 AA	33.193	314	11.8	6.1	23.6	0	0	6996000	1213300	16995000	0	0	4688700	0	4710900	0	0
Rv3651|Rv3651|Conserved hypothetical protein|345 AA	37.967	345	19.4	4.1	16.2	0	0	13466000	462390	14200000	0	0	6512300	0	4685600	0	0
Rv1833c|Rv1833c|Possible haloalkane dehalogenase|286 AA	32.151	286	10.5	5.6	10.5	0	0	7909600	1543300	6925900	0	0	3826500	0	4487000	0	0
Rv2216|Rv2216|Conserved protein|301 AA	31.671	301	14	0	14	0	0	7298800	0	6643300	0	0	4808200	0	4336200	0	0
Rv0018c|pstP|Phosphoserine/threonine phosphatase PstP|514 AA	53.779	514	2.3	0	2.3	0	8.6	8046100	0	5623600	0	19864000	5911000	0	4192200	0	74430000
Rv1060|Rv1060|Unknown protein|157 AA	16.866	157	16.6	8.3	16.6	0	0	4927900	1869300	6423900	0	0	3573000	0	4150200	0	0
Rv3610c|ftsH|Membrane-bound protease FtsH (cell division protein)|760 AA	81.985	760	6.6	1.7	11.2	0	0	14067000	1571300	17263000	0	0	3900300	0	4096500	0	0
Rv2950c|fadD29|Fatty-acid-AMP ligase FadD29 (fatty-acid-AMP synthetase) (fatty-acid-AMP synthase)|619 AA	67.446	619	3.2	1.6	3.2	4	0	8241300	1284000	7084900	2649000	0	4738000	0	4047700	0	0
Rv2953|Rv2953|Enoyl reductase|418 AA	45.104	418	10	1.9	7.4	0	0	9386800	1611300	6817000	0	0	4047900	0	4008600	0	0
Rv3580c|cysS1|Cysteinyl-tRNA synthetase 1 CysS1 (cysteine--tRNA ligase 1) (CYSRS 1) (cysteine translase)|469 AA	51.822	469	14.5	7	10.2	0	0	22167000	1719300	10528000	0	0	5628400	0	3876300	0	0
Rv1007c|metS|Methionyl-tRNA synthetase MetS (MetRS) (methionine--tRNA ligase)|519 AA	58.092	519	15	3.3	12.7	0	0	14651000	944900	14834000	0	0	3999200	0	3349100	0	0
Rv0809|purM|Probable phosphoribosylformylglycinamidine CYCLO-ligase PurM (AIRS) (phosphoribosyl-aminoimidazole synthetase) (air synthase)|364 AA	38.393	364	11.3	0	11	0	0	14412000	0	12561000	0	0	5281700	0	3129800	0	0
Rv3624c|hpt|Hypoxanthine-guanine phosphoribosyltransferase Hpt (HGPRT) (HGPRTase) (hypoxanthine phosphoribosyltransferase) (imp pyrophosphorylase) (imp diphosphorylase) (transphosphoribosyltransferase) (guanine phosphoribosyltransferase)|216 AA	23.603	216	10.6	5.6	10.6	0	0	8577000	703920	4991700	0	0	4737000	0	2690400	0	0
Rv0332|Rv0332|Conserved protein|261 AA	28.602	261	27.6	7.3	15.7	0	0	21303000	974190	3830600	0	0	4494900	0	2419200	0	0
Rv1898|Rv1898|Conserved hypothetical protein|102 AA	10.92	102	13.7	0	13.7	0	0	6310300	0	3106900	0	0	4211600	0	2208800	0	0
Rv3515c|fadD19|Fatty-acid-CoA ligase FadD19 (fatty-acid-CoA synthetase) (fatty-acid-CoA synthase)|548 AA	59.708	548	13	0	4.7	0	0	10907000	0	3090600	0	0	2637700	0	1865300	0	0
Rv2468A|Rv2468A|Conserved protein|77 AA	8.2393	77	11.7	11.7	11.7	0	0	5275200	919120	2805700	0	0	3313600	0	1663600	0	0
Rv0053|rpsF|30S ribosomal protein S6 RpsF|96 AA	10.935	96	32.3	36.5	36.5	25	0	125170000	15595000	91233000	7983500	0	69528000	0	0	24325000	0
Rv3220c|Rv3220c|Probable two component sensor kinase|501 AA	54.012	501	2	23.4	0	0	0	3492700	115470000	0	0	0	0	0	0	0	0
Rv1264|Rv1264|Adenylyl cyclase (ATP pyrophosphate-lyase) (adenylate cyclase)|397 AA	42.2	397	5.8	2.5	6	0	0	290650000	48054000	238750000	0	0	0	0	0	0	0
Rv3793|embC|Integral membrane indolylacetylinositol arabinosyltransferase EmbC (arabinosylindolylacetylinositol synthase)|1094 AA	117.49	1094	0.8	1.4	2.1	0	0	16248000	25588000	23457000	0	0	0	0	0	0	0
Rv3339c|icd1|Probable isocitrate dehydrogenase [NADP] Icd1 (oxalosuccinate decarboxylase) (IDH) (NADP+-specific ICDH) (IDP)|409 AA	45.513	409	1.5	1.5	3.9	0	0	10158000	19305000	20615000	0	0	0	0	0	0	0
Rv1640c|lysX|Lysyl-tRNA synthetase 2 LysX|1172 AA	128.21	1172	3.2	2	3.6	0	0	30375000	14836000	57300000	0	0	0	0	0	0	0
Rv3852|hns|Possible histone-like protein Hns|134 AA	13.823	134	9	9	9	9	0	21110000	12836000	36838000	12283000	0	0	0	0	0	0
Rv2588c|yajC|Probable conserved membrane protein secretion factor YajC|115 AA	12.966	115	22.6	22.6	22.6	0	0	31671000	12191000	43429000	0	0	0	0	0	0	0
Rv1732c|Rv1732c|Conserved protein|182 AA	19.399	182	14.8	9.3	23.6	0	0	27164000	8422400	17386000	0	0	0	0	0	0	0
Rv2878c|mpt53|Soluble secreted antigen Mpt53 precursor|173 AA	18.383	173	7.5	17.9	6.9	0	0	5486400	7770100	12573000	0	0	0	0	0	0	0
Rv0954|Rv0954|Probable conserved transmembrane protein|303 AA	30.203	303	3	3	3	11.2	0	32607000	7533200	22764000	4523400	0	0	0	0	0	0
Rv1601|hisB|Probable imidazole glycerol-phosphate dehydratase HisB|210 AA	22.769	210	5.2	14.3	13.3	0	0	5508000	7529900	9139800	0	0	0	0	0	0	0
Rv1703c|Rv1703c|Probable catechol-O-methyltransferase|196 AA	21.537	196	13.8	6.1	15.8	0	0	16232000	7148100	41945000	0	0	0	0	0	0	0
Rv0383c|Rv0383c|Possible conserved secreted protein|284 AA	31.801	284	10.9	14.4	9.5	0	0	12678000	7041500	14692000	0	0	0	0	0	0	0
Rv1450c|PE_PGRS27|PE-PGRS family protein PE_PGRS27|1329 AA	107.41	1329	0	3.7	0	3.9	0	0	6875100	0	0	0	0	0	0	0	0
Rv0188|Rv0188|Probable conserved transmembrane protein|143 AA	15.124	143	0	11.9	11.9	0	0	0	6854800	16760000	0	0	0	0	0	0	0
Rv3369|Rv3369|Conserved protein|144 AA	15.718	144	9.7	14.6	14.6	0	0	8759000	6835200	8660300	0	0	0	0	0	0	0
Rv1355c|moeY|Possible molybdopterin biosynthesis protein MoeY|715 AA	78.148	715	1.4	1.4	1.4	0	0	9298400	6723700	8819600	0	0	0	0	0	0	0
Rv1177|fdxC|Probable ferredoxin FdxC|108 AA	11.807	108	19.4	11.1	11.1	0	0	20113000	6545300	21067000	0	0	0	0	0	0	0
Rv0634c|Rv0634c|Possible glyoxalase II (hydroxyacylglutathione hydrolase) (GLX II)|237 AA	25.896	237	7.2	7.2	0	0	0	8627200	6531200	0	0	0	0	0	0	0	0
Rv0315|Rv0315|Possible beta-1,3-glucanase precursor|294 AA	32.186	294	5.1	13.3	5.8	0	0	5591000	6445600	9086500	0	0	0	0	0	0	0
Rv3763|lpqH|19 kDa lipoprotein antigen precursor LpqH|159 AA	15.115	159	11.9	11.9	11.9	0	0	27306000	6419400	9089700	0	0	0	0	0	0	0
Rv0717|rpsN1|30S ribosomal protein S14 RpsN1|61 AA	6.8251	61	21.3	21.3	21.3	0	0	4300400	6344200	44140000	0	0	0	0	0	0	0
Rv3464|rmlB|dTDP-glucose 4,6-dehydratase RmlB|331 AA	37.557	331	20.5	7.6	14.5	0	0	33250000	6310500	25833000	0	0	0	0	0	0	0
Rv2582|ppiB|Probable peptidyl-prolyl cis-trans isomerase B PpiB (cyclophilin) (PPIase) (rotamase) (peptidylprolyl isomerase)|308 AA	32.371	308	11.4	2.9	2.9	0	0	12303000	6057400	11966000	0	0	0	0	0	0	0
Rv1832|gcvB|Probable glycine dehydrogenase GcvB (glycine decarboxylase) (glycine cleavage system P-protein)|941 AA	99.478	941	8.6	4.7	3.8	0	0	19012000	6010700	6148300	0	0	0	0	0	0	0
Rv0429c|def|Probable polypeptide deformylase Def (PDF) (formylmethionine deformylase)|197 AA	20.939	197	10.7	10.7	10.7	0	0	11707000	5914500	11528000	0	0	0	0	0	0	0
Rv0714|rplN|50S ribosomal protein L14 RplN|122 AA	13.395	122	10.7	16.4	16.4	0	0	2411700	5909900	6549500	0	0	0	0	0	0	0
Rv1598c|Rv1598c|Conserved protein|136 AA	14.892	136	0	14.7	14.7	0	0	0	5778700	13058000	0	0	0	0	0	0	0
Rv2260|Rv2260|Conserved hypothetical protein|211 AA	22.137	211	4.7	9	4.7	0	0	6974700	5743600	5113700	0	0	0	0	0	0	0
Rv1829|Rv1829|Conserved protein|164 AA	18.114	164	7.9	7.9	8.5	0	0	14197000	5571200	3216000	0	0	0	0	0	0	0
Rv3864|espE|ESX-1 secretion-associated protein EspE|402 AA	42.068	402	8	2.2	5.2	12.4	0	9799200	5499400	19014000	27860000	0	0	0	0	0	0
Rv0126|treS|Trehalose synthase TreS|601 AA	68.592	601	4.8	5.2	5.2	0	0	14106000	5112300	6071800	0	0	0	0	0	0	0
Rv0753c|mmsA|Probable methylmalonate-semialdehyde dehydrogenase MmsA (methylmalonic acid semialdehyde dehydrogenase) (MMSDH)|510 AA	54.453	510	11	7.3	2.9	0	0	18489000	5106000	5921900	0	0	0	0	0	0	0
Rv2495c|bkdC|Probable branched-chain keto acid dehydrogenase E2 component BkdC|393 AA	41.061	393	0	5.6	7.9	0	0	0	5064900	21977000	0	0	0	0	0	0	0
Rv2861c|mapB|Methionine aminopeptidase MapB (map) (peptidase M)|285 AA	30.891	285	9.8	7.7	3.2	0	0	15119000	4982300	3783100	0	0	0	0	0	0	0
Rv1261c|Rv1261c|Conserved protein|149 AA	16.756	149	10.7	12.1	36.2	0	0	1787100	4936300	42812000	0	0	0	0	0	0	0
Rv0433|Rv0433|Conserved hypothetical protein|376 AA	42.277	376	8.8	8	13.6	0	0	7412500	4666600	14164000	0	0	0	0	0	0	0
Rv2048c|pks12|Polyketide synthase Pks12|4151 AA	431.6	4151	1.1	1.5	0.8	0	0	6091100	4657200	1837000	0	0	0	0	0	0	0
Rv3196A|Rv3196A|Unknown protein|66 AA	7.2529	66	57.6	18.2	30.3	0	0	14722000	4499200	17202000	0	0	0	0	0	0	0
Rv1489|Rv1489|Conserved protein|118 AA	12.306	118	16.1	16.1	15.3	16.1	0	7838200	4487600	9502000	2062500	0	0	0	0	0	0
Rv0170|mce1B|Mce-family protein Mce1B|346 AA	37.727	346	13.3	6.6	5.5	0	0	18326000	4286200	2179900	0	0	0	0	0	0	0
Rv1466|Rv1466|Conserved protein|115 AA	12.384	115	11.3	11.3	11.3	0	0	11871000	4264100	12118000	0	0	0	0	0	0	0
Rv1079|metB|Cystathionine gamma-synthase MetB (CGS) (O-succinylhomoserine [thiol]-lyase)|388 AA	40.982	388	4.4	9.8	0	0	0	4363400	4258200	0	0	0	0	0	0	0	0
Rv3794|embA|Integral membrane indolylacetylinositol arabinosyltransferase EmbA (arabinosylindolylacetylinositol synthase)|1094 AA	115.69	1094	5.9	2.6	4.8	0	0	15965000	4243600	12977000	0	0	0	0	0	0	0
Rv0465c|Rv0465c|Probable transcriptional regulatory protein|474 AA	53.039	474	0	2.1	1.5	0	0	0	4120200	6774300	0	0	0	0	0	0	0
Rv0180c|Rv0180c|Probable conserved transmembrane protein|452 AA	47.593	452	6.2	8	13.5	0	0	8500900	3993000	14219000	0	0	0	0	0	0	0
Rv3368c|Rv3368c|Possible oxidoreductase|214 AA	23.733	214	13.1	5.6	13.1	0	0	15631000	3967500	14128000	0	0	0	0	0	0	0
Rv0543c|Rv0543c|Conserved protein|100 AA	11.28	100	16	8	19	0	0	13321000	3938400	3548300	0	0	0	0	0	0	0
Rv2951c|Rv2951c|Possible oxidoreductase|381 AA	41.315	381	14.4	7.1	15	0	0	14017000	3898400	32077000	0	0	0	0	0	0	0
Rv1260|Rv1260|Probable oxidoreductase|372 AA	41.297	372	5.4	2.4	10.5	0	0	14614000	3897700	12862000	0	0	0	0	0	0	0
Rv1613|trpA|Probable tryptophan synthase, alpha subunit TrpA|270 AA	27.727	270	3.7	4.4	12.6	0	0	8839700	3892500	26780000	0	0	0	0	0	0	0
Rv2315c|Rv2315c|Conserved protein|505 AA	54.545	505	0	6.5	9.5	0	0	0	3879700	11705000	0	0	0	0	0	0	0
Rv1211|Rv1211|Conserved protein|75 AA	7.8099	75	34.7	24	48	0	0	18396000	3861000	128740000	0	0	0	0	0	0	0
Rv3598c|lysS|Lysyl-tRNA synthetase 1 LysS (lysine--tRNA ligase 1) (LysRS 1) (lysine translase)|505 AA	55.677	505	6.3	7.5	15.4	0	0	11885000	3848000	27113000	0	0	0	0	0	0	0
Rv2605c|tesB2|Probable acyl-CoA thioesterase II TesB2 (TEII)|281 AA	31.536	281	10.3	4.6	14.2	0	0	9080500	3792600	17486000	0	0	0	0	0	0	0
Rv2691|ceoB|TRK system potassium uptake protein CeoB|227 AA	24.239	227	23.3	4.8	4.8	0	0	16862000	3702300	9546700	0	0	0	0	0	0	0
Rv1808|PPE32|PPE family protein PPE32|409 AA	39.899	409	8.1	3.2	0	0	0	11721000	3666900	0	0	0	0	0	0	0	0
Rv3214|gpm2|Possible phosphoglycerate mutase Gpm2 (phosphoglyceromutase) (PGAM) (BPG-dependent PGAM)|203 AA	21.949	203	13.8	8.4	0	0	0	12355000	3665200	0	0	0	0	0	0	0	0
Rv2556c|Rv2556c|Conserved hypothetical protein|129 AA	13.892	129	7	7	7	0	0	9846700	3628100	14305000	0	0	0	0	0	0	0
Rv2239c|Rv2239c|Conserved hypothetical protein|158 AA	16.963	158	3.8	26.6	3.8	0	0	7196200	3575200	4995300	0	0	0	0	0	0	0
Rv0390|Rv0390|Conserved protein|140 AA	15.36	140	39.3	8.6	13.6	0	0	16273000	3552700	10848000	0	0	0	0	0	0	0
Rv0933|pstB|Phosphate-transport ATP-binding protein ABC transporter PstB|276 AA	29.996	276	0	10.1	4.7	0	0	0	3482000	3448600	0	0	0	0	0	0	0
Rv1101c|Rv1101c|Conserved membrane protein|385 AA	41.698	385	5.2	5.2	13.8	0	0	8161400	3472600	17764000	0	0	0	0	0	0	0
Rv3459c|rpsK|30S ribosomal protein S11 RpsK|139 AA	14.785	139	12.9	5	12.2	10.8	0	1001700	3457500	14356000	2433000	0	0	0	0	0	0
Rv3463|Rv3463|Conserved protein|285 AA	30.65	285	23.9	5.6	8.4	0	3.2	23067000	3429500	9051100	0	16901000	0	0	0	0	0
Rv1097c|Rv1097c|Probable membrane glycine and proline rich protein|293 AA	29.873	293	3.4	5.5	2	0	0	5786300	3425400	5521400	0	0	0	0	0	0	0
Rv1507c|Rv1507c|Conserved protein|231 AA	27.072	231	4.3	9.1	11.3	0	0	1818700	3394800	26027000	0	0	0	0	0	0	0
Rv1071c|echA9|Possible enoyl-CoA hydratase EchA9 (enoyl hydrase) (unsaturated acyl-CoA hydratase) (crotonase)|345 AA	36.322	345	6.4	3.8	2.6	0	0	26074000	3385100	7570800	0	0	0	0	0	0	0
Rv3292|Rv3292|Conserved hypothetical protein|415 AA	45.331	415	6.5	5.8	16.1	0	0	2877700	3317400	8913600	0	0	0	0	0	0	0
Rv2284|lipM|Probable esterase LipM|431 AA	46.681	431	8.6	9.5	11.1	0	0	3654300	3297000	9924000	0	0	0	0	0	0	0
Rv0190|Rv0190|Conserved protein|96 AA	10.365	96	22.9	10.4	17.7	10.4	0	20830000	3280900	15313000	3219100	0	0	0	0	0	0
Rv0445c|sigK|Alternative RNA polymerase sigma factor SigK|187 AA	21.035	187	14.4	10.2	10.2	0	0	13826000	3274400	13300000	0	0	0	0	0	0	0
Rv3600c|Rv3600c|Conserved protein|272 AA	29.272	272	6.6	6.6	14.7	0	0	10812000	3264400	30559000	0	0	0	0	0	0	0
Rv3208|Rv3208|Probable transcriptional regulatory protein (probably TetR-family)|228 AA	25.166	228	19.3	14.5	14.5	0	0	11147000	3256700	9954400	0	0	0	0	0	0	0
Rv0154c|fadE2|Probable acyl-CoA dehydrogenase FadE2|403 AA	44.343	403	8.4	8.9	12.7	0	0	7189700	3240700	15375000	0	0	0	0	0	0	0
Rv0563|htpX|Probable protease transmembrane protein heat shock protein HtpX|286 AA	30.682	286	4.2	9.8	0	0	0	0	3227600	0	0	0	0	0	0	0	0
Rv1246c|relE|Toxin RelE|97 AA	11.031	97	0	21.6	29.9	0	0	0	3220100	22955000	0	0	0	0	0	0	0
Rv2761c|hsdS|Possible type I restriction/modification system specificity determinant HsdS (S protein)|364 AA	39.211	364	0	2.7	0	0	0	0	3186300	0	0	0	0	0	0	0	0
Rv1232c|Rv1232c|Conserved protein|435 AA	47.374	435	7.6	6.7	12	0	0	7025100	3133100	8037800	0	0	0	0	0	0	0
Rv3213c|Rv3213c|Possible SOJ/para-related protein|266 AA	28.575	266	0	9.8	12	0	0	0	3039600	7556400	0	0	0	0	0	0	0
Rv0780|purC|Phosphoribosylaminoimidazole- succinocarboxamide synthase PurC (SAICAR synthetase)|297 AA	32.93	297	18.9	2.7	16.2	0	0	21801000	3032400	17399000	0	0	0	0	0	0	0
Rv2697c|dut|Probable deoxyuridine 5-triphosphate nucleotidohydrolase Dut (dUTPase) (dUTP pyrophosphatase) (deoxyuridine 5-triphosphatase) (dUTP diphosphatase) (deoxyuridine-triphosphatase)|154 AA	15.771	154	10.4	10.4	10.4	10.4	0	7099000	3008600	9710500	0	0	0	0	0	0	0
Rv2000|Rv2000|Unknown protein|537 AA	59.894	537	0	2	3.7	0	0	0	2963900	6441900	0	0	0	0	0	0	0
Rv0818|Rv0818|Transcriptional regulatory protein|255 AA	27.579	255	12.9	3.1	10.2	0	0	21671000	2953000	8342100	0	0	0	0	0	0	0
Rv3723|Rv3723|Probable conserved transmembrane protein|254 AA	27.367	254	0	5.5	5.5	0	0	0	2948500	10813000	0	0	0	0	0	0	0
Rv2468c|Rv2468c|Conserved protein|167 AA	17.288	167	19.2	6	6	38.3	0	12691000	2948000	6479100	1130400	0	0	0	0	0	0
Rv0166|fadD5|Probable fatty-acid-CoA ligase FadD5 (fatty-acid-CoA synthetase) (fatty-acid-CoA synthase)|554 AA	59.887	554	0	4.7	2	0	0	0	2909000	2705000	0	0	0	0	0	0	0
Rv0140|Rv0140|Conserved protein|126 AA	13.766	126	14.3	14.3	20.6	0	0	11463000	2902400	13741000	0	0	0	0	0	0	0
Rv2933|ppsC|Phenolpthiocerol synthesis type-I polyketide synthase PpsC|2188 AA	230.62	2188	0	0.3	0.3	1.5	0	0	2881500	3891000	3452700	0	0	0	0	0	0
Rv3726|Rv3726|Possible dehydrogenase|397 AA	42.035	397	12.6	2.8	8.1	0	0	9538100	2856100	16551000	0	0	0	0	0	0	0
Rv1603|hisA|Probable phosphoribosylformimino-5-aminoimidazole carboxamide ribotide isomerase HisA|245 AA	25.731	245	10.6	3.3	3.3	0	0	10055000	2851100	4675800	0	0	0	0	0	0	0
Rv0669c|Rv0669c|Possible hydrolase|637 AA	69.489	637	4.2	6.4	5.7	0	0	3307700	2841100	4991200	0	0	0	0	0	0	0
Rv3818|Rv3818|Unknown protein|516 AA	57.614	516	2.9	4.7	4.7	0	0	4491200	2832200	5166900	0	0	0	0	0	0	0
Rv0803|purL|Phosphoribosylformylglycinamidine synthase II PurL (FGAM synthase II)|754 AA	79.474	754	6.4	4.1	8.2	0	0	18345000	2812600	32314000	0	0	0	0	0	0	0
Rv1126c|Rv1126c|Conserved protein|201 AA	22.197	201	7	8.5	11.4	0	0	4748400	2790600	9285300	0	0	0	0	0	0	0
Rv2401|Rv2401|Hypothetical protein|109 AA	12.205	109	6.4	6.4	6.4	0	0	6624700	2717700	6640100	0	0	0	0	0	0	0
Rv0511|hemD|Probable uroporphyrin-III C-methyltransferase HemD (uroporphyrinogen III methylase) (urogen III methylase) (SUMT) (urogen III methylase) (UROM)|565 AA	58.835	565	15	5	6	3.7	0	21117000	2678700	9772400	542580	0	0	0	0	0	0
Rv0871|cspB|Probable cold shock-like protein B CspB|135 AA	14.989	135	13.3	8.9	21.5	0	0	15020000	2674600	41392000	0	0	0	0	0	0	0
Rv2411c|Rv2411c|Conserved hypothetical protein|551 AA	61.383	551	5.1	4.2	8.2	0	0	7909800	2662300	14430000	0	0	0	0	0	0	0
Rv2259|mscR|S-nitrosomycothiol reductase MscR|361 AA	37.888	361	10.5	7.8	3.3	0	0	8055300	2657800	3017500	0	0	0	0	0	0	0
Rv2984|ppk1|Polyphosphate kinase PPK (polyphosphoric acid kinase) (ATP-polyphosphate phosphotransferase)|742 AA	83.038	742	10.5	3.2	5	0	0	18813000	2647000	7018100	0	0	0	0	0	0	0
Rv2682c|dxs1|Probable 1-deoxy-D-xylulose 5-phosphate synthase Dxs1 (1-deoxyxylulose-5-phosphate synthase) (DXP synthase) (DXPS)|638 AA	67.885	638	0	3.1	9.9	0	0	0	2634800	17805000	0	0	0	0	0	0	0
Rv1642|rpmI|50S ribosomal protein L35 RpmI|64 AA	7.2203	64	15.6	14.1	14.1	0	0	4180100	2631200	10634000	0	0	0	0	0	0	0
Rv2051c|ppm1|Polyprenol-monophosphomannose synthase Ppm1|874 AA	93.791	874	2.6	2.9	1.3	0	0	3851900	2576500	4242300	0	0	0	0	0	0	0
Rv3667|acs|Acetyl-coenzyme A synthetase Acs (acetate--CoA ligase) (acetyl-CoA synthetase) (acetyl-CoA synthase) (acyl-activating enzyme) (acetate thiokinase) (acetyl-activating enzyme) (acetate--coenzyme A ligase) (acetyl-coenzyme A synthase)|651 AA	71.443	651	2.8	3.4	6.3	0	0	2447300	2571300	14280000	0	0	0	0	0	0	0
Rv2586c|secF|Probable protein-export membrane protein SecF|442 AA	47.013	442	0	3.2	5.2	0	0	0	2568900	8322900	0	0	0	0	0	0	0
Rv2426c|Rv2426c|Conserved hypothetical protein|291 AA	31.918	291	4.1	4.8	8.9	0	0	0	2425400	7300800	0	0	0	0	0	0	0
Rv0184|Rv0184|Conserved hypothetical protein|249 AA	26.826	249	0	3.6	15.7	3.6	0	0	2418600	13927000	1525000	0	0	0	0	0	0
Rv2219|Rv2219|Probable conserved transmembrane protein|250 AA	26.863	250	6.4	6.4	10	0	0	3435400	2406000	18386000	0	0	0	0	0	0	0
Rv3609c|folE|GTP cyclohydrolase I FolE (GTP-ch-I)|202 AA	22.394	202	5.4	5.4	13.4	0	0	14618000	2393400	17969000	0	0	0	0	0	0	0
Rv3775|lipE|Probable lipase LipE|415 AA	45.273	415	2.7	3.4	6.5	0	0	928630	2365600	9579300	0	0	0	0	0	0	0
Rv3356c|folD|Probable bifunctional protein FolD: methylenetetrahydrofolate dehydrogenase + methenyltetrahydrofolate cyclohydrolase|281 AA	29.451	281	30.2	7.1	13.2	0	0	22238000	2362300	18026000	0	0	0	0	0	0	0
Rv0759c|Rv0759c|Conserved hypothetical protein|110 AA	11.927	110	25.5	11.8	34.5	0	0	5426500	2351700	7560300	0	0	0	0	0	0	0
Rv0237|lpqI|Probable conserved lipoprotein LpqI|388 AA	39.518	388	9.5	1.5	7.7	0	0	5195600	2346300	4542300	0	0	0	0	0	0	0
Rv3232c|ppk2|Polyphosphate kinase Ppk2 (polyphosphoric acid kinase)|295 AA	34.092	295	5.4	5.4	10.8	0	0	3150400	2332600	6725500	0	0	0	0	0	0	0
Rv3255c|manA|Probable mannose-6-phosphate isomerase ManA (phosphomannose isomerase) (phosphomannoisomerase) (PMI) (phosphohexoisomerase) (phosphohexomutase)|408 AA	43.339	408	9.6	5.9	2.2	0	0	8643400	2324400	3026300	0	0	0	0	0	0	0
Rv2118c|Rv2118c|RNA methyltransferase|280 AA	30.09	280	11.4	6.4	6.4	0	0	8116600	2293600	6681600	0	0	0	0	0	0	0
Rv2483c|plsC|Possible transmembrane phospholipid biosynthesis bifunctional enzyme PlsC: putative L-3-phosphoserine phosphatase (O-phosphoserine phosphohydrolase) (PSP) (pspase) + 1-acyl-SN-glycerol-3-phosphate acyltransferase (1-AGP acyltransferase) (1-AGP	61.787	580	0	1.9	1.6	0	0	0	2284300	4891100	0	0	0	0	0	0	0
Rv3474|Rv3474|Possible transposase for insertion element IS6110 (fragment)|108 AA;Rv3381c|Rv3381c|Probable transposase for insertion sequence element IS6110 (fragment)|108 AA;Rv3325|Rv3325|Probable transposase for insertion sequence element IS6110 (fragmen	12.004	108	0	13.9	19.4	0	0	0	2256400	8420500	0	0	0	0	0	0	0
Rv0932c|pstS2|Periplasmic phosphate-binding lipoprotein PstS2 (PBP-2) (PstS2)|370 AA	37.832	370	3.8	3	3	0	0	6319900	2252300	2730700	0	0	0	0	0	0	0
Rv3301c|phoY1|Probable phosphate-transport system transcriptional regulatory protein PhoU homolog 1 PhoY1|221 AA	24.826	221	13.1	9	16.7	0	0	7327700	2204700	10881000	0	0	0	0	0	0	0
Rv0940c|Rv0940c|Possible oxidoreductase|288 AA	31.756	288	5.2	7.6	10.1	0	0	4249200	2187300	3659200	0	0	0	0	0	0	0
Rv1286|cysN|Probable bifunctional enzyme CysN/CysC: sulfate adenyltransferase (subunit 1) + adenylylsulfate kinase|614 AA	67.838	614	2.3	3.6	0	0	0	3985400	2181800	0	0	0	0	0	0	0	0
Rv3210c|Rv3210c|Conserved protein|231 AA	25.121	231	5.6	10	5.6	0	0	2706000	2154000	3192900	0	0	0	0	0	0	0
Rv2557|Rv2557|Conserved protein|224 AA	24.277	224	6.2	6.2	6.7	0	0	5410400	2125300	2610700	0	0	0	0	0	0	0
Rv1327c|glgE|Probable glucanase GlgE|701 AA	78.607	701	8	3.7	0	0	0	10775000	2114700	0	0	0	0	0	0	0	0
Rv3623|lpqG|Probable conserved lipoprotein LpqG|240 AA	24.836	240	21.7	3.8	3.8	0	0	16832000	2095300	4205800	0	0	0	0	0	0	0
Rv0283|eccB3|ESX conserved component EccB3. ESX-3 type VII secretion system protein. Possible membrane protein.|538 AA	55.942	538	0	1.7	1.7	0	0	0	2039600	0	0	0	0	0	0	0	0
Rv3106|fprA|NADPH:adrenodoxin oxidoreductase FprA (NADPH-ferredoxin reductase)|456 AA	49.34	456	4.4	2.4	0	4.8	0	5383500	2033700	0	696030	0	0	0	0	0	0
Rv1593c|Rv1593c|Conserved protein|236 AA	25.907	236	12.3	6.8	16.9	0	0	9800200	2028900	14864000	0	0	0	0	0	0	0
Rv2376c|cfp2|Low molecular weight antigen CFP2 (low molecular weight protein antigen 2) (CFP-2)|168 AA	16.635	168	15.5	8.3	8.3	0	0	11113000	2011600	9226800	0	0	0	0	0	0	0
Rv0290|eccD3|ESX conserved component EccD3. ESX-3 type VII secretion system protein. Probable transmembrane protein.|472 AA	47.943	472	4.2	2.8	2.8	0	0	19194000	1997400	11070000	0	0	0	0	0	0	0
Rv1743|pknE|Probable transmembrane serine/threonine-protein kinase E PknE (protein kinase E) (STPK E)|566 AA	60.512	566	4.1	2.1	7.2	0	0	3826500	1980700	5906700	0	0	0	0	0	0	0
Rv2166c|Rv2166c|Conserved protein|143 AA	15.912	143	0	11.2	17.5	11.2	0	0	1954900	7798500	2133200	0	0	0	0	0	0
Rv0457c|Rv0457c|Probable peptidase|673 AA	74.463	673	3.4	2.8	5.2	0	0	6110300	1939600	4514100	0	0	0	0	0	0	0
Rv3012c|gatC|Probable glutamyl-tRNA(GLN) amidotransferase (subunit C) GatC (Glu-ADT subunit C)|99 AA	10.716	99	13.1	13.1	21.2	0	0	7755400	1926500	7865600	0	0	0	0	0	0	0
Rv3859c|gltB|Probable ferredoxin-dependent glutamate synthase [NADPH] (large subunit) GltB (L-glutamate synthase) (L-glutamate synthetase) (NADH-glutamate synthase) (glutamate synthase (NADH))(NADPH-GOGAT)|1527 AA	165.94	1527	9.2	1.8	6.5	0	0	42482000	1910400	26979000	0	0	0	0	0	0	0
Rv3888c|Rv3888c|Probable conserved membrane protein|341 AA	37.691	341	0	2.3	4.7	0	0	0	1900400	9298600	0	0	0	0	0	0	0
Rv3002c|ilvN|Probable acetolactate synthase (small subunit) IlvN (acetohydroxy-acid synthase) (AHAS) (ALS)|168 AA	18.187	168	7.1	13.7	13.7	0	0	3467900	1898100	18605000	0	0	0	0	0	0	0
Rv2683|Rv2683|Conserved protein|165 AA	17.729	165	18.8	4.8	16.4	0	0	7776500	1882600	13868000	0	0	0	0	0	0	0
Rv2536|Rv2536|Probable conserved transmembrane protein|230 AA	24.626	230	9.6	4.3	11.3	0	6.5	21177000	1881700	7317700	0	2298200	0	0	0	0	0
Rv0134|ephF|Possible epoxide hydrolase EphF (epoxide hydratase) (arene-oxide hydratase)|300 AA	33.796	300	3	9	9	0	0	2936400	1872200	6773400	0	0	0	0	0	0	0
Rv2345|Rv2345|Possible conserved transmembrane protein|660 AA	70.029	660	10.9	3.8	12.7	2.3	0	25459000	1865800	38488000	963890	0	0	0	0	0	0
Rv3141|fadB4|Probable NADPH quinone oxidoreductase FadB4 (NADPH:quinone reductase) (zeta-crystallin)|323 AA	33.852	323	17	4.6	7.4	7.4	0	33513000	1847300	23571000	185980	0	0	0	0	0	0
Rv3570c|hsaA|Possible oxidoreductase. Possible 3-hydroxy-9,10-seconandrost-1,3,5(10)-triene-9,17-dione hydroxylase.|394 AA	43.11	394	14.7	2.3	6.9	0	0	26260000	1811100	4090300	0	0	0	0	0	0	0
Rv3302c|glpD2|Probable glycerol-3-phosphate dehydrogenase GlpD2|585 AA	62.745	585	13.3	1.7	8.9	0	0	12453000	1785800	17877000	0	0	0	0	0	0	0
Rv2589|gabT|4-aminobutyrate aminotransferase GabT (gamma-amino-N-butyrate transaminase) (GABA transaminase) (glutamate:succinic semialdehyde transaminase) (GABA aminotransferase) (GABA-at)|449 AA	46.78	449	7.6	1.8	3.8	0	0	21998000	1785600	13496000	0	0	0	0	0	0	0
Rv2271|Rv2271|Conserved hypothetical protein|99 AA	11.535	99	0	6.1	6.1	0	0	0	1782800	2150600	0	0	0	0	0	0	0
Rv3772|hisC2|Probable histidinol-phosphate aminotransferase HisC2 (imidazole acetol-phosphate transaminase) (imidazolylacetolphosphate aminotransferase)|353 AA	38.007	353	5.9	3.4	7.6	0	0	7352300	1745300	5297100	0	0	0	0	0	0	0
Rv1384|carB|Probable carbamoyl-phosphate synthase large chain CarB (carbamoyl-phosphate synthetase ammonia chain)|1115 AA	118.93	1115	3.7	1.3	2.1	0	0	10355000	1684700	11561000	0	0	0	0	0	0	0
Rv0927c|Rv0927c|Probable short-chain type dehydrogenase/reductase|263 AA	26.745	263	8.7	3.8	2.7	18.6	0	12449000	1684400	2549600	1654300	0	0	0	0	0	0
Rv0014c|pknB|Transmembrane serine/threonine-protein kinase B PknB (protein kinase B) (STPK B)|626 AA	66.509	626	4.5	2.1	5.6	0	0	8458100	1681000	7626400	0	0	0	0	0	0	0
Rv2949c|Rv2949c|Chorismate pyruvate lyase|199 AA	22.587	199	0	8.5	19.1	0	0	0	1675700	6472200	0	0	0	0	0	0	0
Rv2903c|lepB|Probable signal peptidase I LepB (SPASE I) (leader peptidase I).|294 AA	31.848	294	0	2.4	6.8	4.4	0	0	1670200	6668900	1449200	0	0	0	0	0	0
Rv3669|Rv3669|Probable conserved transmembrane protein|172 AA	18.887	172	0	5.2	11.6	0	0	0	1668800	13571000	0	0	0	0	0	0	0
Rv2982c|gpdA2|Probable glycerol-3-phosphate dehydrogenase [NAD(P)+] GpdA2 (NAD(P)H- dependent glycerol-3-phosphate dehydrogenase)|334 AA	33.992	334	7.5	2.7	2.7	0	0	7182200	1642100	4647500	0	0	0	0	0	0	0
Rv2449c|Rv2449c|Conserved protein|419 AA	44.346	419	1.9	5.5	3.8	0	0	2247800	1635500	1259300	0	0	0	0	0	0	0
Rv3041c|Rv3041c|Probable conserved ATP-binding protein ABC transporter|287 AA	31.249	287	9.1	5.6	13.6	0	0	5440100	1633600	6448600	0	0	0	0	0	0	0
Rv1285|cysD|Probable sulfate adenylyltransferase subunit 2 CysD|332 AA	37.512	332	3	3	9	0	0	3859700	1619500	8885200	0	0	0	0	0	0	0
Rv3276c|purK|Probable phosphoribosylaminoimidazole carboxylase ATPase subunit PurK (air carboxylase) (AIRC)|429 AA	45.695	429	12.6	2.1	4.9	0	0	10067000	1614900	3371200	0	0	0	0	0	0	0
Rv0821c|phoY2|Probable phosphate-transport system transcriptional regulatory protein PhoY2|213 AA	23.514	213	19.2	10.3	19.7	0	0	21577000	1608800	10497000	0	0	0	0	0	0	0
Rv3194c|Rv3194c|Possible conserved secreted protein|340 AA	35.44	340	12.4	7.6	7.6	0	0	9501600	1608300	4840900	0	0	0	0	0	0	0
Rv1901|cinA|Probable CinA-like protein CinA|430 AA	45.512	430	8.8	3	4.9	0	0	19825000	1595800	12022000	0	0	0	0	0	0	0
Rv1621c|cydD|Probable component linked with the assembly of cytochrome transport transmembrane ATP-binding protein ABC transporter CydD|527 AA	54.765	527	0	4.7	4.7	0	0	0	1571500	1987100	0	0	0	0	0	0	0
Rv1216c|Rv1216c|Probable conserved integral membrane protein|224 AA	24.861	224	0	6.2	6.2	0	0	0	1547500	5589400	0	0	0	0	0	0	0
Rv2575|Rv2575|Possible conserved membrane glycine rich protein|293 AA	30.806	293	10.6	10.6	10.6	0	0	4919300	1544200	3861400	0	0	0	0	0	0	0
Rv0576|Rv0576|Probable transcriptional regulatory protein (possibly ArsR-family)|434 AA	46.407	434	12.4	4.6	12.9	0	0	18200000	1540500	23752000	0	0	0	0	0	0	0
Rv1001|arcA|Probable arginine deiminase ArcA (adi) (ad) (arginine dihydrolase)|402 AA	43.057	402	4.7	4.7	17.2	0	0	6397800	1530500	20788000	0	0	0	0	0	0	0
Rv0734|mapA|Methionine aminopeptidase MapA (map) (peptidase M) (MetAP)|266 AA	27.277	266	7.9	7.9	7.9	0	0	4900400	1522700	6062100	0	0	0	0	0	0	0
Rv0292|eccE3|ESX conserved component EccE3. ESX-3 type VII secretion system protein. Probable transmembrane protein.|331 AA	35.932	331	0	4.5	4.5	0	0	0	1515700	0	0	0	0	0	0	0	0
Rv3773c|Rv3773c|Conserved protein|194 AA	20.724	194	4.1	7.2	10.8	0	0	1898500	1505700	2588700	0	0	0	0	0	0	0
Rv2374c|hrcA|Probable heat shock protein transcriptional repressor HrcA|343 AA	36.474	343	9.6	5	12.5	0	0	4187600	1496500	4744600	0	0	0	0	0	0	0
Rv0537c|Rv0537c|Probable integral membrane protein|477 AA	50.17	477	2.9	2.9	2.9	0	0	0	1460700	5106500	0	0	0	0	0	0	0
Rv1656|argF|Probable ornithine carbamoyltransferase, anabolic ArgF|307 AA	33.025	307	2.9	2.6	0	0	0	803200	1450700	0	0	0	0	0	0	0	0
Rv0825c|Rv0825c|Conserved protein|213 AA	23.41	213	12.2	6.6	6.6	0	0	7179300	1447700	6705900	0	0	0	0	0	0	0
Rv3915|Rv3915|Probable peptidoglycan hydrolase|406 AA	43.911	406	0	3.9	3.9	0	0	0	1420800	3716800	0	0	0	0	0	0	0
Rv3869|eccB1|ESX conserved component EccB1. ESX-1 type VII secretion system protein. Possible membrane protein.|480 AA	51.092	480	4.8	2.1	0	0	0	1536100	1403300	0	0	0	0	0	0	0	0
Rv0428c|Rv0428c|GCN5-related N-acetyltransferase|302 AA	32.65	302	4.3	4.6	0	0	0	1146800	1399300	0	0	0	0	0	0	0	0
Rv2749|Rv2749|Conserved protein|104 AA	11.099	104	11.5	6.7	36.5	0	0	14719000	1397200	25138000	0	0	0	0	0	0	0
Rv0852|fadD16|Possible fatty-acid-CoA ligase FadD16 (fatty-acid-CoA synthetase) (fatty-acid-CoA synthase)|278 AA	30.076	278	4.7	4.7	4.7	0	0	4216100	1392200	4246800	0	0	0	0	0	0	0
Rv3575c|Rv3575c|Transcriptional regulatory protein (probably LacI-family)|359 AA	38.177	359	6.7	3.1	16.7	0	0	3408200	1387800	11339000	0	0	0	0	0	0	0
Rv2921c|ftsY|Probable cell division protein FtsY (SRP receptor) (signal recognition particle receptor)|422 AA	43.999	422	6.4	4	9.7	0	0	7475500	1372700	12247000	0	0	0	0	0	0	0
Rv3040c|Rv3040c|Conserved protein|288 AA	31.485	288	12.5	3.5	5.2	0	0	5439700	1368200	0	0	0	0	0	0	0	0
Rv2613c|Rv2613c|Conserved protein|195 AA	21.836	195	0	4.1	3.6	0	0	0	1347900	3311800	0	0	0	0	0	0	0
Rv1021|Rv1021|Conserved protein|325 AA	35.413	325	4.3	7.4	14.5	0	0	5094600	1326700	4251300	0	0	0	0	0	0	0
Rv3917c|parB|Probable chromosome partitioning protein ParB|344 AA	37.018	344	0	2.9	6.1	8.4	0	0	1307900	2939300	1505500	0	0	0	0	0	0
Rv3050c|Rv3050c|Probable transcriptional regulatory protein (probably AsnC-family)|246 AA	27.586	246	6.9	4.9	11	0	0	4807500	1293200	8857000	0	0	0	0	0	0	0
Rv1464|csd|Probable cysteine desulfurase Csd|417 AA	44.596	417	14.6	4.6	8.6	0	0	11334000	1293000	8594200	0	0	0	0	0	0	0
Rv1266c|pknH|Probable transmembrane serine/threonine-protein kinase H PknH (protein kinase H) (STPK H)|626 AA	66.753	626	12.5	1.9	1.9	0	0	27070000	1279100	4541400	0	0	0	0	0	0	0
Rv1234|Rv1234|Probable transmembrane protein|175 AA	18.604	175	8.6	15.4	29.7	0	0	7472100	1271200	10182000	0	0	0	0	0	0	0
Rv3168|Rv3168|Putative aminoglycoside phosphotransferase|378 AA	42.529	378	8.5	1.9	5.8	0	0	9821300	1267700	6973800	0	0	0	0	0	0	0
Rv1217c|Rv1217c|Probable tetronasin-transport integral membrane protein ABC transporter|548 AA	56.618	548	0	2.2	2.2	0	0	0	1250100	0	0	0	0	0	0	0	0
Rv3679|Rv3679|Probable anion transporter ATPase|340 AA	35.856	340	2.1	5.6	11.5	0	0	2412900	1239600	12826000	0	0	0	0	0	0	0
Rv3680|Rv3680|Probable anion transporter ATPase|386 AA	41.404	386	18.9	3.9	17.9	0	0	7346800	1236200	32512000	0	0	0	0	0	0	0
Rv2172c|Rv2172c|Conserved protein|301 AA	33.007	301	13.6	8.3	17.9	0	0	8428200	1232300	11480000	0	0	0	0	0	0	0
Rv1589|bioB|Probable biotin synthetase BioB|349 AA	37.517	349	10.3	7.4	5.7	0	0	8614600	1219700	3007400	0	0	0	0	0	0	0
Rv1416|ribH|Probable riboflavin synthase beta chain RibH (6,7-dimethyl-8-ribityllumazine synthase) (DMRL synthase) (lumazine synthase)|160 AA	16.338	160	10	10	10	0	0	5093700	1203300	5447600	0	0	0	0	0	0	0
Rv2942|mmpL7|Conserved transmembrane transport protein MmpL7|920 AA	95.121	920	1.7	1.7	3.3	0	0	3923900	1198200	5153900	0	0	0	0	0	0	0
Rv0068|Rv0068|Probable oxidoreductase|303 AA	32.398	303	7.6	3.3	5	0	0	2823300	1191400	5624600	0	0	0	0	0	0	0
Rv2122c|hisE|Phosphoribosyl-AMP pyrophosphatase HisE|93 AA	10.242	93	9.7	12.9	12.9	0	0	1703700	1180300	2301400	0	0	0	0	0	0	0
Rv3265c|wbbL1|dTDP-RHA:a-D-GlcNAc-diphosphoryl polyprenol, a-3-L-rhamnosyl transferase WbbL1 (alpha-L-rhamnose-(1->3)-alpha-D-GlcNAc(1->P)-P-decaprenyl)|301 AA	33.262	301	3.7	3.7	2.7	0	0	3371100	1178400	2856700	0	0	0	0	0	0	0
Rv1649|pheS|Probable phenylalanyl-tRNA synthetase, alpha chain PheS|341 AA	37.371	341	2.6	3.2	2.6	0	0	5598500	1177400	5680800	0	0	0	0	0	0	0
Rv2901c|Rv2901c|Conserved protein|101 AA	12.226	101	12.9	12.9	0	0	0	9408600	1170400	0	0	0	0	0	0	0	0
Rv2207|cobT|Probable nicotinate-nucleotide-dimethylbenzimidazol phosphoribosyltransferase CobT|361 AA	36.411	361	10.5	6.6	5.3	0	0	4116400	1160800	1975500	0	0	0	0	0	0	0
Rv0169|mce1A|Mce-family protein Mce1A|454 AA	47.786	454	4.8	5.1	8.8	0	0	5822500	1157200	12103000	0	0	0	0	0	0	0
Rv1106c|Rv1106c|3-beta-hydroxysteroid dehydrogenase|370 AA	40.741	370	4.9	4.1	8.9	0	0	3458200	1137800	7610300	0	0	0	0	0	0	0
Rv0994|moeA1|Probable molybdopterin biosynthesis protein MoeA1|426 AA	44.304	426	0	2.6	10.1	0	0	0	1129400	5976800	0	0	0	0	0	0	0
Rv3156|nuoL|Probable NADH dehydrogenase I (chain L) NuoL (NADH-ubiquinone oxidoreductase chain L)|633 AA	66.135	633	0	1.4	1.6	0	0	0	1121600	500400	0	0	0	0	0	0	0
Rv3119|moaE1|Probable molybdenum cofactor biosynthesis protein E MoaE1 (molybdopterin converting factor large subunit) (molybdopterin [MPT] converting factor, subunit 2)|147 AA	15.92	147	6.8	6.8	6.8	0	0	2959500	1118900	3195900	0	0	0	0	0	0	0
Rv1710|scpB|Possible segregation and condensation protein ScpB|231 AA	25.244	231	0	4.8	4.8	0	0	0	1118700	3190800	0	0	0	0	0	0	0
Rv1876|bfrA|Probable bacterioferritin BfrA|159 AA	18.34	159	5	26.4	12.6	0	0	4120300	1118300	13467000	0	0	0	0	0	0	0
Rv2751|Rv2751|Conserved protein|296 AA	33.61	296	11.5	7.1	3.4	0	0	3193800	1100700	4471700	0	0	0	0	0	0	0
Rv1175c|fadH|Probable NADPH dependent 2,4-dienoyl-CoA reductase FadH (2,4-dienoyl coenzyme A reductase) (4-enoyl-CoA reductase)|674 AA	72.901	674	2.1	3.4	3.1	0	0	1224600	1098600	1417200	0	0	0	0	0	0	0
Rv2540c|aroF|Probable chorismate synthase AroF (5-enolpyruvylshikimate-3-phosphate phospholyase)|401 AA	41.76	401	0	2.5	5	0	0	0	1091500	3346900	0	0	0	0	0	0	0
Rv2448c|valS|Probable valyl-tRNA synthase protein ValS (valyl-tRNA synthetase) (valine--tRNA ligase) (valine translase)|876 AA	97.819	876	10.6	1.6	11.8	0	0	32378000	1080700	27226000	0	0	0	0	0	0	0
Rv1447c|zwf2|Probable glucose-6-phosphate 1-dehydrogenase Zwf2 (G6PD)|514 AA	57.342	514	2.5	2.5	0	0	0	2220800	1072500	0	0	0	0	0	0	0	0
Rv0044c|Rv0044c|Possible oxidoreductase|264 AA	28.524	264	22.3	3.4	8	0	0	25477000	1072000	13868000	0	0	0	0	0	0	0
Rv0361|Rv0361|Probable conserved membrane protein|275 AA	29.982	275	5.5	2.9	8.4	0	0	6754200	1060300	7258000	0	0	0	0	0	0	0
Rv3879c|espK|ESX-1 secretion-associated protein EspK. Alanine and proline rich protein.|729 AA	74.491	729	2.9	2.3	2.3	0	0	1780600	1058700	1074300	0	0	0	0	0	0	0
Rv0937c|mku|DNA end-binding protein, Mku|273 AA	30.904	273	0	4	11.7	0	0	0	1055300	5863900	0	0	0	0	0	0	0
Rv0045c|Rv0045c|Possible hydrolase|298 AA	32.099	298	14.4	2.3	6.4	0	0	11536000	1035400	2133900	0	0	0	0	0	0	0
Rv0356c|Rv0356c|Conserved protein|214 AA	22.879	214	10.3	7.9	0	0	0	1983500	1034000	0	0	0	0	0	0	0	0
Rv0176|Rv0176|Probable conserved Mce associated transmembrane protein|322 AA	35.405	322	4.7	4	6.5	0	0	3647200	1005800	1370200	0	0	0	0	0	0	0
Rv1235|lpqY|Probable sugar-binding lipoprotein LpqY|468 AA	49.761	468	0	2.4	5.1	0	0	0	995430	5086400	0	0	0	0	0	0	0
Rv1867|Rv1867|Conserved protein|494 AA	53.56	494	2.8	2.8	2.4	0	0	1999500	992500	2204400	0	0	0	0	0	0	0
Rv2192c|trpD|Probable anthranilate phosphoribosyltransferase TrpD|370 AA	37.707	370	3.2	2.7	5.1	0	0	2997900	992330	1316900	0	0	0	0	0	0	0
Rv2174|mptA|Alpha(1->6)mannosyltransferase. Possible conserved integral membrane protein.|516 AA	55.293	516	0	2.9	2.9	0	0	0	982400	2401300	0	0	0	0	0	0	0
Rv3834c|serS|SERYL-tRNA synthetase SerS (serine--tRNA ligase) (SERRS) (serine translase)|419 AA	45.292	419	3.6	1.4	7.6	0	0	5958900	967280	10357000	0	0	0	0	0	0	0
Rv1899c|lppD|Possible lipoprotein LppD|343 AA	35.071	343	7.9	2.3	5.5	0	0	9712200	964180	12524000	0	0	0	0	0	0	0
Rv2156c|murX|Probable phospho-N-acetylmuramoyl-pentappeptidetransferase MurX|359 AA	37.713	359	0	4.5	2.8	0	0	0	963400	1169100	0	0	0	0	0	0	0
Rv1335|cysO|Sulfur carrier protein CysO|93 AA	9.5566	93	12.9	12.9	40.9	0	0	4718300	962720	12323000	0	0	0	0	0	0	0
Rv0902c|prrB|Two component sensor histidine kinase PrrB|446 AA	47.829	446	2.5	2.2	4.9	0	0	970750	962430	7833000	0	0	0	0	0	0	0
Rv3777|Rv3777|Probable oxidoreductase|328 AA	33.931	328	5.8	6.1	11.6	0	0	10850000	954210	11360000	0	0	0	0	0	0	0
Rv1194c|Rv1194c|Conserved protein|421 AA	46.065	421	5.2	2.6	4	0	0	3995400	950320	3602700	0	0	0	0	0	0	0
Rv3871|eccCb1|ESX conserved component EccCb1. ESX-1 type VII secretion system protein.|591 AA	64.56	591	0	1.5	4.2	0	0	0	941930	5941400	0	0	0	0	0	0	0
Rv1747|Rv1747|Probable conserved transmembrane ATP-binding protein ABC transporter|865 AA	92.12	865	1.4	1.7	5.8	0	0	5262500	928270	19710000	0	0	0	0	0	0	0
Rv1380|pyrB|Probable aspartate carbamoyltransferase PyrB (ATCase) (aspartate transcarbamylase)|319 AA	33.818	319	6.9	6.6	3.4	0	0	6711700	923010	1770800	0	0	0	0	0	0	0
Rv1398c|vapB10|Possible antitoxin VapB10|85 AA	9.4435	85	28.2	28.2	47.1	0	0	6563400	921420	23966000	0	0	0	0	0	0	0
Rv3786c|Rv3786c|Unknown protein|407 AA	44.944	407	0	4.9	0	2.2	0	0	915240	0	19538000	0	0	0	0	0	0
Rv3197|Rv3197|Probable conserved ATP-binding protein ABC transporter|447 AA	49.121	447	2.9	2.9	0	0	0	1978400	910390	0	0	0	0	0	0	0	0
Rv3874|esxB|10 kDa culture filtrate antigen EsxB (LHP) (CFP10)|100 AA	10.794	100	13	13	39	0	0	3916200	890790	33535000	0	0	0	0	0	0	0
Rv2305|Rv2305|Unknown protein|429 AA	46.123	429	0	3.7	2.1	0	0	0	861020	2553600	0	0	0	0	0	0	0
Rv1368|lprF|Probable conserved lipoprotein LprF|261 AA	26.851	261	0	6.5	15.3	0	0	0	852430	11830000	0	0	0	0	0	0	0
Rv2230c|Rv2230c|Conserved protein|379 AA	39.597	379	7.1	1.6	7.1	0	0	5130200	841130	11204000	0	0	0	0	0	0	0
Rv1213|glgC|Glucose-1-phosphate adenylyltransferase GlgC (ADP-glucose synthase) (ADP-glucose pyrophosphorylase)|404 AA	43.8	404	0	4.2	0	0	0	0	834450	0	0	0	0	0	0	0	0
Rv2590|fadD9|Probable fatty-acid-CoA ligase FadD9 (fatty-acid-CoA synthetase) (fatty-acid-CoA synthase)|1168 AA	127.33	1168	0.9	1.5	1.8	0	0	2492800	823470	1441500	0	0	0	0	0	0	0
Rv2157c|murF|Probable UDP-N-acetylmuramoylalanyl-D-glutamyl-2,6-diaminopimelate-D-alanyl-D-alanyl ligase MurF|510 AA	51.632	510	8.8	2.9	2.9	0	0	10327000	821490	4179400	0	0	0	0	0	0	0
Rv0131c|fadE1|Probable acyl-CoA dehydrogenase FadE1|447 AA	50.223	447	4.5	2.2	4.5	0	0	6560500	820390	3457600	0	0	0	0	0	0	0
Rv0794c|Rv0794c|Probable oxidoreductase|499 AA	52.476	499	2.2	1.8	0	0	0	1677600	812150	0	0	0	0	0	0	0	0
Rv2438c|nadE|Glutamine-dependent NAD(+) synthetase NadE (NAD(+) synthase [glutamine-hydrolysing])|679 AA	74.682	679	1.2	2.9	1.8	0	0	5075800	811650	1702400	0	0	0	0	0	0	0
Rv0646c|lipG|Probable lipase/esterase LipG|301 AA	32.931	301	4.3	5	8.6	0	0	1417200	803890	1957400	0	0	0	0	0	0	0
Rv2538c|aroB|3-dehydroquinate synthase AroB|362 AA	38.119	362	4.7	2.5	4.7	0	0	5139100	795930	3206900	0	0	0	0	0	0	0
Rv2922A|acyP|Probable acylphosphatase AcyP (acylphosphate phosphohydrolase)|93 AA	10.206	93	23.7	9.7	19.4	0	0	8006600	795630	804970	0	0	0	0	0	0	0
Rv1061|Rv1061|Conserved protein|287 AA	32.037	287	6.3	5.2	5.6	0	0	3209700	788550	3525700	0	0	0	0	0	0	0
Rv3767c|Rv3767c|Possible S-adenosylmethionine-dependent methyltransferase|314 AA	34.723	314	10.5	6.7	2.5	0	0	10597000	786290	2879500	0	0	0	0	0	0	0
Rv3084|lipR|Probable acetyl-hydrolase/esterase LipR|308 AA	32.616	308	3.6	3.6	0	0	0	2586500	777790	0	0	0	0	0	0	0	0
Rv2752c|Rv2752c|Conserved hypothetical protein|558 AA	59.5	558	0	2	2	0	0	0	748910	1761300	0	0	0	0	0	0	0
Rv3399|Rv3399|Possible S-adenosylmethionine-dependent methyltransferase|348 AA	38.14	348	0	3.7	8	0	0	0	748040	3569400	0	0	0	0	0	0	0
Rv3820c|papA2|Possible conserved polyketide synthase associated protein PapA2|468 AA	52.117	468	6.2	3	3	0	0	2654300	742290	3407000	0	0	0	0	0	0	0
Rv0202c|mmpL11|Probable conserved transmembrane transport protein MmpL11|966 AA	103.5	966	0	1.2	0	0	0	0	722560	0	0	0	0	0	0	0	0
Rv1820|ilvG|Probable acetolactate synthase IlvG (acetohydroxy-acid synthase)(ALS)|547 AA	57.52	547	7.9	1.5	10.1	0	0	10426000	697210	5046900	0	0	0	0	0	0	0
Rv2852c|mqo|Probable malate:quinone oxidoreductase Mqo (malate dehydrogenase [acceptor])|493 AA	53.563	493	3.7	3.7	1.8	0	0	1661400	693400	1607000	0	0	0	0	0	0	0
Rv1140|Rv1140|Probable integral membrane protein|282 AA	30.425	282	0	6.7	6	0	0	0	689220	3715100	0	0	0	0	0	0	0
Rv2935|ppsE|Phenolpthiocerol synthesis type-I polyketide synthase PpsE|1488 AA	158.71	1488	4.4	0.8	0.8	3.2	0	8829800	688110	2168100	766590	0	0	0	0	0	0
Rv0357c|purA|Probable adenylosuccinate synthetase PurA (imp--aspartate ligase) (ADSS) (ampsase)|432 AA	46.822	432	2.1	2.1	1.9	0	0	1502100	667860	2821800	0	0	0	0	0	0	0
Rv3133c|devR|Two component transcriptional regulatory protein DevR (probably LuxR/UhpA-family)|217 AA	23.262	217	12.4	6	6	0	0	11386000	667560	5189600	0	0	0	0	0	0	0
Rv0178|Rv0178|Probable conserved Mce associated membrane protein|244 AA	25.879	244	4.1	4.9	21.7	0	0	7318000	655030	17225000	0	0	0	0	0	0	0
Rv0512|hemB|Probable delta-aminolevulinic acid dehydratase HemB (porphobilinogen synthase) (ALAD) (ALADH)|329 AA	34.871	329	0	4.3	0	0	0	0	651160	0	0	0	0	0	0	0	0
Rv0487|Rv0487|Conserved hypothetical protein|183 AA	20.684	183	6.6	6.6	0	0	0	3001400	638530	0	0	0	0	0	0	0	0
Rv1013|pks16|Putative polyketide synthase Pks16|544 AA	58.449	544	0	1.7	6.6	0	0	0	630430	6443600	0	0	0	0	0	0	0
Rv1100|Rv1100|Conserved protein|233 AA	24.562	233	0	6.4	12	0	0	0	629680	6318400	0	0	0	0	0	0	0
Rv3781|rfbE|Probable O-antigen/lipopolysaccharide transport ATP-binding protein ABC transporter RfbE|273 AA	29.96	273	0	4	3.3	0	0	0	589320	0	0	0	0	0	0	0	0
Rv2765|Rv2765|Probable alanine rich hydrolase|245 AA	26.159	245	5.7	4.1	0	0	0	5344400	584540	0	0	0	0	0	0	0	0
Rv1615|Rv1615|Probable membrane protein|146 AA	15.442	146	7.5	7.5	7.5	0	0	5280700	564610	4927200	0	0	0	0	0	0	0
Rv1748|Rv1748|Unknown protein|243 AA	27.066	243	7.8	4.9	4.9	4.5	0	3467300	524590	1572000	1764100	0	0	0	0	0	0
Rv1315|murA|Probable UDP-N-acetylglucosamine 1-carboxyvinyltransferase MurA|418 AA	44.031	418	2.2	1.9	4.3	0	0	2752200	510470	7565700	0	0	0	0	0	0	0
Rv2528c|mrr|Probable restriction system protein Mrr|306 AA	33.648	306	14.4	3.6	7.5	0	0	11744000	507270	2829200	0	0	0	0	0	0	0
Rv0724|sppA|Possible protease IV SppA (endopeptidase IV) (signal peptide peptidase)|623 AA	65.935	623	2.4	1.9	1.6	0	0	3995000	505190	4172000	0	0	0	0	0	0	0
Rv0017c|rodA|Probable cell division protein RodA|469 AA	50.61	469	0	2.8	3	0	0	0	497490	1967500	0	0	0	0	0	0	0
Rv2675c|Rv2675c|Conserved hypothetical protein|250 AA	27.545	250	24.8	4	15.6	0	0	12049000	494370	2959200	0	0	0	0	0	0	0
Rv0337c|aspC|Probable aspartate aminotransferase AspC (transaminase A) (ASPAT)|429 AA	47.317	429	2.1	2.1	4.2	1.9	0	1669200	494320	1365800	1491300	0	0	0	0	0	0
Rv2447c|folC|Probable folylpolyglutamate synthase protein FolC (folylpoly-gamma-glutamate synthetase) (FPGS)|487 AA	50.779	487	2.9	2.5	7.2	0	0	6331300	473540	7169800	0	0	0	0	0	0	0
Rv3218|Rv3218|Conserved protein|321 AA	34.474	321	0	5.3	0	0	0	0	465750	0	0	0	0	0	0	0	0
Rv0153c|ptbB|Phosphotyrosine protein phosphatase PTPB (protein-tyrosine-phosphatase) (PTPase)|276 AA	30.153	276	5.1	2.5	5.1	0	0	5848400	461880	5221000	0	0	0	0	0	0	0
Rv2959c|Rv2959c|Possible methyltransferase (methylase)|245 AA	27.844	245	4.9	4.9	4.9	0	0	1693100	433120	1992100	0	0	0	0	0	0	0
Rv1263|amiB2|Probable amidase AmiB2 (aminohydrolase)|462 AA	49.048	462	0	2.4	2.4	0	0	0	386750	1046900	0	0	0	0	0	0	0
Rv3299c|atsB|Probable arylsulfatase AtsB (aryl-sulfate sulphohydrolase) (sulfatase)|970 AA	105.65	970	0	1	2.5	0	0	0	355740	3377200	0	0	0	0	0	0	0
Rv0981|mprA|Mycobacterial persistence regulator MRPA (two component response transcriptional regulatory protein)|228 AA	25.675	228	10.5	13.6	0	0	0	3801400	0	0	0	0	0	0	0	0	0
Rv0161|Rv0161|Possible oxidoreductase|449 AA	47.355	449	3.6	3.3	9.8	0	0	7909100	0	6145100	0	0	0	0	0	0	0
Rv0230c|php|Probable phosphotriesterase Php (parathion hydrolase) (PTE) (aryldialkylphosphatase) (paraoxonase) (a-esterase) (aryltriphosphatase) (paraoxon hydrolase)|326 AA	35.853	326	5.5	2.1	0	0	0	4066200	0	0	0	0	0	0	0	0	0
Rv0382c|pyrE|Probable orotate phosphoribosyltransferase PyrE (OPRT) (oprtase)|179 AA	18.86	179	6.1	6.1	4.5	0	0	2836300	0	0	0	0	0	0	0	0	0
Rv0410c|pknG|Serine/threonine-protein kinase PknG (protein kinase G) (STPK G)|750 AA	81.576	750	3.9	1.2	4.8	0	0	5786600	0	7321500	0	0	0	0	0	0	0
Rv0546c|Rv0546c|Conserved protein|128 AA	14.346	128	9.4	5.5	9.4	0	0	5008500	0	4138200	0	0	0	0	0	0	0
Rv0663|atsD|Possible arylsulfatase AtsD (aryl-sulfate sulphohydrolase) (arylsulphatase)|787 AA	86.127	787	0.9	0.9	0.9	1.3	0	0	0	12118000	1117300	0	0	0	0	0	0
Rv1796|mycP5|Probable proline rich membrane-anchored mycosin MycP5 (serine protease) (subtilisin-like protease) (subtilase-like) (mycosin-5)|585 AA	60.027	585	0	2.1	3.9	0	0	0	0	2118200	0	0	0	0	0	0	0
Rv1852|ureG|Urease accessory protein UreG|224 AA	23.348	224	10.7	4	4	0	0	1611100	0	6471100	0	0	0	0	0	0	0
Rv1924c|Rv1924c|Unknown protein|126 AA	14.166	126	0	10.3	10.3	0	0	0	0	0	0	0	0	0	0	0	0
Rv1926c|mpt63|Immunogenic protein Mpt63 (antigen Mpt63/MPB63) (16 kDa immunoprotective extracellular protein)|159 AA	16.514	159	8.2	5	23.9	0	0	4515100	0	19688000	0	0	0	0	0	0	0
Rv2203|Rv2203|Possible conserved membrane protein|230 AA	24.371	230	5.7	5.7	5.7	0	0	6737300	0	5504400	0	0	0	0	0	0	0
Rv2297|Rv2297|Unknown protein|150 AA	16.468	150	0	9.3	9.3	0	0	0	0	4552500	0	0	0	0	0	0	0
Rv2338c|moeW|Possible molybdopterin biosynthesis protein MoeW|318 AA	35.271	318	0	3.8	0	0	0	0	0	0	0	0	0	0	0	0	0
Rv2698|Rv2698|Probable conserved alanine rich transmembrane protein|161 AA	17.53	161	0	7.5	7.5	0	0	0	0	0	0	0	0	0	0	0	0
Rv2789c|fadE21|Probable acyl-CoA dehydrogenase FadE21|410 AA	44.743	410	5.4	2	2	0	0	4278300	0	3066100	0	0	0	0	0	0	0
Rv2860c|glnA4|Probable glutamine synthetase GlnA4 (glutamine synthase) (GS-II)|457 AA	49.715	457	2	2.4	0	0	0	5602500	0	0	0	0	0	0	0	0	0
Rv3105c|prfB|Probable peptide chain release factor 2 PrfB (RF-2)|378 AA	42.124	378	19.3	3.4	5.8	0	0	30381000	0	12960000	0	0	0	0	0	0	0
Rv3152|nuoH|Probable NADH dehydrogenase I (chain H) NuoH (NADH-ubiquinone oxidoreductase chain H)|410 AA	44.657	410	2.7	2.7	5.1	0	0	7429600	0	4291500	0	0	0	0	0	0	0
Rv3158|nuoN|Probable NADH dehydrogenase I (chain N) NuoN (NADH-ubiquinone oxidoreductase chain N)|531 AA	55.342	531	5.5	1.7	5.6	0	0	5203500	0	9166800	0	0	0	0	0	0	0
Rv3241c|Rv3241c|Conserved protein|214 AA	24.534	214	4.2	4.7	8.9	0	0	3582300	0	9119600	0	0	0	0	0	0	0
Rv3696c|glpK|Probable glycerol kinase GlpK (ATP:glycerol 3-phosphotransferase) (glycerokinase) (GK)|517 AA	55.827	517	2.1	2.5	0	0	0	7796300	0	0	0	0	0	0	0	0	0
Rv3802c|Rv3802c|Probable conserved membrane protein|336 AA	35.448	336	0	3	3.9	0	0	0	0	7488700	0	0	0	0	0	0	0
Rv0007|Rv0007|Possible conserved membrane protein|304 AA	31.041	304	3.6	0	17.4	3.6	0	22042000	0	23228000	3060100	0	0	0	0	0	0
Rv0008c|Rv0008c|Possible membrane protein|145 AA	15.671	145	0	0	9.7	0	0	0	0	9086200	0	0	0	0	0	0	0
Rv0013|trpG|Possible anthranilate synthase component II TrpG (glutamine amidotransferase)|232 AA	24.627	232	3.4	0	13.4	0	0	3287500	0	4657600	0	0	0	0	0	0	0
Rv0019c|fhaB|Conserved protein with FHA domain, FhaB|155 AA	17.152	155	7.7	0	26.5	0	0	3495300	0	9755300	0	0	0	0	0	0	0
Rv0023|Rv0023|Possible transcriptional regulatory protein|256 AA	27.155	256	0	0	5.1	0	0	0	0	1354200	0	0	0	0	0	0	0
Rv0046c|ino1|myo-inositol-1-phosphate synthase Ino1 (inositol 1-phosphate synthetase) (D-glucose 6-phosphate cycloaldolase) (glucose 6-phosphate cyclase) (glucocycloaldolase)|367 AA	40.093	367	7.1	0	6	7.9	3.5	5549500	0	17430000	13394000	0	0	0	0	0	0
Rv0047c|Rv0047c|Conserved protein|180 AA	20.408	180	0	0	5	0	0	0	0	2220000	0	0	0	0	0	0	0
Rv0048c|Rv0048c|Possible membrane protein|289 AA	30.785	289	17	0	15.6	0	0	19959000	0	6688500	0	0	0	0	0	0	0
Rv0050|ponA1|Probable bifunctional penicillin-binding protein 1A/1B PonA1 (murein polymerase) (PBP1): penicillin-insensitive transglycosylase (peptidoglycan TGASE) + penicillin-sensitive transpeptidase (DD-transpeptidase)|678 AA	71.117	678	0	0	5.2	2.2	0	0	0	4084000	5798700	0	0	0	0	0	0
Rv0062|celA1|Possible cellulase CelA1 (endoglucanase) (endo-1,4-beta-glucanase) (FI-cmcase) (carboxymethyl cellulase)|380 AA	39.973	380	0	0	3.9	0	0	0	0	2938200	0	0	0	0	0	0	0
Rv0070c|glyA2|Serine hydroxymethyltransferase GlyA2 (serine methylase 2) (SHMT 2)|425 AA	45.525	425	2.8	0	5.2	0	0	916020	0	2306500	0	0	0	0	0	0	0
Rv0072|Rv0072|Probable glutamine-transport transmembrane protein ABC transporter|349 AA	36.41	349	3.7	0	0	0	0	1656100	0	0	0	0	0	0	0	0	0
Rv0073|Rv0073|Probable glutamine-transport ATP-binding protein ABC transporter|330 AA	35.768	330	7.3	3	7.3	0	0	0	0	941790	0	0	0	0	0	0	0
Rv0078|Rv0078|Probable transcriptional regulatory protein|201 AA	21.924	201	0	0	9	0	0	0	0	1224000	0	0	0	0	0	0	0
Rv0078A|Rv0078A|Hypothetical protein|197 AA	21.612	197	9.6	0	7.6	0	0	4008700	0	3232800	0	0	0	0	0	0	0
Rv0081|Rv0081|Probable transcriptional regulatory protein|114 AA	12.324	114	21.9	0	36	0	0	2804200	0	7027300	0	0	0	0	0	0	0
Rv0091|mtn|Probable bifunctional MTA/SAH nucleosidase Mtn: 5-methylthioadenosine nucleosidase (methylthioadenosine methylthioribohydrolase) + S-adenosylhomocysteine nucleosidase (S-adenosyl-L-homocysteine homocysteinylribohydrolase)|255 AA	27.339	255	0	0	5.1	0	0	0	0	1825000	0	0	0	0	0	0	0
Rv0097|Rv0097|Possible oxidoreductase|289 AA	32.641	289	3.1	0	0	0	0	2538300	0	0	0	0	0	0	0	0	0
Rv0108c|Rv0108c|Hypothetical protein|69 AA	7.5725	69	0	0	14.5	0	0	0	0	0	0	0	0	0	0	0	0
Rv0125|pepA|Probable serine protease PepA (serine proteinase) (MTB32A)|355 AA	34.926	355	0	0	2.8	0	0	0	0	11494000	0	0	0	0	0	0	0
Rv0130|htdZ|Probable 3-hydroxyl-thioester dehydratase|151 AA	16.007	151	9.9	0	0	0	0	1564600	0	0	0	0	0	0	0	0	0
Rv0137c|msrA|Probable peptide methionine sulfoxide reductase MsrA (protein-methionine-S-oxide reductase) (peptide met(O) reductase)|182 AA	20.485	182	19.2	0	0	0	0	6567000	0	0	0	0	0	0	0	0	0
Rv0155|pntAa|Probable NAD(P) transhydrogenase (subunit alpha) PntAa [first part; catalytic part] (pyridine nucleotide transhydrogenase subunit alpha) (nicotinamide nucleotide transhydrogenase subunit alpha)|366 AA	37.693	366	11.5	0	0	3.3	0	4988800	0	0	2197700	0	0	0	0	0	0
Rv0156|pntAb|Probable NAD(P) transhydrogenase (subunit alpha) PntAb [second part; integral membrane protein] (pyridine nucleotide transhydrogenase subunit alpha) (nicotinamide nucleotide transhydrogenase subunit alpha)|110 AA	11.782	110	9.1	0	0	0	0	3187300	0	0	0	0	0	0	0	0	0
Rv0157|pntB|Probable NAD(P) transhydrogenase (subunit beta) PntB [integral membrane protein] (pyridine nucleotide transhydrogenase subunit beta) (nicotinamide nucleotide transhydrogenase subunit beta)|475 AA	48.858	475	3.8	0	9.3	0	0	6046000	0	7753100	0	0	0	0	0	0	0
Rv0162c|adhE1|Probable zinc-type alcohol dehydrogenase (E subunit) AdhE1|383 AA	39.333	383	3.4	0	3.4	0	0	1611100	0	1550200	0	0	0	0	0	0	0
Rv0187|Rv0187|Probable O-methyltransferase|220 AA	23.079	220	9.5	0	8.2	5	0	5120100	0	10081000	1535500	0	0	0	0	0	0
Rv0200|Rv0200|Possible conserved transmembrane protein|229 AA	24.029	229	6.6	0	0	0	0	3000000	0	0	0	0	0	0	0	0	0
Rv0214|fadD4|Probable fatty-acid-CoA ligase FadD4 (fatty-acid-CoA synthetase) (fatty-acid-CoA synthase)|537 AA	58.87	537	1.9	0	0	0	0	0	0	0	0	0	0	0	0	0	0
Rv0216|Rv0216|Double hotdog hydratase|337 AA	35.756	337	16	0	7.1	0	0	10901000	0	2639500	0	0	0	0	0	0	0
Rv0222|echA1|Probable enoyl-CoA hydratase EchA1 (enoyl hydrase) (unsaturated acyl-CoA hydratase) (crotonase)|262 AA	27.28	262	7.3	0	8	0	0	6733100	0	10046000	0	0	0	0	0	0	0
Rv0260c|Rv0260c|Possible transcriptional regulatory protein|381 AA	40.732	381	32.3	0	0	0	0	82094000	0	0	0	0	0	0	0	0	0
Rv0272c|Rv0272c|Unknown protein|377 AA	41.059	377	5	0	2.7	0	0	6477500	0	1534800	0	0	0	0	0	0	0
Rv0289|espG3|ESX-3 secretion-associated protein EspG3|295 AA	31.558	295	3.1	0	3.1	0	0	1281200	0	1864400	0	0	0	0	0	0	0
Rv0301|vapC2|Possible toxin VapC2|141 AA	15.714	141	7.8	0	0	0	0	2029100	0	0	0	0	0	0	0	0	0
Rv0313|Rv0313|Conserved protein|128 AA	13.916	128	15.6	0	0	0	0	4525600	0	0	0	0	0	0	0	0	0
Rv0321|dcd|Probable deoxycytidine triphosphate deaminase Dcd (dCTP deaminase)|190 AA	20.837	190	4.2	0	4.2	0	0	5708500	0	4186600	0	0	0	0	0	0	0
Rv0331|Rv0331|Possible dehydrogenase/reductase|388 AA	40.788	388	2.1	0	4.6	0	0	2141000	0	1706700	0	0	0	0	0	0	0
Rv0334|rmlA|Alpha-D-glucose-1-phosphate thymidylyltransferase RmlA (dTDP-glucose synthase) (dTDP-glucose pyrophosphorylase)|288 AA	31.492	288	12.8	0	5.6	0	0	17687000	0	7763300	0	0	0	0	0	0	0
Rv0347|Rv0347|Probable conserved membrane protein|328 AA	36.565	328	7.6	0	0	0	0	8049200	0	0	0	0	0	0	0	0	0
Rv0360c|Rv0360c|Conserved protein|145 AA	15.297	145	0	0	9	0	0	0	0	5076000	0	0	0	0	0	0	0
Rv0389|purT|Probable phosphoribosylglycinamide formyltransferase 2 PurT (GART 2) (gar transformylase 2) (5-phosphoribosylglycinamide transformylase 2) (formate-dependent gar transformylase)|419 AA	43.645	419	0	0	2.6	0	5.3	0	0	3012800	0	10584000	0	0	0	0	0
Rv0391|metZ|Probable O-succinylhomoserine sulfhydrylase MetZ (OSH sulfhydrylase)|406 AA	43.345	406	6.4	0	5.4	0	0	12627000	0	5508400	0	0	0	0	0	0	0
Rv0394c|Rv0394c|Possible secreted protein|239 AA	25.278	239	13	0	27.6	0	0	3247800	0	8254100	0	0	0	0	0	0	0
Rv0408|pta|Probable phosphate acetyltransferase Pta (phosphotransacetylase)|690 AA	72.93	690	1.3	0	1.3	0	0	644980	0	960720	0	0	0	0	0	0	0
Rv0409|ackA|Probable acetate kinase AckA (acetokinase)|385 AA	41.318	385	0	0	9.9	0	0	0	0	5039300	0	0	0	0	0	0	0
Rv0426c|Rv0426c|Possible transmembrane protein|147 AA	13.93	147	8.2	0	0	0	0	2223600	0	0	0	0	0	0	0	0	0
Rv0427c|xthA|Probable exodeoxyribonuclease III protein XthA (exonuclease III) (EXO III) (AP endonuclease VI)|291 AA	32.108	291	3.4	0	2.7	0	0	2816900	0	980180	0	0	0	0	0	0	0
Rv0431|Rv0431|Putative tuberculin related peptide|164 AA	16.905	164	7.9	0	0	0	0	3497400	0	0	0	0	0	0	0	0	0
Rv0435c|Rv0435c|Putative conserved ATPase|728 AA	75.313	728	0	0	5.8	0	0	0	0	4194800	0	0	0	0	0	0	0
Rv0441c|Rv0441c|Hypothetical protein|142 AA	15.004	142	9.9	0	9.9	0	0	0	0	1120500	0	0	0	0	0	0	0
Rv0443|Rv0443|Conserved protein|171 AA	18.958	171	19.3	0	0	0	0	17068000	0	0	0	0	0	0	0	0	0
Rv0444c|rskA|Anti-sigma factor RskA (regulator of sigma K)|232 AA	23.883	232	13.8	0	11.6	0	0	11270000	0	8456700	0	0	0	0	0	0	0
Rv0472c|Rv0472c|Probable transcriptional regulatory protein (possibly TetR-family)|234 AA	26.385	234	6	0	0	0	0	1981700	0	0	0	0	0	0	0	0	0
Rv0481c|Rv0481c|Hypothetical protein|174 AA	19.063	174	16.1	0	0	0	0	2038300	0	0	0	0	0	0	0	0	0
Rv0484c|Rv0484c|Probable short-chain type oxidoreductase|251 AA	26.416	251	6.8	0	6.8	0	0	3617400	0	3848400	0	0	0	0	0	0	0
Rv0493c|Rv0493c|Conserved protein|329 AA	35.395	329	0	0	3.3	0	0	0	0	2341200	0	0	0	0	0	0	0
Rv0496|Rv0496|Conserved hypothetical protein|328 AA	34.843	328	3	0	6.4	0	0	2846600	0	6526800	0	0	0	0	0	0	0
Rv0500A|Rv0500A|Conserved protein|78 AA	8.5076	78	17.9	0	32.1	0	0	3112300	0	22909000	0	0	0	0	0	0	0
Rv0505c|serB1|Possible phosphoserine phosphatase SerB1 (PSP) (O-phosphoserine phosphohydrolase) (pspase)|373 AA	39.508	373	0	0	11	5.6	0	0	0	5267700	337490	0	0	0	0	0	0
Rv0507|mmpL2|Probable conserved transmembrane transport protein MmpL2|968 AA	106.2	968	0	0	0	0	1.3	0	0	0	0	0	0	0	0	0	0
Rv0509|hemA|Probable glutamyl-tRNA reductase HemA (GLUTR)|468 AA	49.329	468	0	0	3.4	0	0	0	0	2449500	0	0	0	0	0	0	0
Rv0516c|Rv0516c|Possible anti-anti-sigma factor|158 AA	16.987	158	0	0	10.1	0	0	0	0	1611300	0	0	0	0	0	0	0
Rv0523c|Rv0523c|Conserved protein|131 AA	14.827	131	0	0	26	0	0	0	0	12378000	0	0	0	0	0	0	0
Rv0526|Rv0526|Possible thioredoxin protein (thiol-disulfide interchange protein)|216 AA	23.218	216	0	0	6	0	0	0	0	4159200	0	0	0	0	0	0	0
Rv0529|ccsA|Possible cytochrome C-type biogenesis protein CcsA|324 AA	35.035	324	0	0	12	0	0	0	0	5077100	0	0	0	0	0	0	0
Rv0530A|Rv0530A|Conserved protein|53 AA	6.089	53	0	0	22.6	0	0	0	0	0	0	0	0	0	0	0	0
Rv0533c|fabH|3-oxoacyl-[acyl-carrier-protein] synthase III FabH (beta-ketoacyl-ACP synthase III) (KAS III)|335 AA	34.872	335	5.4	0	5.1	0	0	9787300	0	4337800	0	0	0	0	0	0	0
Rv0538|Rv0538|Possible conserved membrane protein|548 AA	55.075	548	0	0	2.4	0	0	0	0	4872200	0	0	0	0	0	0	0
Rv0551c|fadD8|Probable fatty-acid-CoA ligase FadD8 (fatty-acid-CoA synthetase) (fatty-acid-CoA synthase)|571 AA	61.065	571	0	0	3.3	0	0	0	0	1224500	0	0	0	0	0	0	0
Rv0554|bpoC|Possible peroxidase BpoC (non-haem peroxidase)|262 AA	28.349	262	18.3	0	5	0	0	13947000	0	11180000	0	0	0	0	0	0	0
Rv0558|menH|Probable ubiquinone/menaquinone biosynthesis methyltransferase MenH (2-heptaprenyl-1,4-naphthoquinone methyltransferase)|234 AA	25.299	234	0	0	11.5	0	0	0	0	6285900	0	0	0	0	0	0	0
Rv0564c|gpdA1|Probable glycerol-3-phosphate dehydrogenase [NAD(P)+] GpdA1 (NAD(P)H-dependent glycerol-3-phosphate dehydrogenase) (NAD(P)H-dependent dihydroxyacetone-phosphate reductase)|341 AA	36.153	341	15	0	3.8	0	0	4569700	0	1560100	0	0	0	0	0	0	0
Rv0569|Rv0569|Conserved protein|88 AA	9.5226	88	11.4	0	0	0	0	1607000	0	0	0	0	0	0	0	0	0
Rv0599c|vapB27|Possible antitoxin VapB27|78 AA	8.2123	78	0	0	19.2	0	0	0	0	1936000	0	0	0	0	0	0	0
Rv0634A|Rv0634A|Unknown protein|83 AA	9.4083	83	34.9	0	9.6	0	0	16151000	0	9753600	0	0	0	0	0	0	0
Rv0634B|rpmG2|50S ribosomal protein L33 RpmG2|55 AA	6.4954	55	0	0	16.4	0	0	0	0	10028000	0	0	0	0	0	0	0
Rv0638|secE1|Probable preprotein translocase SecE1|161 AA	16.924	161	0	0	15.5	8.1	0	0	0	1958400	301650	0	0	0	0	0	0
Rv0643c|mmaA3|Methoxy mycolic acid synthase 3 MmaA3 (methyl mycolic acid synthase 3) (MMA3) (hydroxy mycolic acid synthase)|293 AA	33.262	293	15	0	10.6	0	0	34119000	0	14402000	0	0	0	0	0	0	0
Rv0645c|mmaA1|Methoxy mycolic acid synthase 1 MmaA1 (methyl mycolic acid synthase 1) (MMA1) (hydroxy mycolic acid synthase)|286 AA	33.149	286	12.2	0	4.2	0	0	6767400	0	2787900	0	0	0	0	0	0	0
Rv0654|Rv0654|Probable dioxygenase|501 AA	54.943	501	1.8	0	2.4	0	0	1081700	0	2537600	0	0	0	0	0	0	0
Rv0672|fadE8|Probable acyl-CoA dehydrogenase FadE8|542 AA	58.534	542	0	0	2.8	0	0	0	0	2283800	0	0	0	0	0	0	0
Rv0681|Rv0681|Probable transcriptional regulatory protein (possibly TetR-family)|196 AA	21.23	196	7.7	0	0	0	0	1116100	0	0	0	0	0	0	0	0	0
Rv0686|Rv0686|Probable membrane protein|265 AA	28.543	265	6	0	0	0	0	3967300	0	0	0	0	0	0	0	0	0
Rv0690c|Rv0690c|Conserved hypothetical protein|349 AA	38.098	349	4	0	2.9	0	0	3010400	0	2721000	0	0	0	0	0	0	0
Rv0695|Rv0695|Conserved hypothetical protein|251 AA	26.548	251	11.6	0	4.4	0	0	2122800	0	2148700	0	0	0	0	0	0	0
Rv0712|Rv0712|Conserved protein|299 AA	32.711	299	0	0	5	0	0	0	0	3843100	0	0	0	0	0	0	0
Rv0732|secY|Probable preprotein translocase SecY|441 AA	47.579	441	4.5	0	4.1	0	0	9260800	0	10833000	0	0	0	0	0	0	0
Rv0758|phoR|Possible two component system response sensor kinase membrane associated PhoR|485 AA	52.016	485	3.1	0	3.1	0	0	1691900	0	1872000	0	0	0	0	0	0	0
Rv0772|purD|Probable phosphoribosylamine--glycine ligase PurD (GARS) (glycinamide ribonucleotide synthetase) (phosphoribosylglycinamide synthetase) (5-phosphoribosylglycinamide synthetase)|422 AA	43.476	422	5.9	0	0	0	0	5683400	0	0	0	0	0	0	0	0	0
Rv0773c|ggtA|Probable bifunctional acylase GgtA: cephalosporin acylase (GL-7ACA acylase) + gamma-glutamyltranspeptidase (GGT)|512 AA	54.592	512	2.3	0	0	0	0	1024400	0	0	0	0	0	0	0	0	0
Rv0778|cyp126|Possible cytochrome P450 126 Cyp126|414 AA	45.953	414	0	0	3.1	0	0	0	0	2091400	0	0	0	0	0	0	0
Rv0784|Rv0784|Conserved hypothetical protein|228 AA	25.02	228	0	0	0	6.1	0	0	0	0	1387200	0	0	0	0	0	0
Rv0799c|Rv0799c|Conserved protein|335 AA	36.015	335	4.5	0	8.7	0	0	6666400	0	2648600	0	0	0	0	0	0	0
Rv0800|pepC|Probable aminopeptidase PepC|433 AA	46.012	433	2.3	0	2.3	0	0	5745000	0	7724100	0	0	0	0	0	0	0
Rv0802c|Rv0802c|Possible succinyltransferase in the GCN5-related N-acetyltransferase family|218 AA	24.983	218	5	0	0	0	0	697210	0	0	0	0	0	0	0	0	0
Rv0810c|Rv0810c|Conserved hypothetical protein|60 AA	6.9003	60	15	0	31.7	0	0	4103300	0	1399400	0	0	0	0	0	0	0
Rv0830|Rv0830|Possible S-adenosylmethionine-dependent methyltransferase|301 AA	33.416	301	5	0	0	4.7	0	1249600	0	0	1333700	0	0	0	0	0	0
Rv0844c|narL|Possible nitrate/nitrite response transcriptional regulatory protein NarL|216 AA	22.916	216	10.6	0	5.1	0	0	4715300	0	3481600	0	0	0	0	0	0	0
Rv0853c|pdc|Probable pyruvate or indole-3-pyruvate decarboxylase Pdc|560 AA	59.75	560	0	0	4.3	3.9	0	0	0	1568900	121500000	0	0	0	0	0	0
Rv0863|Rv0863|Conserved hypothetical protein|93 AA	10.079	93	0	0	32.3	0	0	0	0	5660100	0	0	0	0	0	0	0
Rv0864|moaC2|Probable molybdenum cofactor biosynthesis protein C 2 MoaC2|167 AA	17.598	167	0	0	7.2	0	0	0	0	1182200	0	0	0	0	0	0	0
Rv0880|Rv0880|Possible transcriptional regulatory protein (possibly MarR-family)|143 AA	15.544	143	14.7	0	0	0	0	3315800	0	0	0	0	0	0	0	0	0
Rv0894|Rv0894|Possible transcriptional regulatory protein (possibly LuxR-family)|393 AA	42.873	393	0	0	0	0	4.1	0	0	0	0	0	0	0	0	0	0
Rv0898c|Rv0898c|Conserved hypothetical protein|87 AA	9.92	87	13.8	0	13.8	0	0	7666400	0	6042900	0	0	0	0	0	0	0
Rv0901|Rv0901|Possible conserved exported or membrane protein|175 AA	18.909	175	0	0	8.6	0	0	0	0	3629200	0	0	0	0	0	0	0
Rv0906|Rv0906|Conserved protein|372 AA	40.641	372	3.8	0	3.8	0	0	2595000	0	2462000	0	0	0	0	0	0	0
Rv0926c|Rv0926c|Conserved hypothetical protein|358 AA	37.751	358	10.1	0	9.5	5.6	0	16889000	0	7248100	1874700	0	0	0	0	0	0
Rv0936|pstA2|Phosphate-transport integral membrane ABC transporter PstA2|301 AA	32.236	301	4.7	0	4.7	0	0	2317100	0	2422000	0	0	0	0	0	0	0
Rv0949|uvrD1|Probable ATP-dependent DNA helicase II UvrD1|771 AA	85.049	771	3.4	0	1.3	0	0	8280700	0	15023000	0	0	0	0	0	0	0
Rv0956|purN|Probable 5-phosphoribosylglycinamide formyltransferase PurN (GART) (gar transformylase) (5-phosphoribosylglycinamide transformylase)|215 AA	22.383	215	0	0	23.7	0	0	0	0	7669300	0	0	0	0	0	0	0
Rv0972c|fadE12|Acyl-CoA dehydrogenase FadE12|388 AA	41.483	388	2.6	0	0	0	0	0	0	0	0	0	0	0	0	0	0
Rv0983|pepD|Probable serine protease PepD (serine proteinase) (MTB32B)|464 AA	46.452	464	0	0	4.1	5.8	0	0	0	2742900	9446800	0	0	0	0	0	0
Rv0992c|Rv0992c|Conserved hypothetical protein|197 AA	21.413	197	0	0	12.7	0	0	0	0	1751300	0	0	0	0	0	0	0
Rv1016c|lpqT|Probable conserved lipoprotein LpqT|226 AA	24.062	226	0	0	4	0	0	0	0	1127700	0	0	0	0	0	0	0
Rv1018c|glmU|Probable UDP-N-acetylglucosamine pyrophosphorylase GlmU|495 AA	51.583	495	11.1	0	8.1	0	0	13456000	0	5542400	0	0	0	0	0	0	0
Rv1058|fadD14|Probable medium chain fatty-acid-CoA ligase FadD14 (fatty-acid-CoA synthetase) (fatty-acid-CoA synthase)|543 AA	59.624	543	5.9	0	1.8	0	0	7482500	0	471550	0	0	0	0	0	0	0
Rv1059|Rv1059|Conserved protein|354 AA	36.878	354	3.1	0	6.2	0	0	1554000	0	3842300	0	0	0	0	0	0	0
Rv1062|Rv1062|Conserved hypothetical protein|285 AA	29.247	285	5.6	0	0	0	0	0	0	0	0	0	0	0	0	0	0
Rv1082|mca|Mycothiol conjugate amidase Mca (mycothiol S-conjugate amidase)|288 AA	32.699	288	5.6	0	9	0	0	3177700	0	4731600	0	0	0	0	0	0	0
Rv1086|Rv1086|Short (C15) chain Z-isoprenyl diphosphate synthase (Z-FPP synthase) (Z-farnesyl diphosphate synthase) (Z-FPP synthetase) (Z-farnesyl diphosphate synthetase) (geranyltranstransferase) (farnesyl pyrophosphate synthetase)|262 AA	29.378	262	5.3	0	5.3	0	0	2926600	0	3233600	0	0	0	0	0	0	0
Rv1092c|coaA|Probable pantothenate kinase CoaA (pantothenic acid kinase)|312 AA	35.656	312	0	0	16.3	0	0	0	0	10034000	0	0	0	0	0	0	0
Rv1096|Rv1096|Possible glycosyl hydrolase|291 AA	31.077	291	3.8	0	3.1	0	0	3153900	0	1741100	0	0	0	0	0	0	0
Rv1103c|mazE3|Possible antitoxin MazE3|106 AA	11.395	106	0	0	13.2	0	0	0	0	1208100	0	0	0	0	0	0	0
Rv1109c|Rv1109c|Conserved protein|212 AA	22.957	212	0	0	4.7	8	0	0	0	8036500	1005700	0	0	0	0	0	0
Rv1110|lytB2|Probable LYTB-related protein LytB2|335 AA	36.297	335	4.5	0	0	0	0	4792400	0	0	0	0	0	0	0	0	0
Rv1111c|Rv1111c|Conserved hypothetical protein|327 AA	36.984	327	0	0	0	4.9	0	0	0	0	0	0	0	0	0	0	0
Rv1117|Rv1117|Conserved protein|107 AA	12.049	107	14	0	14	0	0	7191700	0	4711400	0	0	0	0	0	0	0
Rv1118c|Rv1118c|Conserved protein|286 AA	32.157	286	0	0	0	2.8	0	0	0	0	0	0	0	0	0	0	0
Rv1121|zwf1|Probable glucose-6-phosphate 1-dehydrogenase Zwf1 (G6PD)|466 AA	52.155	466	4.9	0	4.7	0	0	1072300	0	8039700	0	0	0	0	0	0	0
Rv1122|gnd2|Probable 6-phosphogluconate dehydrogenase, decarboxylating Gnd2|340 AA	36.358	340	3.5	0	12.4	0	0	4517900	0	6169300	0	0	0	0	0	0	0
Rv1130|prpD|Possible methylcitrate dehydratase PrpD|526 AA	57.75	526	1.7	0	5.1	0	0	2051400	0	3314600	0	0	0	0	0	0	0
Rv1141c|echA11|Probable enoyl-CoA hydratase EchA11 (enoyl hydrase) (unsaturated acyl-CoA hydratase) (crotonase)|268 AA	27.615	268	7.8	0	3.7	0	0	2510300	0	3833800	0	0	0	0	0	0	0
Rv1142c|echA10|Probable enoyl-CoA hydratase EchA10 (enoyl hydrase) (unsaturated acyl-CoA hydratase) (crotonase)|268 AA	27.649	268	9.3	0	6.3	0	0	3332500	0	2106400	0	0	0	0	0	0	0
Rv1143|mcr|Probable alpha-methylacyl-CoA racemase Mcr (2-methylacyl-CoA racemase) (2-arylpropionyl-CoA epimerase )|360 AA	38.684	360	6.9	0	7.5	0	0	9392800	0	4817000	0	0	0	0	0	0	0
Rv1155|Rv1155|Possible pyridoxamine 5-phosphate oxidase (PNP/PMP oxidase) (pyridoxinephosphate oxidase) (PNPOX) (pyridoxine 5-phosphate oxidase)|147 AA	16.3	147	8.8	0	0	0	0	3595200	0	0	0	0	0	0	0	0	0
Rv1162|narH|Probable respiratory nitrate reductase (beta chain) NarH|558 AA	62.037	558	2	0	0	0	0	2175000	0	0	0	0	0	0	0	0	0
Rv1165|typA|Possible GTP-binding translation elongation factor TypA (tyrosine phosphorylated protein A) (GTP-binding protein)|628 AA	67.547	628	0	0	2.4	0	0	0	0	3918700	0	0	0	0	0	0	0
Rv1178|Rv1178|Probable aminotransferase|362 AA	37.702	362	0	0	5.2	0	0	0	0	8058800	0	0	0	0	0	0	0
Rv1187|rocA|Probable pyrroline-5-carboxylate dehydrogenase RocA|543 AA	58.841	543	9.8	0	2.4	0	0	6677900	0	2990700	0	0	0	0	0	0	0
Rv1191|Rv1191|Conserved protein|304 AA	32.611	304	0	0	4.6	0	0	0	0	2509800	0	0	0	0	0	0	0
Rv1192|Rv1192|Unknown protein|275 AA	30.212	275	2.9	0	8	14.5	0	0	0	4366000	4965500	0	0	0	0	0	0
Rv1206|fadD6|Probable fatty-acid-CoA ligase FadD6 (fatty-acid-CoA synthetase) (fatty-acid-CoA synthase)|597 AA	64.304	597	2.7	0	9	0	0	3493900	0	13403000	0	0	0	0	0	0	0
Rv1209|Rv1209|Conserved protein|122 AA	13.089	122	11.5	0	11.5	0	0	3360800	0	3873300	0	0	0	0	0	0	0
Rv1215c|Rv1215c|Conserved protein|561 AA	62.578	561	1.1	0	7.3	0	0	840810	0	6391200	0	0	0	0	0	0	0
Rv1231c|Rv1231c|Probable membrane protein|180 AA	20.413	180	0	0	9.4	0	0	0	0	3090300	0	0	0	0	0	0	0
Rv1238|sugC|Probable sugar-transport ATP-binding protein ABC transporter SugC|393 AA	42.915	393	5.1	0	5.1	0	0	7039700	0	7946700	0	0	0	0	0	0	0
Rv1239c|corA|Possible magnesium and cobalt transport transmembrane protein CorA|366 AA	41.468	366	3.8	0	6.8	0	0	8054200	0	11034000	0	0	0	0	0	0	0
Rv1257c|Rv1257c|Probable oxidoreductase|455 AA	47.237	455	2.6	0	0	0	0	3198000	0	0	0	0	0	0	0	0	0
Rv1259|udgB|Probable uracil DNA glycosylase, UdgB|299 AA	31.783	299	5	0	5	0	0	2252200	0	1558400	0	0	0	0	0	0	0
Rv1269c|Rv1269c|Conserved probable secreted protein|124 AA	12.55	124	0	0	17.7	0	0	0	0	15867000	0	0	0	0	0	0	0
Rv1276c|Rv1276c|Conserved hypothetical protein|158 AA	16.462	158	14.6	0	8.2	0	0	7314600	0	2609400	0	0	0	0	0	0	0
Rv1280c|oppA|Probable periplasmic oligopeptide-binding lipoprotein OppA|591 AA	63.444	591	4.1	0	4.1	0	0	1631800	0	1600500	0	0	0	0	0	0	0
Rv1281c|oppD|Probable oligopeptide-transport ATP-binding protein ABC transporter OppD|612 AA	65.292	612	0	0	2.6	0	0	0	0	0	0	0	0	0	0	0	0
Rv1287|Rv1287|Conserved hypothetical protein|161 AA	17.209	161	17.4	0	30.4	0	0	4833600	0	8006400	0	0	0	0	0	0	0
Rv1288|Rv1288|Conserved protein|456 AA	49.618	456	3.5	0	8.3	0	0	0	0	2240800	0	0	0	0	0	0	0
Rv1293|lysA|Diaminopimelate decarboxylase LysA (DAP decarboxylase)|447 AA	47.425	447	6.9	0	0	0	0	10524000	0	0	0	0	0	0	0	0	0
Rv1298|rpmE|50S ribosomal protein L31 RpmE|80 AA	8.7529	80	0	0	8.8	0	0	0	0	8304200	0	0	0	0	0	0	0
Rv1299|prfA|Probable peptide chain release factor 1 PrfA (RF-1)|357 AA	39.036	357	2.5	0	2	0	0	8163500	0	0	0	0	0	0	0	0	0
Rv1301|Rv1301|Conserved protein|217 AA	22.552	217	10.1	0	5.5	0	0	20093000	0	5114600	0	0	0	0	0	0	0
Rv1332|Rv1332|Probable transcriptional regulatory protein|218 AA	24.054	218	0	0	6	0	0	0	0	777630	0	0	0	0	0	0	0
Rv1333|Rv1333|Probable hydrolase|344 AA	33.952	344	5.5	0	0	0	0	1494100	0	0	0	0	0	0	0	0	0
Rv1334|mec|Possible hydrolase|146 AA	16.497	146	21.2	0	4.1	0	0	4125700	0	2105400	0	0	0	0	0	0	0
Rv1336|cysM|Cysteine synthase B CysM (CSASE B) (O-phosphoserine sulfhydrylase B) (O-phosphoserine (thiol)-lyase B)|323 AA	34.438	323	9	0	5.6	0	0	7287600	0	1849100	0	0	0	0	0	0	0
Rv1339|Rv1339|Conserved protein|273 AA	29.154	273	7.7	0	0	0	0	3828900	0	0	0	0	0	0	0	0	0
Rv1340|rphA|Probable ribonuclease RphA (RNase PH) (tRNA nucleotidyltransferase)|259 AA	27.319	259	12.7	0	3.9	0	0	24059000	0	3159500	0	0	0	0	0	0	0
Rv1341|Rv1341|Conserved protein|204 AA	20.983	204	4.9	0	4.9	0	0	2757800	0	2304400	0	0	0	0	0	0	0
Rv1352|Rv1352|Conserved protein|123 AA	12.85	123	0	0	11.4	0	0	0	0	4691100	0	0	0	0	0	0	0
Rv1362c|Rv1362c|Possible membrane protein|220 AA	23.471	220	0	0	15	0	0	0	0	5967500	0	0	0	0	0	0	0
Rv1363c|Rv1363c|Possible membrane protein|261 AA	28.308	261	0	0	23	0	0	0	0	9126000	0	0	0	0	0	0	0
Rv1377c|Rv1377c|Putative transferase|212 AA	22.815	212	4.2	0	4.2	0	0	4874900	0	4729200	0	0	0	0	0	0	0
Rv1379|pyrR|Probable pyrimidine operon regulatory protein PyrR|193 AA	20.626	193	4.7	0	12.4	0	0	5286300	0	14117000	0	0	0	0	0	0	0
Rv1381|pyrC|Probable dihydroorotase PyrC (DHOase)|430 AA	45.16	430	8.1	0	4.9	0	0	3467300	0	928020	0	0	0	0	0	0	0
Rv1387|PPE20|PPE family protein PPE20|539 AA	55.403	539	2	0	2	0	0	3862900	0	891740	0	0	0	0	0	0	0
Rv1399c|nlhH|Probable non lipolytic carboxylesterase NlhH|319 AA	33.906	319	4.1	0	4.7	0	0	2685000	0	4048800	0	0	0	0	0	0	0
Rv1400c|lipI|Probable lipase LipH|320 AA	34.052	320	5	0	5	0	0	3489200	0	3326300	0	0	0	0	0	0	0
Rv1406|fmt|Probable methionyl-tRNA formyltransferase Fmt|312 AA	32.659	312	9.9	0	5.1	0	0	5086200	0	0	0	0	0	0	0	0	0
Rv1412|ribC|Probable riboflavin synthase alpha chain RibC (RibE)|201 AA	21.32	201	8.5	0	10.4	0	0	2201500	0	2054800	0	0	0	0	0	0	0
Rv1415|ribA2|Probable riboflavin biosynthesis protein RibA2 : GTP cyclohydrolase II + 3,4-dihydroxy-2-butanone 4-phosphate synthase (DHBP synthase)|425 AA	46.017	425	0	0	3.8	0	0	0	0	1675000	0	0	0	0	0	0	0
Rv1421|Rv1421|Conserved protein|301 AA	32.912	301	0	0	3.3	0	0	0	0	0	0	0	0	0	0	0	0
Rv1429|Rv1429|Conserved protein|422 AA	46.866	422	0	0	4.5	0	0	0	0	2147300	0	0	0	0	0	0	0
Rv1439c|Rv1439c|Unknown protein|141 AA	16.026	141	0	0	9.9	0	0	0	0	0	0	0	0	0	0	0	0
Rv1443c|Rv1443c|Unknown protein|161 AA	18.284	161	0	0	9.3	0	0	0	0	5435500	0	0	0	0	0	0	0
Rv1444c|Rv1444c|Unknown protein|136 AA	15.023	136	0	0	10.3	0	0	0	0	0	0	0	0	0	0	0	0
Rv1445c|devB|Probable 6-phosphogluconolactonase DevB (6PGL)|247 AA	25.772	247	19	0	13.8	0	0	8549300	0	4090500	0	0	0	0	0	0	0
Rv1458c|Rv1458c|Probable unidentified antibiotic-transport ATP-binding protein ABC transporter|313 AA	33.726	313	0	0	3.8	0	0	0	0	2631400	0	0	0	0	0	0	0
Rv1461|Rv1461|Conserved protein|846 AA	94.17	846	1.7	0	2.6	0	0	1229400	0	4586600	0	0	0	0	0	0	0
Rv1463|Rv1463|Probable conserved ATP-binding protein ABC transporter|266 AA	28.822	266	15.4	0	7.9	11.7	0	19922000	0	12282000	2228800	0	0	0	0	0	0
Rv1471|trxB1|Probable thioredoxin TrxB1|123 AA	13.309	123	0	0	9.8	0	0	0	0	2893900	0	0	0	0	0	0	0
Rv1486c|Rv1486c|Conserved hypothetical protein|288 AA	30.129	288	3.8	0	0	0	0	1648100	0	0	0	0	0	0	0	0	0
Rv1498c|Rv1498c|Probable methyltransferase|205 AA	23.11	205	12.2	0	0	0	0	4306600	0	0	0	0	0	0	0	0	0
Rv1508c|Rv1508c|Probable membrane protein|599 AA	63.856	599	1.7	0	1.7	0	0	5413100	0	0	0	0	0	0	0	0	0
Rv1512|epiA|Probable nucleotide-sugar epimerase EpiA|322 AA	34.537	322	0	0	11.5	0	0	0	0	9165700	0	0	0	0	0	0	0
Rv1513|Rv1513|Conserved protein|243 AA	26.684	243	4.1	0	5.3	0	0	0	0	1965000	0	0	0	0	0	0	0
Rv1531|Rv1531|Conserved protein|188 AA	20.795	188	5.3	0	5.3	0	0	9285500	0	6546200	0	0	0	0	0	0	0
Rv1533|Rv1533|Conserved protein|375 AA	39.62	375	10.4	0	9.3	0	0	7590300	0	6801000	0	0	0	0	0	0	0
Rv1538c|ansA|Probable L-aparaginase AnsA|326 AA	32.946	326	0	0	7.4	0	0	0	0	3416700	0	0	0	0	0	0	0
Rv1559|ilvA|Probable threonine dehydratase IlvA|429 AA	45.008	429	4.4	0	8.9	0	0	4236100	0	13160000	0	0	0	0	0	0	0
Rv1563c|treY|Maltooligosyltrehalose synthase TreY|765 AA	82.706	765	0	0	0	2	0	0	0	0	401350000	0	0	0	0	0	0
Rv1600|hisC1|Probable histidinol-phosphate aminotransferase HisC1|380 AA	40.581	380	3.4	0	3.4	0	0	3391100	0	3149600	0	0	0	0	0	0	0
Rv1606|hisI|Probable phosphoribosyl-AMP 1,6 cyclohydrolase HisI|115 AA	12.465	115	12.2	0	0	0	0	1584300	0	0	0	0	0	0	0	0	0
Rv1608c|bcpB|Probable peroxidoxin BcpB|154 AA	16.894	154	11.7	0	0	0	0	7914400	0	0	0	0	0	0	0	0	0
Rv1609|trpE|Anthranilate synthase component I TrpE (glutamine amidotransferase)|516 AA	55.816	516	8.1	0	12.2	0	0	11683000	0	20924000	0	0	0	0	0	0	0
Rv1614|lgt|Possible prolipoprotein diacylglyceryl transferases Lgt|468 AA	50.392	468	2.8	0	6.2	0	0	0	0	4548400	0	0	0	0	0	0	0
Rv1638|uvrA|Probable excinuclease ABC (subunit A - DNA-binding ATPase) UvrA|972 AA	106.1	972	1	0	4.7	0	0	61324000	0	68044000	0	0	0	0	0	0	0
Rv1638A|Rv1638A|Conserved hypothetical protein|85 AA	9.5071	85	10.6	0	25.9	0	0	8199800	0	12062000	0	0	0	0	0	0	0
Rv1641|infC|Probable initiation factor if-3 InfC|201 AA	22.315	201	6.5	0	15.9	0	0	6341100	0	24836000	0	0	0	0	0	0	0
Rv1650|pheT|Probable phenylalanyl-tRNA synthetase, beta chain PheT|831 AA	88.373	831	4.9	0	5.5	0	0	5719700	0	6734500	0	0	0	0	0	0	0
Rv1652|argC|Probable N-acetyl-gamma-glutamyl-phoshate reductase ArgC|352 AA	36.304	352	8.5	0	0	0	0	7066900	0	0	0	0	0	0	0	0	0
Rv1653|argJ|Probable glutamate N-acetyltransferase ArgJ|404 AA	41.115	404	0	0	4	0	0	0	0	0	0	0	0	0	0	0	0
Rv1654|argB|Probable acetylglutamate kinase ArgB|294 AA	30.936	294	8.5	0	16	0	0	5088400	0	11383000	0	0	0	0	0	0	0
Rv1655|argD|Probable acetylornithine aminotransferase ArgD|400 AA	40.909	400	3.8	0	0	0	0	3491900	0	0	0	0	0	0	0	0	0
Rv1658|argG|Probable argininosuccinate synthase ArgG|398 AA	43.682	398	6.5	0	10.6	0	0	18203000	0	19232000	0	0	0	0	0	0	0
Rv1665|pks11|Chalcone synthase Pks11|353 AA	37.639	353	5.1	0	5.1	0	0	2755000	0	1791300	0	0	0	0	0	0	0
Rv1677|dsbF|Probable conserved lipoprotein DsbF|182 AA	19.206	182	8.2	0	0	0	0	5022500	0	0	0	0	0	0	0	0	0
Rv1679|fadE16|Possible acyl-CoA dehydrogenase FadE16|373 AA	37.876	373	2.7	0	4	0	0	1948000	0	2914000	0	0	0	0	0	0	0
Rv1689|tyrS|Probable tyrosyl-tRNA synthase TyrS (TYRRS)|424 AA	46.33	424	6.1	0	6.8	0	0	4259500	0	11398000	0	0	0	0	0	0	0
Rv1692|Rv1692|Probable phosphatase|353 AA	37.01	353	0	0	3.4	0	0	0	0	3496000	0	0	0	0	0	0	0
Rv1695|ppnK|Inorganic polyphosphate/ATP-NAD kinase PpnK (poly(P)/ATP NAD kinase)|307 AA	32.871	307	7.8	0	0	0	0	5423800	0	0	0	0	0	0	0	0	0
Rv1696|recN|Probable DNA repair protein RecN (recombination protein N)|587 AA	62.196	587	2.7	0	0	0	0	1258400	0	0	0	0	0	0	0	0	0
Rv1698|mctB|Outer membrane protein MctB|314 AA	32.391	314	0	0	6.1	0	0	0	0	2869700	0	0	0	0	0	0	0
Rv1707|Rv1707|Probable conserved transmembrane protein|486 AA	51.17	486	0	0	2.9	0	0	0	0	1337100	0	0	0	0	0	0	0
Rv1708|Rv1708|Putative initiation inhibitor protein|318 AA	34.362	318	6.9	0	6.6	0	0	9558100	0	5849700	0	0	0	0	0	0	0
Rv1713|engA|Probable GTP-binding protein EngA|463 AA	49.925	463	3	0	0	0	0	1068200	0	0	0	0	0	0	0	0	0
Rv1719|Rv1719|Probable transcriptional regulatory protein|259 AA	27.872	259	2.7	0	9.3	0	0	11142000	0	10206000	0	0	0	0	0	0	0
Rv1746|pknF|Anchored-membrane serine/threonine-protein kinase PknF (protein kinase F) (STPK F)|476 AA	50.668	476	2.7	0	2.7	0	0	7850700	0	6971000	0	0	0	0	0	0	0
Rv1767|Rv1767|Conserved protein|119 AA	12.491	119	0	0	21	0	0	0	0	0	0	0	0	0	0	0	0
Rv1769|Rv1769|Conserved protein|414 AA	45.38	414	8.9	0	8.5	0	0	13406000	0	14060000	0	0	0	0	0	0	0
Rv1780|Rv1780|Conserved protein|187 AA	20.456	187	8	0	0	0	0	5459500	0	0	0	0	0	0	0	0	0
Rv1793|esxN|Putative ESAT-6 like protein EsxN (ESAT-6 like protein 5)|94 AA;Rv3619c|esxV|Putative ESAT-6 like protein EsxV (ESAT-6 like protein 1)|94 AA;Rv2346c|esxO|Putative ESAT-6 like protein EsxO (ESAT-6 like protein 6)|94 AA;Rv1198|esxL|Putative ESAT-	9.9418	94	0	0	0	31.9	0	0	0	0	15305000	0	0	0	0	0	0
Rv1797|eccE5|ESX conserved component EccE5. ESX-5 type VII secretion system protein. Probable membrane protein.|406 AA	44.178	406	3.9	0	12.3	0	0	0	0	7065100	0	0	0	0	0	0	0
Rv1807|PPE31|PPE family protein PPE31|399 AA	38.868	399	6.3	0	0	0	0	7265500	0	0	0	0	0	0	0	0	0
Rv1809|PPE33|PPE family protein PPE33|468 AA	47.156	468	4.3	0	0	0	0	1965200	0	0	0	0	0	0	0	0	0
Rv1810|Rv1810|Conserved protein|118 AA	12.142	118	0	0	11	0	0	0	0	10871000	0	0	0	0	0	0	0
Rv1812c|Rv1812c|Probable dehydrogenase|400 AA	41.938	400	2.5	0	4.8	0	0	1074600	0	7263200	0	0	0	0	0	0	0
Rv1822|pgsA2|Probable CDP-diacylglycerol--glycerol-3-phosphate 3-phosphatidyltransferase PgsA2 (PGP synthase) (phosphatidylglycerophosphate synthase) (3-phosphatidyl-1-glycerol-3phosphate synthase)|209 AA	22.911	209	5.7	0	5.7	0	0	3093500	0	1466600	0	0	0	0	0	0	0
Rv1828|Rv1828|Conserved protein|247 AA	26.411	247	0	0	5.3	0	0	0	0	1246300	0	0	0	0	0	0	0
Rv1847|Rv1847|Conserved protein|140 AA	15.066	140	17.1	0	17.1	0	0	5137400	0	7452900	0	0	0	0	0	0	0
Rv1848|ureA|Urease gamma subunit UreA (urea amidohydrolase)|100 AA	11.09	100	19	0	0	0	0	7293900	0	0	0	0	0	0	0	0	0
Rv1854c|ndh|Probable NADH dehydrogenase Ndh|463 AA	49.618	463	3.2	3.2	6.9	0	0	0	0	1040700	0	0	0	0	0	0	0
Rv1874|Rv1874|Unknown protein|228 AA	24.899	228	4.8	0	10.1	0	0	4246800	0	5045000	0	0	0	0	0	0	0
Rv1878|glnA3|Probable glutamine synthetase GlnA3 (glutamine synthase) (GS-I)|450 AA	46.72	450	0	0	3.6	0	0	0	0	2557000	0	0	0	0	0	0	0
Rv1880c|cyp140|Probable cytochrome P450 140 Cyp140|438 AA	48.839	438	4.3	0	3	0	0	1189600	0	2123200	0	0	0	0	0	0	0
Rv1882c|Rv1882c|Probable short-chain type dehydrogenase/reductase|277 AA	30.01	277	2.5	0	6.5	0	0	5739900	0	1017600	0	0	0	0	0	0	0
Rv1885c|Rv1885c|Chorismate mutase|199 AA	21.927	199	0	0	5.5	0	0	0	0	988940	0	0	0	0	0	0	0
Rv1896c|Rv1896c|Conserved hypothetical protein|303 AA	33.267	303	20.1	0	0	0	0	17513000	0	0	0	0	0	0	0	0	0
Rv1900c|lipJ|Probable lignin peroxidase LipJ|462 AA	49.684	462	0	0	6.3	3.2	0	0	0	2203700	569870	0	0	0	0	0	0
Rv1904|Rv1904|Conserved hypothetical protein|143 AA	14.944	143	0	0	7	0	0	0	0	3819400	0	0	0	0	0	0	0
Rv1911c|lppC|Probable lipoprotein LppC|201 AA	19.798	201	3.5	0	3.5	0	0	1870200	0	2177400	0	0	0	0	0	0	0
Rv1912c|fadB5|Possible oxidoreductase FadB5|334 AA	35.813	334	0	0	0	3.3	0	0	0	0	2572800	0	0	0	0	0	0
Rv1916|aceAb|Probable isocitrate lyase AceAb [second part] (isocitrase) (isocitratase) (Icl)|398 AA	44.581	398	0	0	0	2.5	0	0	0	0	825320	0	0	0	0	0	0
Rv1928c|Rv1928c|Probable short-chain type dehydrogenase/reductase|255 AA	27.031	255	0	0	4.3	0	0	0	0	1160100	0	0	0	0	0	0	0
Rv1957|Rv1957|Hypothetical protein|181 AA	20.106	181	5.5	0	7.7	0	0	1816500	0	3154700	0	0	0	0	0	0	0
Rv1962A|vapB35|Possible antitoxin VapB35|90 AA	9.7861	90	0	0	0	6.7	6.7	0	0	0	371640000	199020000	0	0	0	0	0
Rv1977|Rv1977|Conserved protein|348 AA	38.307	348	0	0	3.2	0	0	0	0	1915900	0	0	0	0	0	0	0
Rv1978|Rv1978|Conserved protein|282 AA	30.584	282	4.3	0	21.6	0	0	2133700	0	9140200	0	0	0	0	0	0	0
Rv1996|Rv1996|Universal stress protein family protein|317 AA	33.879	317	0	0	4.4	0	0	0	0	2234000	0	0	0	0	0	0	0
Rv2008c|Rv2008c|Conserved hypothetical protein|441 AA	48.392	441	0	0	2.3	0	0	0	0	1253500	0	0	0	0	0	0	0
Rv2026c|Rv2026c|Universal stress protein family protein|294 AA	31.456	294	0	0	3.7	0	0	0	0	1711600	0	0	0	0	0	0	0
Rv2027c|dosT|Two component sensor histidine kinase DosT|573 AA	62.136	573	6.3	0	4.7	0	0	6180500	0	4895800	0	0	0	0	0	0	0
Rv2035|Rv2035|Conserved hypothetical protein|162 AA	18.515	162	25.9	0	8	0	0	9380400	0	5444000	0	0	0	0	0	0	0
Rv2067c|Rv2067c|Conserved protein|407 AA	45.898	407	3.9	0	3.2	0	0	3027000	0	2165900	0	0	0	0	0	0	0
Rv2074|Rv2074|Possible pyridoxamine 5-phosphate oxidase (PNP/PMP oxidase) (pyridoxinephosphate oxidase) (PNPOX) (pyridoxine 5-phosphate oxidase)|137 AA	14.992	137	16.1	0	7.3	0	0	11982000	0	7006800	0	0	0	0	0	0	0
Rv2089c|pepE|Dipeptidase PepE|375 AA	39.439	375	0	0	4.8	0	0	0	0	1811100	0	0	0	0	0	0	0
Rv2092c|helY|ATP-dependent DNA helicase HelY|906 AA	99.573	906	0	0	1.4	0	0	0	0	1177100	0	0	0	0	0	0	0
Rv2095c|pafC|Proteasome accessory factor C PafC|316 AA	33.764	316	9.2	0	7.9	0	0	6761800	0	6865400	0	0	0	0	0	0	0
Rv2096c|pafB|Proteasome accessory factor B PafB|332 AA	35.3	332	14.8	0	0	0	0	5213800	0	0	0	0	0	0	0	0	0
Rv2111c|pup|Prokaryotic ubiquitin-like protein Pup|64 AA	6.9442	64	32.8	0	31.2	31.2	0	9311200	0	8125900	972220	0	0	0	0	0	0
Rv2121c|hisG|ATP phosphoribosyltransferase HisG|284 AA	30.48	284	13	0	14.8	0	0	4534100	0	7842700	0	0	0	0	0	0	0
Rv2130c|mshC|Cysteine:1D-myo-inosityl 2-amino-2-deoxy--D-glucopyranoside ligase MshC|414 AA	45.594	414	4.1	0	8	0	0	3024700	0	8204400	0	0	0	0	0	0	0
Rv2135c|Rv2135c|Conserved protein|236 AA	25.122	236	9.7	0	5.1	0	0	4268800	0	4886300	0	0	0	0	0	0	0
Rv2147c|Rv2147c|Conserved hypothetical protein|241 AA	27.629	241	0	0	0	2.5	0	0	0	0	0	0	0	0	0	0	0
Rv2158c|murE|Probable UDP-N-acetylmuramoylalanyl-D-glutamate-2,6-diaminopimelate ligase MurE|535 AA	55.308	535	24.7	0	5.6	0	0	34032000	0	2881400	0	0	0	0	0	0	0
Rv2165c|Rv2165c|Conserved protein|396 AA	42.497	396	0	0	2.3	0	0	0	0	1485300	0	0	0	0	0	0	0
Rv2169c|Rv2169c|Probable conserved transmembrane protein|134 AA	14.571	134	0	0	11.2	0	0	0	0	4606600	0	0	0	0	0	0	0
Rv2171|lppM|Probable conserved lipoprotein LppM|227 AA	23.814	227	0	0	6.6	0	0	0	0	3524900	0	0	0	0	0	0	0
Rv2175c|Rv2175c|Conserved regulatory protein|146 AA	15.743	146	19.2	0	8.9	0	0	7012600	0	2605500	0	0	0	0	0	0	0
Rv2181|Rv2181|Alpha(1->2)mannosyltransferase|427 AA	47.143	427	0	0	4.2	0	0	0	0	2190900	0	0	0	0	0	0	0
Rv2182c|Rv2182c|1-acylglycerol-3-phosphate O-acyltransferase|247 AA	26.955	247	4.9	0	12.6	0	0	2464600	0	6275900	0	0	0	0	0	0	0
Rv2190c|Rv2190c|Conserved hypothetical protein|385 AA	39.738	385	2.6	0	0	0	0	1486100	0	0	0	0	0	0	0	0	0
Rv2197c|Rv2197c|Probable conserved transmembrane protein|214 AA	22.48	214	7.5	0	0	0	0	3275500	0	0	0	0	0	0	0	0	0
Rv2198c|mmpS3|Probable conserved membrane protein MmpS3|299 AA	30.955	299	0	0	7	0	0	0	0	5659500	0	0	0	0	0	0	0
Rv2212|Rv2212|Adenylyl cyclase (ATP pyrophosphate-lyase) (adenylate cyclase)|378 AA	39.743	378	2.1	0	4.5	0	0	2164200	0	2568700	0	0	0	0	0	0	0
Rv2219A|Rv2219A|Probable conserved membrane protein|140 AA	14.704	140	0	0	12.1	0	0	0	0	2126800	0	0	0	0	0	0	0
Rv2221c|glnE|Glutamate-ammonia-ligase adenylyltransferase GlnE (glutamine-synthetase adenylyltransferase)|994 AA	109.1	994	1.8	0	1.3	1	0	1213800	0	1717500	61923000	0	0	0	0	0	0
Rv2228c|Rv2228c|Multifunctional protein. Has RNASE H, alpha-ribazole phosphatase, and acid phosphatase activities.|364 AA	39.113	364	6.9	0	5.2	0	0	5888100	0	4925500	0	0	0	0	0	0	0
Rv2229c|Rv2229c|Conserved protein|245 AA	26.851	245	15.1	0	8.6	0	0	16410000	0	9017700	0	0	0	0	0	0	0
Rv2237A|Rv2237A|Conserved protein|78 AA	8.4756	78	0	0	14.1	0	0	0	0	6503800	0	0	0	0	0	0	0
Rv2238c|ahpE|Probable peroxiredoxin AhpE|153 AA	16.819	153	9.2	0	15.7	0	0	15687000	0	15463000	0	0	0	0	0	0	0
Rv2243|fabD|Malonyl CoA-acyl carrier protein transacylase FabD (malonyl CoA:ACPM acyltransferase) (MCT)|302 AA	30.756	302	6.3	0	7.9	0	0	7541700	0	1705300	0	0	0	0	0	0	0
Rv2252|Rv2252|Diacylglycerol kinase|309 AA	32.805	309	0	0	2.9	0	0	0	0	1482000	0	0	0	0	0	0	0
Rv2263|Rv2263|Possible oxidoreductase|317 AA	33.965	317	0	0	3.2	2.5	0	0	0	4632200	17354000	0	0	0	0	0	0
Rv2291|sseB|Probable thiosulfate sulfurtransferase SseB|284 AA	29.368	284	4.6	0	0	0	0	4874800	0	0	0	0	0	0	0	0	0
Rv2301|cut2|Probable cutinase Cut2|230 AA	23.894	230	12.2	0	3.5	0	0	14750000	0	8377300	0	0	0	0	0	0	0
Rv2326c|Rv2326c|Possible transmembrane ATP-binding protein ABC transporter|697 AA	72.835	697	6.2	0	0	0	0	2716100	0	0	0	0	0	0	0	0	0
Rv2335|cysE|Probable serine acetyltransferase CysE (sat)|229 AA	23.77	229	6.6	0	6.6	0	0	1085900	0	1382000	0	0	0	0	0	0	0
Rv2344c|dgt|Probable deoxyguanosine triphosphate triphosphohydrolase Dgt (dGTPase) (dGTP triphosphohydrolase)|431 AA	46.879	431	8.1	0	2.6	0	0	8405300	0	2066900	0	0	0	0	0	0	0
Rv2352c|PPE38|PPE family protein PPE38|391 AA	37.355	391	4.1	0	0	0	0	2064500	0	0	0	0	0	0	0	0	0
Rv2359|zur|Probable zinc uptake regulation protein Zur|130 AA	14.398	130	0	0	26.2	0	0	0	0	14565000	0	0	0	0	0	0	0
Rv2361c|Rv2361c|Long (C50) chain Z-isoprenyl diphosphate synthase (Z-decaprenyl diphosphate synthase)|296 AA	33.759	296	0	0	4.7	0	0	0	0	2713300	0	0	0	0	0	0	0
Rv2363|amiA2|Probable amidase AmiA2 (aminohydrolase)|484 AA	50.851	484	0	0	7.4	0	0	0	0	2290500	0	0	0	0	0	0	0
Rv2400c|subI|Probable sulfate-binding lipoprotein SubI|356 AA	37.418	356	5.9	0	0	0	0	3173500	0	0	0	0	0	0	0	0	0
Rv2402|Rv2402|Conserved protein|642 AA	72.733	642	9.2	0	5.6	0	0	18089000	0	17661000	0	0	0	0	0	0	0
Rv2404c|lepA|Probable GTP-binding protein LepA (GTP-binding elongation factor)|653 AA	72.363	653	0	0	1.5	0	0	0	0	1130000	0	0	0	0	0	0	0
Rv2405|Rv2405|Conserved protein|189 AA	21.241	189	6.3	0	6.3	0	0	0	0	3092600	0	0	0	0	0	0	0
Rv2406c|Rv2406c|Conserved protein|142 AA	15.053	142	8.5	0	28.9	0	0	5182500	0	12471000	0	0	0	0	0	0	0
Rv2410c|Rv2410c|Conserved protein|325 AA	36.02	325	7.4	0	5.5	0	0	5446600	0	3128100	0	0	0	0	0	0	0
Rv2417c|Rv2417c|Conserved protein|280 AA	28.455	280	0	0	5	0	0	0	0	663010	0	0	0	0	0	0	0
Rv2429|ahpD|Alkyl hydroperoxide reductase D protein AhpD (alkyl hydroperoxidase D)|177 AA	18.78	177	19.8	0	16.4	0	0	10181000	0	8695600	0	0	0	0	0	0	0
Rv2441c|rpmA|50S ribosomal protein L27 RpmA|86 AA	8.9681	86	0	0	29.1	0	0	0	0	26001000	0	0	0	0	0	0	0
Rv2457c|clpX|Probable ATP-dependent CLP protease ATP-binding subunit ClpX|426 AA	46.782	426	5.4	0	10.8	2.8	0	8013700	0	12950000	130870000	0	0	0	0	0	0
Rv2475c|Rv2475c|Conserved protein|138 AA	15.733	138	19.6	0	0	0	0	2446800	0	0	0	0	0	0	0	0	0
Rv2486|echA14|Probable enoyl-CoA hydratase EchA14 (enoyl hydrase) (unsaturated acyl-CoA hydratase) (crotonase)|256 AA	26.28	256	11.7	0	13.3	0	0	11661000	0	9599500	0	0	0	0	0	0	0
Rv2496c|bkdB|Probable branched-chain keto acid dehydrogenase E1 component, beta subunit BkdB|348 AA	38.064	348	0	0	4.3	0	0	0	0	0	0	0	0	0	0	0	0
Rv2500c|fadE19|Possible acyl-CoA dehydrogenase FadE19 (MMGC)|394 AA	41.916	394	8.6	0	5.1	0	0	5141600	0	4537400	0	0	0	0	0	0	0
Rv2501c|accA1|Probable acetyl-/propionyl-coenzyme A carboxylase alpha chain (alpha subunit) AccA1: biotin carboxylase + biotin carboxyl carrier protein (BCCP)|654 AA	70.591	654	8.9	0	3.2	0	0	5495100	0	1348900	0	0	0	0	0	0	0
Rv2503c|scoB|Probable succinyl-CoA:3-ketoacid-coenzyme A transferase (beta subunit) ScoB (3-oxo-acid:CoA transferase) (OXCT B) (succinyl CoA:3-oxoacid CoA-transferase)|218 AA	22.898	218	6	0	6	0	0	10052000	0	6228700	0	0	0	0	0	0	0
Rv2504c|scoA|Probable succinyl-CoA:3-ketoacid-coenzyme A transferase (alpha subunit) ScoA (3-oxo acid:CoA transferase) (OXCT A) (succinyl-CoA:3-oxoacid-coenzyme A transferase)|248 AA	26.275	248	21	0	0	0	0	14251000	0	0	0	0	0	0	0	0	0
Rv2509|Rv2509|Probable short-chain type dehydrogenase/reductase|268 AA	28.013	268	8.2	0	22	0	0	6601800	0	26975000	0	0	0	0	0	0	0
Rv2510c|Rv2510c|Conserved protein|533 AA	56.546	533	2.8	0	2.8	0	0	2157100	0	2335600	0	0	0	0	0	0	0
Rv2518c|ldtB|Probable L,D-transpeptidase LdtB|408 AA	43.365	408	0	0	6.6	0	0	0	0	5184200	0	0	0	0	0	0	0
Rv2523c|acpS|holo-[acyl-carrier protein] synthase AcpS (holo-ACP synthase) (CoA:APO-[ACP]pantetheinephosphotransferase) (CoA:APO-[acyl-carrier protein]pantetheinephosphotransferase)|130 AA	14.003	130	10	0	6.9	0	0	5032400	0	2707400	0	0	0	0	0	0	0
Rv2526|vapB17|Possible antitoxin VapB17|75 AA	8.2422	75	0	0	21.3	0	0	0	0	3589200	0	0	0	0	0	0	0
Rv2531c|Rv2531c|Probable amino acid decarboxylase|947 AA	106.03	947	1.1	0	1.6	0	0	1277500	0	0	0	0	0	0	0	0	0
Rv2533c|nusB|N utilization substance protein NusB (NusB protein)|156 AA	16.74	156	19.2	0	7.7	0	0	17218000	0	3424200	0	0	0	0	0	0	0
Rv2548A|Rv2548A|Conserved protein|124 AA	13.943	124	8.1	0	8.1	0	0	2792900	0	2880300	0	0	0	0	0	0	0
Rv2554c|Rv2554c|Conserved protein|170 AA	18.033	170	0	0	8.2	0	0	0	0	1872500	0	0	0	0	0	0	0
Rv2565|Rv2565|Conserved protein|583 AA	62.123	583	5.1	0	5.7	0	0	2040600	0	6652800	0	0	0	0	0	0	0
Rv2566|Rv2566|Long conserved protein|1140 AA	124.5	1140	0	0	1.5	0	0	0	0	1154600	0	0	0	0	0	0	0
Rv2567|Rv2567|Conserved hypothetical alanine and leucine rich protein|884 AA	95.447	884	2.9	0	2.4	0	0	2099800	0	676740	0	0	0	0	0	0	0
Rv2569c|Rv2569c|Conserved hypothetical protein|314 AA	34.378	314	5.4	0	5.4	0	0	2195300	0	1530700	0	0	0	0	0	0	0
Rv2580c|hisS|Probable histidyl-tRNA synthetase HisS (histidine--tRNA ligase) (HISRS) (histidine--translase)|423 AA	45.117	423	5.2	0	4	0	0	1798100	0	1589400	0	0	0	0	0	0	0
Rv2581c|Rv2581c|Possible glyoxalase II (hydroxyacylglutathione hydrolase) (GLX II)|224 AA	24.165	224	9.4	0	0	0	0	2685500	0	0	0	0	0	0	0	0	0
Rv2609c|Rv2609c|Probable conserved membrane protein|351 AA	38.096	351	4.3	0	0	0	0	1891400	0	0	0	0	0	0	0	0	0
Rv2622|Rv2622|Possible methyltransferase (methylase)|273 AA	29.542	273	0	0	0	6.6	0	0	0	0	1925900	0	0	0	0	0	0
Rv2623|TB31.7|Universal stress protein family protein TB31.7|297 AA	31.652	297	2.7	0	6.7	0	0	0	0	0	0	0	0	0	0	0	0
Rv2626c|hrp1|Hypoxic response protein 1 Hrp1|143 AA	15.518	143	18.9	0	6.3	0	0	12572000	0	1784600	0	0	0	0	0	0	0
Rv2629|Rv2629|Conserved protein|374 AA	40.839	374	5.9	0	0	0	0	5024600	0	0	0	0	0	0	0	0	0
Rv2670c|Rv2670c|Conserved hypothetical protein|369 AA	39.659	369	5.1	0	5.1	0	0	1205000	0	1155400	0	0	0	0	0	0	0
Rv2673|aftC|Possible arabinofuranosyltransferase AftC|433 AA	48.882	433	0	0	3.2	0	0	0	0	3828500	0	0	0	0	0	0	0
Rv2678c|hemE|Probable uroporphyrinogen decarboxylase HemE (uroporphyrinogen III decarboxylase) (URO-D) (UPD)|357 AA	37.606	357	2.5	0	7	0	0	5180800	0	3448800	0	0	0	0	0	0	0
Rv2679|echA15|Probable enoyl-CoA hydratase EchA15 (enoyl hydrase) (unsaturated acyl-CoA hydratase) (crotonase)|276 AA	29.635	276	16.7	0	4	0	0	22939000	0	6259900	0	0	0	0	0	0	0
Rv2680|Rv2680|Conserved protein|210 AA	22.555	210	16.7	0	0	0	0	11990000	0	0	0	0	0	0	0	0	0
Rv2681|Rv2681|Conserved hypothetical alanine rich protein|438 AA	47.224	438	0	0	3	0	0	0	0	2214600	0	0	0	0	0	0	0
Rv2688c|Rv2688c|Antibiotic-transport ATP-binding protein ABC transporter|301 AA	33.099	301	2.3	0	0	0	0	1960800	0	0	0	0	0	0	0	0	0
Rv2692|ceoC|TRK system potassium uptake protein CeoC|220 AA	23.947	220	11.4	0	5.9	0	0	16620000	0	4769300	0	0	0	0	0	0	0
Rv2694c|Rv2694c|Conserved protein|122 AA	13.57	122	6.6	0	19.7	0	0	1760400	0	3463900	0	0	0	0	0	0	0
Rv2696c|Rv2696c|Conserved alanine and glycine and valine rich protein|259 AA	27.216	259	3.1	0	7.3	0	0	6707400	0	11223000	0	0	0	0	0	0	0
Rv2700|Rv2700|Possible conserved secreted alanine rich protein|216 AA	22.627	216	0	0	4.6	0	0	0	0	4972800	0	0	0	0	0	0	0
Rv2708c|Rv2708c|Conserved hypothetical protein|82 AA	8.9621	82	13.4	0	13.4	0	0	2064600	0	0	0	0	0	0	0	0	0
Rv2709|Rv2709|Probable conserved transmembrane protein|148 AA	16.81	148	12.2	0	0	0	0	1868300	0	0	0	0	0	0	0	0	0
Rv2713|sthA|Probable soluble pyridine nucleotide transhydrogenase SthA (STH) (NAD(P)(+) transhydrogenase [B-specific]) (nicotinamide nucleotide transhydrogenase)|468 AA	50.753	468	3	0	0	0	0	3802100	0	0	0	0	0	0	0	0	0
Rv2714|Rv2714|Conserved alanine and leucine rich protein|324 AA	35.519	324	5.9	0	2.5	0	0	6160500	0	2722800	0	0	0	0	0	0	0
Rv2715|Rv2715|Possible hydrolase|341 AA	36.932	341	3.8	0	3.8	0	0	1843300	0	3772600	0	0	0	0	0	0	0
Rv2716|Rv2716|Conserved protein|228 AA	24.574	228	8.8	0	8.8	0	0	3893000	0	2633600	0	0	0	0	0	0	0
Rv2720|lexA|Repressor LexA|236 AA	24.841	236	8.1	0	21.6	0	0	2936100	0	14050000	0	0	0	0	0	0	0
Rv2725c|hflX|Probable GTP-binding protein HflX|495 AA	53.327	495	0	0	0	4.8	0	0	0	0	1235500	0	0	0	0	0	0
Rv2726c|dapF|Probable diaminopimelate epimerase DapF (DAP epimerase)|289 AA	29.697	289	7.3	0	7.3	0	0	3580600	0	3240800	0	0	0	0	0	0	0
Rv2731|Rv2731|Conserved alanine and arginine rich protein|450 AA	49.795	450	10.4	0	4	0	0	8257000	0	3202400	0	0	0	0	0	0	0
Rv2743c|Rv2743c|Possible conserved transmembrane alanine rich protein|270 AA	28.961	270	4.1	0	5.6	0	0	727320	0	3854900	0	0	0	0	0	0	0
Rv2748c|ftsK|Possible cell division transmembrane protein FtsK|883 AA	94.405	883	0	0	4.8	0	0	0	0	3597700	0	0	0	0	0	0	0
Rv2754c|thyX|Probable thymidylate synthase ThyX (ts) (TSase)|250 AA	27.559	250	6	0	0	0	0	7160100	0	0	0	0	0	0	0	0	0
Rv2763c|dfrA|Dihydrofolate reductase DfrA (DHFR) (tetrahydrofolate dehydrogenase)|159 AA	17.64	159	0	0	5.7	0	0	0	0	1738500	0	0	0	0	0	0	0
Rv2766c|Rv2766c|Probable short-chain type dehydrogenase/reductase|260 AA	27.14	260	21.9	0	3.5	0	0	10715000	0	2251800	0	0	0	0	0	0	0
Rv2788|sirR|Probable transcriptional repressor SirR|228 AA	24.919	228	13.2	0	0	0	0	6144300	0	0	0	0	0	0	0	0	0
Rv2790c|ltp1|Probable lipid-transfer protein Ltp1|401 AA	42.904	401	0	0	3	0	0	0	0	2893300	0	0	0	0	0	0	0
Rv2791c|Rv2791c|Probable transposase|459 AA	51.421	459	0	0	0	0	3.5	0	0	0	0	6478000	0	0	0	0	0
Rv2795c|Rv2795c|Conserved hypothetical protein|324 AA	37.568	324	5.6	0	0	0	0	2187500	0	0	0	0	0	0	0	0	0
Rv2818c|Rv2818c|Hypothetical protein|382 AA	42.648	382	2.4	0	0	0	0	3025600	0	0	0	0	0	0	0	0	0
Rv2821c|Rv2821c|Conserved hypothetical protein|236 AA	25.773	236	4.2	0	9.7	0	0	2285800	0	4635100	0	0	0	0	0	0	0
Rv2824c|Rv2824c|Hypothetical protein|314 AA	34.414	314	5.1	0	0	0	0	2006400	0	0	0	0	0	0	0	0	0
Rv2857c|Rv2857c|Probable short-chain type dehydrogenase/reductase|258 AA	26.772	258	6.6	0	9.3	0	0	1648400	0	5365400	0	0	0	0	0	0	0
Rv2858c|aldC|Probable aldehyde dehydrogenase AldC|455 AA	48.258	455	7.5	0	3.1	0	0	5980700	0	4765600	0	0	0	0	0	0	0
Rv2873|mpt83|Cell surface lipoprotein Mpt83 (lipoprotein P23)|220 AA	22.07	220	0	0	8.6	0	0	0	0	0	0	0	0	0	0	0	0
Rv2887|Rv2887|Probable transcriptional regulatory protein|139 AA	14.69	139	15.8	0	15.8	0	0	2876900	0	5809800	0	0	0	0	0	0	0
Rv2893|Rv2893|Possible oxidoreductase|325 AA	34.617	325	0	0	3.1	0	0	0	0	836470	0	0	0	0	0	0	0
Rv2895c|viuB|Possible mycobactin utilization protein ViuB|283 AA	30.57	283	0	0	4.9	0	0	0	0	14899000	0	0	0	0	0	0	0
Rv2908c|Rv2908c|Conserved hypothetical protein|80 AA	8.5206	80	28.8	0	16.2	0	0	13534000	0	3904100	0	0	0	0	0	0	0
Rv2919c|glnB|Probable nitrogen regulatory protein P-II GlnB|112 AA	12.227	112	0	0	16.1	0	0	0	0	13373000	0	0	0	0	0	0	0
Rv2922c|smc|Probable chromosome partition protein Smc|1205 AA	130.6	1205	3.6	0	5.5	0	0	10735000	0	9512800	0	0	0	0	0	0	0
Rv2925c|rnc|Probable ribonuclease III Rnc (RNase III)|240 AA	25.399	240	17.9	0	7.9	0	0	11395000	0	1945300	0	0	0	0	0	0	0
Rv2926c|Rv2926c|Conserved protein|207 AA	22.378	207	0	0	6.3	0	0	0	0	2149000	0	0	0	0	0	0	0
Rv2930|fadD26|Fatty-acid-AMP ligase FadD26 (fatty-acid-AMP synthetase) (fatty-acid-AMP synthase)|583 AA	63.043	583	0	0	2.6	2.6	0	0	0	1986800	3394800	0	0	0	0	0	0
Rv2945c|lppX|Probable conserved lipoprotein LppX|233 AA	24.14	233	6.9	0	4.7	18.9	0	1025600	0	5477400	4131400	0	0	0	0	0	0
Rv2955c|Rv2955c|Conserved protein|321 AA	35.918	321	0	0	7.5	0	0	0	0	9244900	0	0	0	0	0	0	0
Rv2956|Rv2956|Conserved protein|243 AA	26.534	243	11.1	0	7	0	0	3707200	0	1969500	0	0	0	0	0	0	0
Rv2962c|Rv2962c|Possible glycosyl transferase|449 AA	49.4	449	0	0	3.3	0	0	0	0	1710900	0	0	0	0	0	0	0
Rv2965c|kdtB|Probable phosphopantetheine adenylyltransferase KdtB (pantetheine- phosphate adenylyltransferase) (PPAT) (dephospho-CoA pyrophosphorylase)|161 AA	17.628	161	14.3	0	0	0	0	5124900	0	0	0	0	0	0	0	0	0
Rv2970c|lipN|Probable lipase/esterase LipN|376 AA	40.134	376	16.5	0	2.7	0	0	14689000	0	2663600	0	0	0	0	0	0	0
Rv2976c|ung|Probable uracil-DNA glycosylase Ung (UDG)|227 AA	24.449	227	4.8	0	4.8	0	0	1892200	0	954960	0	0	0	0	0	0	0
Rv2981c|ddlA|Probable D-alanine--D-alanine ligase DdlA (D-alanylalanine synthetase) (D-ala-D-ala ligase)|373 AA	39.678	373	6.7	0	6.2	0	0	4702700	0	7438300	0	0	0	0	0	0	0
Rv2987c|leuD|Probable 3-isopropylmalate dehydratase (small subunit) LeuD (isopropylmalate isomerase) (alpha-IPM isomerase) (IPMI)|198 AA	21.78	198	7.1	0	7.6	0	0	3988400	0	1654300	0	0	0	0	0	0	0
Rv3006|lppZ|Probable conserved lipoprotein LppZ|373 AA	38.752	373	7	0	23.6	0	0	965900	0	26222000	0	0	0	0	0	0	0
Rv3014c|ligA|DNA ligase [NAD dependent] LigA (polydeoxyribonucleotide synthase [NAD+])|691 AA	75.256	691	9.7	0	3.3	0	0	18968000	0	6178600	0	0	0	0	0	0	0
Rv3015c|Rv3015c|Conserved hypothetical protein|337 AA	34.212	337	13.4	0	8.3	0	0	8121500	0	10221000	0	0	0	0	0	0	0
Rv3033|Rv3033|Unknown protein|182 AA	19.272	182	10.4	0	10.4	0	0	16231000	0	22511000	0	0	0	0	0	0	0
Rv3035|Rv3035|Conserved protein|360 AA	37.305	360	5.8	0	0	0	0	2688800	0	0	0	0	0	0	0	0	0
Rv3039c|echA17|Probable enoyl-CoA hydratase EchA17 (crotonase) (unsatured acyl-CoA hydratase) (enoyl hydrase)|254 AA	26.506	254	4.3	0	4.3	0	0	2939400	0	3897900	0	0	0	0	0	0	0
Rv3048c|nrdF2|Ribonucleoside-diphosphate reductase (beta chain) NrdF2 (ribonucleotide reductase small subunit) (R2F protein)|324 AA	36.959	324	3.1	0	7.1	0	0	3705500	0	4388700	0	0	0	0	0	0	0
Rv3058c|Rv3058c|Possible transcriptional regulatory protein (probably TetR-family)|216 AA	23.803	216	6.5	0	0	0	0	2320800	0	0	0	0	0	0	0	0	0
Rv3061c|fadE22|Probable acyl-CoA dehydrogenase FadE22|721 AA	76.74	721	1	0	2.6	0	0	1204700	0	1616400	0	0	0	0	0	0	0
Rv3068c|pgmA|Probable phosphoglucomutase PgmA (glucose phosphomutase) (PGM)|547 AA	58.265	547	6.2	0	1.8	0	0	5655400	0	3084200	0	0	0	0	0	0	0
Rv3088|tgs4|Putative triacylglycerol synthase (diacylglycerol acyltransferase) Tgs4|474 AA	50.886	474	0	0	4.9	0	0	0	0	2753400	0	0	0	0	0	0	0
Rv3089|fadD13|Probable chain -fatty-acid-CoA ligase FadD13 (fatty-acyl-CoA synthetase)|503 AA	54.459	503	2.8	0	12.1	0	0	3235100	0	10430000	0	0	0	0	0	0	0
Rv3090|Rv3090|Unknown alanine and valine rich protein|295 AA	32.27	295	8.1	0	2.7	0	0	11603000	0	2826300	0	0	0	0	0	0	0
Rv3101c|ftsX|Putative cell division protein FtsX (septation component-transport integral membrane protein ABC transporter)|297 AA	32.787	297	2.4	0	5.1	0	0	0	0	1558700	0	0	0	0	0	0	0
Rv3102c|ftsE|Putative cell division ATP-binding protein FtsE (septation component-transport ATP-binding protein ABC transporter)|229 AA	25.596	229	0	0	27.9	16.6	0	0	0	20647000	16198000	0	0	0	0	0	0
Rv3107c|agpS|Possible alkyldihydroxyacetonephosphate synthase AgpS (alkyl-DHAP synthase) (alkylglycerone-phosphate synthase)|527 AA	56.52	527	0	0	4.6	0	0	0	0	7431900	0	0	0	0	0	0	0
Rv3127|Rv3127|Conserved protein|344 AA	38.488	344	3.2	0	0	0	0	1423900	0	0	0	0	0	0	0	0	0
Rv3131|Rv3131|Conserved protein|332 AA	35.978	332	4.5	0	0	0	0	2321500	0	0	0	0	0	0	0	0	0
Rv3132c|devS|Two component sensor histidine kinase DevS|578 AA	62.24	578	4.5	0	5.7	0	0	3001100	0	1382800	0	0	0	0	0	0	0
Rv3137|Rv3137|Probable monophosphatase|260 AA	27.661	260	5.8	0	5.8	0	0	2637300	0	3129300	0	0	0	0	0	0	0
Rv3155|nuoK|Probable NADH dehydrogenase I (chain K) NuoK (NADH-ubiquinone oxidoreductase chain K)|99 AA	10.858	99	0	0	11.1	0	0	0	0	2290900	0	0	0	0	0	0	0
Rv3198A|Rv3198A|Possible glutaredoxin protein|84 AA	8.9631	84	0	0	8.3	19	0	0	0	0	2128700	0	0	0	0	0	0
Rv3200c|Rv3200c|Possible transmembrane cation transporter|355 AA	38.099	355	0	0	0	7.9	0	0	0	0	3663800	0	0	0	0	0	0
Rv3211|rhlE|Probable ATP-dependent RNA helicase RhlE|527 AA	56.702	527	0	0	0	2.1	0	0	0	0	2899900	0	0	0	0	0	0
Rv3212|Rv3212|Conserved alanine valine rich protein|407 AA	42.506	407	0	0	3.2	0	0	0	0	1936600	0	0	0	0	0	0	0
Rv3215|entC|Probable isochorismate synthase EntC (isochorismate hydroxymutase) (enterochelin biosynthesis)|372 AA	38.905	372	6.7	0	11.3	0	0	5796900	0	11346000	0	0	0	0	0	0	0
Rv3227|aroA|3-phosphoshikimate 1-carboxyvinyltransferase AroA (5-enolpyruvylshikimate-3-phosphate synthase) (EPSP synthase) (EPSPS)|450 AA	46.393	450	9.1	1.6	2.9	7.6	0	6200300	0	2510800	15168000	0	0	0	0	0	0
Rv3256c|Rv3256c|Conserved protein|346 AA	35.277	346	10.4	0	4.6	0	0	6112400	0	3230900	0	0	0	0	0	0	0
Rv3262|fbiB|Probable F420 biosynthesis protein FbiB|448 AA	47.56	448	5.1	0	2.2	0	0	1993500	0	1811700	0	0	0	0	0	0	0
Rv3268|Rv3268|Conserved hypothetical protein|229 AA	23.723	229	15.7	0	8.3	0	0	3457400	0	1068700	0	0	0	0	0	0	0
Rv3281|accE5|Probable bifunctional protein acetyl-/propionyl-coenzyme A carboxylase (epsilon chain) AccE5|177 AA	19.013	177	5.1	0	0	17.5	0	2141700	0	0	823990	0	0	0	0	0	0
[truncated: 72 more rows]

## Sheet: S1B
Supplementary Table S1B. List of protein-protein crosslinks identified between the Rv3143 and Nuo proteins. The results of Kojak analysis are shown.
[truncated: 421 more rows]
