# Supplementary material for: The Orphan Response Regulator Rv3143 Modulates the Activity of the NADH Dehydrogenase Complex (Nuo) in Mycobacterium tuberculosis via Protein–Protein Interactions
Source: Front Cell Infect Microbiol. 2022 Jun 28;12:909507. doi: 10.3389/fcimb.2022.909507 (PMC9274095; doi:10.3389/fcimb.2022.909507)
Supplement: Supplementary file 3 [file Table_2.xlsx]

## Sheet: All_data (degust)
Supplementary Table S2: Genes differentially expressed between Drv3143 and wild-type strains grown exponentially in 7H9 media supplemented with OADC.
Legend:	Log2FC difference to be considered differentially expressed >|1.58|								Log2FC:	<-3	0	>3
														nitrate respiration
					number of raw reads			number of raw reads
gene	Mutant vs. wild type Log2FC	FDR ↓	AveExpr	p value	WT1	WT2	WT3	D3143_1	D3143_2	D3143_3	Annotation
MTB000075	4.53106	9.63489e-06	5.27476	2.39793e-09	54	25	42	764	1209	1113	Fragment of putative small regulatory RNA
Rv0682	1.94717	4.47574e-05	7.9912	3.11397e-08	658	593	639	1808	3563	3043	30S ribosomal protein S12 RpsL
Rv2159c	2.07433	4.47574e-05	8.67308	3.34177e-08	896	923	1094	3495	6171	4274	Conserved protein
Rv0706	1.48978	4.75927e-05	8.68099	6.11983e-08	1228	1083	1270	2787	4758	3849	50S ribosomal protein L22 RplV
Rv2594c	-1.57601	4.75927e-05	7.2276	4.77627e-08	1376	1125	1292	352	628	461	Probable crossover junction endodeoxyribonuclease RuvC (holliday junction nuclease)
Rv3083	2.41149	4.75927e-05	7.53748	7.10692e-08	380	366	433	2166	2942	1927	Probable monooxygenase (hydroxylase)
Rv0705	1.46806	6.61804e-05	8.55122	1.31768e-07	1233	937	1139	2455	4596	3384	30S ribosomal protein S19 RpsS
Rv3508	2.188	6.61804e-05	8.8808	1.28807e-07	1014	997	1226	3800	6056	6938	PE-PGRS family protein PE_PGRS54
Rv0297	1.51977	6.84212e-05	8.61008	2.18389e-07	1168	999	1216	2915	3972	3907	PE-PGRS family protein PE_PGRS5
Rv0658c	-1.73925	6.84212e-05	6.11721	2.38402e-07	660	603	589	170	279	180	Probable conserved integral membrane protein
Rv0722	2.20216	6.84212e-05	5.23247	2.12784e-07	115	65	81	327	589	428	50S ribosomal protein L30 RpmD
Rv0886	-1.42362	6.84212e-05	7.55486	1.77631e-07	1594	1385	1514	523	726	627	Probable NADPH:adrenodoxin oxidoreductase FprB (adrenodoxin reductase)
Rv1232c	-1.54319	6.84212e-05	8.03322	1.87899e-07	2478	2003	2073	678	1113	750	Conserved protein
Rv2010	-1.38062	6.84212e-05	7.58876	2.37644e-07	1767	1357	1442	478	849	653	Toxin VapC15
Rv0459	1.6526	7.60097e-05	5.53848	2.84746e-07	122	122	138	349	556	450	Conserved hypothetical protein
Rv1448c	1.46599	7.60097e-05	8.62931	3.02677e-07	1242	1046	1192	2497	5203	3456	Probable transaldolase Tal
Rv2908c	1.96028	7.92299e-05	4.88973	3.35219e-07	84	62	74	214	430	337	Conserved hypothetical protein
Rv0134	-1.25232	8.40747e-05	8.19543	3.76641e-07	2491	2034	2102	824	1258	1036	Possible epoxide hydrolase EphF (epoxide hydratase) (arene-oxide hydratase)
Rv2985	1.3687	8.62535e-05	6.44867	4.29335e-07	282	249	263	551	1028	761	Possible hydrolase MutT1
Rv3615c	2.04717	8.62535e-05	8.05551	4.20967e-07	683	563	666	2160	4843	2384	ESX-1 secretion-associated protein EspC
MTB000117	1.66497	8.86232e-05	8.7602	5.63458e-07	1533	990	1093	3306	5694	3838	Putative small regulatory RNA
Rv0430	-1.59433	8.86232e-05	7.10988	6.61696e-07	1397	1088	1058	280	585	474	Conserved hypothetical protein
Rv0605	-1.27142	8.86232e-05	6.51624	6.04597e-07	764	606	712	245	382	342	Possible resolvase
Rv0702	1.52271	8.86232e-05	9.77228	6.32428e-07	2678	2263	2611	6788	11070	6789	50S ribosomal protein L4 RplD
Rv1087	1.42999	8.86232e-05	7.398	5.12421e-07	523	455	524	1084	1747	1754	PE-PGRS family protein PE_PGRS21
Rv2680	-1.42322	8.86232e-05	7.47504	4.67608e-07	1469	1343	1436	507	757	525	Conserved protein
Rv2890c	1.36767	8.86232e-05	8.90312	6.60056e-07	1451	1387	1512	2944	5027	4823	30S ribosomal protein S2 RpsB
Rv3173c	-1.28528	8.86232e-05	8.10394	6.43381e-07	2115	2059	2088	802	1174	913	Probable transcriptional regulatory protein (probably TetR/AcrR-family)
Rv3614c	1.89337	8.86232e-05	8.40134	6.26143e-07	919	796	845	2704	5701	2826	ESX-1 secretion-associated protein EspD
Rv3759c	-1.5441	8.86232e-05	8.19231	6.36242e-07	3134	2037	2246	743	1089	973	Possible osmoprotectant (glycine betaine/carnitine/choline/L-proline) binding lipoprotein ProX
Rv2074	-1.21727	9.41095e-05	8.5066	7.26081e-07	2947	2309	2890	913	1676	1387	Possible pyridoxamine 5'-phosphate oxidase (PNP/PMP oxidase) (pyridoxinephosphate oxidase)
MTB000101	-1.76718	9.43274e-05	4.66452	8.52803e-07	251	209	225	50	89	89	Putative small regulatory RNA
Rv0118c	1.31944	9.43274e-05	6.62661	8.13519e-07	305	273	338	603	1126	874	Probable oxalyl-CoA decarboxylase OxcA
Rv0691A	2.54873	9.43274e-05	5.72433	8.92096e-07	168	72	97	500	1031	641	Mycofactocin precursor protein
Rv0885	-2.28324	9.43274e-05	8.85478	8.72654e-07	6170	4032	4929	967	1038	1443	Conserved hypothetical protein
Rv0937c	-1.34456	9.43274e-05	6.76375	7.57895e-07	955	754	828	272	431	423	DNA end-binding protein, Mku
Rv1000c	-1.39452	9.43274e-05	6.29633	8.0756e-07	725	503	652	198	341	263	Conserved hypothetical protein
Rv3376	-1.44046	9.43274e-05	8.57664	8.83229e-07	3628	2723	2899	1056	1366	1352	Conserved hypothetical protein
Rv1435c	-1.24414	9.96613e-05	9.55533	1.06015e-06	5973	5343	5599	1909	3189	3010	Probable conserved proline, glycine, valine-rich secreted protein
Rv1638A	1.48718	9.96613e-05	6.40099	1.06656e-06	258	210	273	529	1109	752	Conserved hypothetical protein
Rv2390c	-2.02558	9.96613e-05	6.68194	1.04477e-06	1273	784	1030	175	320	365	Conserved hypothetical protein
Rv2436	-1.6789	9.96613e-05	5.63609	1.01774e-06	483	381	450	91	218	164	Ribokinase RbsK
Rv3075c	-1.45703	9.96613e-05	9.0424	1.00867e-06	5058	3481	4365	1145	2271	1940	Conserved protein
Rv0685	1.62861	0.000102172	10.6844	1.14429e-06	4379	4348	4930	10285	19316	19227	Probable iron-regulated elongation factor TU Tuf (EF-TU)
Rv1815	1.42184	0.000102172	6.38985	1.12885e-06	227	239	285	552	953	766	Conserved protein
Rv1198	1.77476	0.000102203	11.1875	1.17007e-06	5296	5944	7348	18685	27466	24486	Putative ESAT-6 like protein EsxL (ESAT-6 like protein 4)
Rv2542	1.64929	0.000113247	7.35858	1.32469e-06	486	428	439	1025	2495	1505	Conserved hypothetical protein
Rv0563	-1.16618	0.000116088	7.58228	1.38682e-06	1615	1216	1393	483	926	729	Probable protease transmembrane protein heat shock protein HtpX
Rv0683	1.49601	0.000124305	8.33541	1.51591e-06	1035	866	908	1828	3944	3489	30S ribosomal protein S7 RpsG
Rv2741	1.41999	0.00013187	7.93659	1.67596e-06	745	693	750	1598	2364	2663	PE-PGRS family protein PE_PGRS47
Rv2894c	-1.26094	0.00013187	7.9515	1.70663e-06	1814	1724	2075	607	1063	990	Probable integrase/recombinase XerC
Rv3733c	1.66353	0.00013187	5.97934	1.69552e-06	212	142	170	395	890	626	Conserved hypothetical protein
Rv0704	1.12188	0.000132485	10.2806	1.79891e-06	4276	3687	4366	7235	13305	10091	50S ribosomal protein L2 RplB
Rv1287	-1.28001	0.000132485	5.70611	1.91242e-06	447	376	368	136	226	190	Conserved hypothetical protein
Rv1799	-2.03052	0.000132485	5.73663	1.91094e-06	482	510	580	105	141	194	Probable lipoprotein LppT
Rv2393	1.79747	0.000132485	8.54968	1.83954e-06	1027	933	986	3870	3785	3607	Ferrochelatase Che1
Rv3209	-1.23888	0.000132485	7.42436	1.86476e-06	1313	1214	1321	475	668	692	Conserved hypothetical threonine and proline rich protein
Rv3370c	-1.30619	0.000132485	6.03427	1.75894e-06	511	443	551	182	257	243	Probable DNA polymerase III (alpha chain) DnaE2 (DNA nucleotidyltransferase)
Rv3312A	1.85486	0.000138774	6.64847	2.03775e-06	274	241	253	999	1017	1077	Secreted protein antigen
Rv0720	1.05608	0.000140026	7.65695	2.09098e-06	777	622	652	1153	1982	1690	50S ribosomal protein L18 RplR
Rv0183	-0.995939	0.000140314	7.33621	2.1302e-06	1233	1008	1098	491	770	621	Possible lysophospholipase
Rv1884c	1.75551	0.000145509	7.95788	2.2725e-06	568	638	784	1552	3330	2898	Probable resuscitation-promoting factor RpfC
Rv3477	1.02417	0.000145509	9.44125	2.2815e-06	2462	2268	2385	4086	7048	5312	PE family protein PE31
Rv0700	1.24481	0.000156537	9.71403	2.5221e-06	2883	2348	2761	5675	9855	6061	30S ribosomal protein S10 RpsJ (transcription antitermination factor NusE)
Rv0889c	-0.976639	0.000156537	8.52686	2.71583e-06	2662	2237	2679	1035	1876	1466	Probable citrate synthase II CitA
Rv1182	1.6422	0.000156537	8.40437	2.55341e-06	1057	815	932	1952	5251	3314	Probable conserved polyketide synthase associated protein PapA3
Rv1197	1.65288	0.000156537	9.32754	2.71533e-06	1543	1747	2037	4738	6555	7443	ESAT-6 like protein EsxK (ESAT-6 like protein 3)
Rv2909c	1.36118	0.000156537	7.91861	2.62909e-06	730	660	820	1382	2627	2520	30S ribosomal protein S16 RpsP
Rv3247c	-1.10184	0.000156537	7.13239	2.72712e-06	1029	988	978	433	626	509	Thymidylate kinase Tmk (dTMP kinase) (thymidylic acid kinase) (TMPK)
Rv3458c	1.22916	0.000156537	9.12896	2.63303e-06	1816	1607	1918	3048	6309	5163	30S ribosomal protein S4 RpsD
Rv0717	1.07839	0.000157898	7.14139	2.79014e-06	521	419	483	779	1522	1139	30S ribosomal protein S14 RpsN1
Rv0703	1.28988	0.00015813	8.40688	2.87256e-06	1244	908	1040	2322	4081	2476	50S ribosomal protein L23 RplW
Rv3460c	1.04229	0.00015813	8.70634	2.87294e-06	1429	1394	1422	2340	4209	3434	30S ribosomal protein S13 RpsM
Rv1588c	-2.84549	0.000158414	1.50282	2.91752e-06	42	32	36	4	7	5	Partial REP13E12 repeat protein
Rv0707	1.05754	0.000160552	9.60565	3.03681e-06	2926	2285	2705	4283	8006	6509	30S ribosomal protein S3 RpsC
Rv1881c	1.07486	0.000160552	6.30902	3.0171e-06	279	247	272	458	831	624	Possible conserved lipoprotein LppE
Rv0844c	-0.974259	0.000160795	7.56603	3.08144e-06	1413	1202	1267	594	920	709	Possible nitrate/nitrite response transcriptional regulatory protein NarL
Rv1447c	0.957949	0.000162729	8.32379	3.159e-06	1188	1052	1119	1926	3122	2320	Probable glucose-6-phosphate 1-dehydrogenase Zwf2 (G6PD)
Rv1220c	-1.05929	0.00016318	7.60762	3.3302e-06	1361	1292	1463	526	901	813	Probable methyltransferase
Rv2413c	-1.05001	0.00016318	6.93993	3.29236e-06	976	803	812	342	615	460	Conserved hypothetical protein
Rv3457c	1.04043	0.00016318	9.81832	3.23122e-06	3034	2881	3286	5394	8705	7249	Probable DNA-directed RNA polymerase (alpha chain) RpoA (transcriptase alpha chain) (RNA polymerase alpha subunit) (DNA-directed RNA nucleotidyltransferase)
Rv3459c	1.07075	0.00016318	8.39069	3.29977e-06	1194	1000	1193	1796	3471	2902	30S ribosomal protein S11 RpsK
Rv1350	-1.4452	0.000165862	4.61375	3.42622e-06	220	166	208	55	103	88	Probable 3-oxoacyl-[acyl-carrier protein] reductase FabG2 (3-ketoacyl-acyl carrier protein reductase)
Rv3888c	1.15985	0.000167952	6.06217	3.51119e-06	230	210	212	425	723	506	Probable conserved membrane protein
Rv1309	1.04099	0.000169277	8.94497	3.62315e-06	1695	1659	1656	2830	5202	3771	Probable ATP synthase gamma chain AtpG
Rv3423c	-1.25557	0.000169277	7.46606	3.59757e-06	1425	1194	1364	561	659	641	Alanine racemase Alr
Rv1133c	1.37671	0.0001702	11.7634	3.68527e-06	9648	10136	11750	21849	41744	30425	Probable 5-methyltetrahydropteroyltriglutamate--homocysteine methyltransferase MetE (methionine synthase, vitamin-B12 independent isozyme)
Rv3684	0.91534	0.000171621	7.84849	3.75875e-06	903	744	809	1351	2171	1694	Probable lyase
Rv0241c	0.988378	0.000172768	9.0638	3.95587e-06	1924	1738	1893	3400	4944	3983	Probable 3-hydroxyacyl-thioester dehydratase HtdX
Rv0693	1.24431	0.000172768	10.9853	3.94267e-06	6706	6032	6512	14230	22846	14639	Probable coenzyme PQQ synthesis protein E PqqE (coenzyme PQQ synthesis protein III)
Rv1137c	1.96799	0.000172768	3.18138	3.90429e-06	22	18	26	78	120	96	Hypothetical protein
Rv2441c	1.39978	0.000172768	7.35172	3.89381e-06	525	439	507	915	1784	1791	50S ribosomal protein L27 RpmA
MTB000131	3.47487	0.000176563	1.4059	4.1746e-06	6	2	3	39	65	42	Putative small regulatory RNA
Rv1394c	1.61342	0.000176563	5.98294	4.14888e-06	189	154	185	514	859	481	Probable cytochrome P450 132 Cyp132
Rv1736c	1.7355	0.000176563	5.93688	4.12246e-06	182	131	183	359	878	686	Probable nitrate reductase NarX
Rv0293c	-0.9573	0.000178594	7.58482	4.31724e-06	1371	1181	1357	617	938	709	Conserved protein
Rv0938	-1.11066	0.000178594	9.229	4.44485e-06	4851	3677	4438	1904	2762	2024	ATP dependent DNA ligase LigD (ATP dependent polydeoxyribonucleotide synthase) (thermostable DNA ligase) (ATP dependent polynucleotide ligase) (sealase) (DNA repair enzyme) (DNA joinase)
Rv2420c	1.57572	0.000178594	4.73943	4.38514e-06	89	74	64	171	319	278	Conserved hypothetical protein
Rv3221A	1.17567	0.000178594	5.71182	4.42604e-06	179	150	180	319	505	475	Anti-sigma factor RshA
Rv3584	0.906694	0.000178594	7.8946	4.27565e-06	926	743	877	1388	2258	1730	Possible conserved lipoprotein LpqE
Rv0640	1.01785	0.000181872	9.05429	4.57168e-06	2088	1590	1810	3072	4832	4567	50S ribosomal protein L11 RplK
Rv0227c	1.27553	0.000189831	8.37645	4.96074e-06	1046	955	1115	1779	4173	2937	Probable conserved membrane protein
Rv0692	1.49283	0.000189831	8.23316	4.89789e-06	1177	680	824	1981	4014	2551	Conserved hypothetical protein
Rv3084	2.42674	0.000189831	5.89705	4.91944e-06	110	119	147	770	1010	533	Probable acetyl-hydrolase/esterase LipR
Rv3462c	0.932943	0.000189831	9.28253	4.87555e-06	2380	1983	2233	3448	5704	5079	Probable translation initiation factor if-1 InfA
Rv0195	-2.3328	0.000191592	2.66096	5.05445e-06	71	67	70	8	20	19	Possible two component transcriptional regulatory protein (probably LuxR-family)
Rv2693c	-1.40751	0.00020188	5.93427	5.37609e-06	588	406	479	150	306	178	Probable conserved integral membrane alanine and leucine rich protein
Rv1304	1.13037	0.000215086	8.06917	5.91025e-06	867	828	962	1878	2401	2172	Probable ATP synthase a chain AtpB (protein 6)
Rv1305	1.40945	0.000215086	8.17424	5.89153e-06	887	739	970	1540	3696	2893	Probable ATP synthase C chain AtpE (lipid-binding protein) (dicyclohexylcarbodiimide-binding protein)
Rv2315c	-0.996144	0.000215086	7.72188	5.99543e-06	1685	1220	1481	632	945	877	Conserved protein
Rv3478	1.15177	0.000215086	11.7645	5.98018e-06	11280	10784	12002	21590	38511	26384	PE family protein PPE60
Rv3524	-1.07921	0.000215086	8.09075	5.87504e-06	2370	1723	1756	749	1249	1103	Probable conserved membrane protein
Rv0064	-0.913027	0.000215427	8.1104	6.24373e-06	2070	1634	1854	875	1277	1146	Probable conserved transmembrane protein
Rv0718	0.91316	0.000215427	9.09715	6.27302e-06	2236	1747	1873	3116	5219	4092	30S ribosomal protein S8 RpsH
Rv2220	1.53064	0.000215427	10.138	6.07445e-06	3261	3051	3325	6081	16637	11042	Glutamine synthetase GlnA1 (glutamine synthase) (GS-I)
Rv3307	1.36409	0.000215427	7.93309	6.15002e-06	748	716	757	1596	3337	1778	Probable purine nucleoside phosphorylase DeoD (inosine phosphorylase) (PNP)
Rv3862c	-1.60293	0.000215427	6.63062	6.17344e-06	1066	758	724	246	313	377	Possible transcriptional regulatory protein WhiB-like WhiB6
Rv2301	1.76998	0.000215635	6.23743	6.33274e-06	192	189	218	427	1076	908	Probable cutinase Cut2
Rv0634c	-1.03073	0.000218764	7.62964	6.5836e-06	1663	1196	1317	528	988	795	Possible glyoxalase II (hydroxyacylglutathione hydrolase) (GLX II)
Rv3464	-0.941938	0.000218764	8.33526	6.56887e-06	2455	1947	2161	977	1462	1387	dTDP-glucose 4,6-dehydratase RmlB
Rv3645	-1.03024	0.000218764	9.03962	6.58797e-06	4349	3020	3739	1652	2429	1945	Probable conserved transmembrane protein
Rv1584c	1.53122	0.000221748	3.80452	6.733e-06	45	37	37	96	159	136	Possible PhiRv1 phage protein
Rv2348c	1.31711	0.000228243	7.90015	6.98703e-06	745	637	838	1299	2596	2496	Hypothetical protein
Rv3085	2.02021	0.000228785	5.82388	7.06055e-06	122	125	165	615	806	472	Probable short-chain type dehydrogenase/reductase
Rv0038	-0.943371	0.000229886	7.94233	7.20897e-06	1954	1428	1640	706	1292	956	Conserved protein
Rv1730c	-1.29493	0.000229886	6.04028	7.18279e-06	613	452	450	180	253	256	Possible penicillin-binding protein
MTB000144	2.03819	0.000231368	5.87985	7.34094e-06	162	127	138	398	1152	571	Putative small regulatory RNA
Rv0158	-1.13321	0.000231368	6.37752	7.43869e-06	706	509	590	256	341	320	Probable transcriptional regulatory protein (possibly TetR-family)
Rv0489	-0.99641	0.000231368	7.25322	7.39654e-06	1205	894	1062	478	669	620	Probable phosphoglycerate mutase 1 Gpm1 (phosphoglyceromutase) (PGAM) (BPG-dependent PGAM)
Rv1173	-0.995259	0.000231368	10.2726	7.48577e-06	10031	7691	7950	3580	6166	4777	Probable F420 biosynthesis protein FbiC
Rv1075c	-1.85824	0.0002314	5.19648	7.54439e-06	384	295	348	61	114	157	Conserved exported protein
Rv0575c	-2.00404	0.000236963	6.65349	7.78475e-06	1102	831	1071	131	476	305	Possible oxidoreductase
Rv0893c	-1.41285	0.000238545	4.92966	8.09819e-06	308	194	234	77	123	107	Possible S-adenosylmethionine-dependent methyltransferase
Rv1128c	-2.10572	0.000238545	6.41233	8.04726e-06	1020	775	778	201	179	309	Conserved hypothetical protein
Rv1596	-1.01197	0.000238545	9.38289	8.13357e-06	5312	4015	4610	2116	3314	2318	Probable nicotinate-nucleotide pyrophosphatase NadC
Rv3647c	0.929775	0.000238545	8.40524	7.91976e-06	1166	1098	1332	1948	3232	2550	Conserved hypothetical protein
Rv3648c	1.30804	0.000238545	11.7745	8.05962e-06	10428	9794	12501	25965	37988	26513	Probable cold shock protein A CspA
Rv0708	1.167	0.000240101	8.27149	8.33882e-06	1233	798	1022	1730	3130	2882	50S ribosomal protein L16 RplP
Rv1550	1.30817	0.000240101	5.00893	8.48206e-06	101	99	98	211	383	249	Probable fatty-acid-CoA ligase FadD11 (fatty-acid-CoA synthetase) (fatty-acid-CoA synthase)
Rv2567	-0.863943	0.000240101	8.36423	8.48541e-06	2244	2078	2169	957	1727	1381	Conserved hypothetical alanine and leucine rich protein
Rv2820c	1.42484	0.000240101	4.74163	8.45181e-06	91	64	85	166	343	229	Hypothetical protein
Rv3557c	-1.53526	0.000240101	5.97634	8.48094e-06	524	520	514	154	197	262	Transcriptional regulatory protein (probably TetR-family)
Rv1642	1.18235	0.000240898	8.25398	8.57351e-06	990	909	1061	1614	3134	3021	50S ribosomal protein L35 RpmI
Rv3001c	1.00273	0.000244568	8.8328	8.76501e-06	1512	1441	1766	2797	4565	3300	Probable KETOL-acid reductoisomerase IlvC (acetohydroxy-acid isomeroreductase) (alpha-keto-beta-hydroxylacil reductoisomerase)
Rv0067c	-1.50328	0.000247097	4.80178	9.00066e-06	294	206	195	69	112	91	Possible transcriptional regulatory protein (possibly TetR-family)
Rv0172	1.14758	0.000247097	8.68972	9.08387e-06	1335	1269	1441	2159	4908	3456	Mce-family protein Mce1D
Rv0278c	1.31145	0.000247097	5.57144	9.28824e-06	145	149	146	284	475	484	PE-PGRS family protein PE_PGRS3
Rv0833	1.32197	0.000247097	7.02591	8.93806e-06	484	326	405	928	1158	1282	PE-PGRS family protein PE_PGRS13
Rv1091	1.35433	0.000247097	7.79363	9.27271e-06	681	560	807	1557	1973	2273	PE-PGRS family protein PE_PGRS22
Rv1846c	-1.04522	0.000247097	9.61034	9.34762e-06	6321	4707	5462	1992	4091	3108	Transcriptional repressor BlaI
Rv2061c	1.03565	0.000247097	7.31496	9.32581e-06	539	505	582	838	1580	1398	Conserved protein
Rv3339c	-1.07272	0.000247097	7.48068	9.23436e-06	1568	1080	1177	530	776	713	Probable isocitrate dehydrogenase [NADP] Icd1 (oxalosuccinate decarboxylase) (IDH) (NADP+-specific ICDH) (IDP)
Rv1737c	1.29953	0.000247493	6.77874	9.42421e-06	333	274	431	694	1319	874	Possible nitrate/nitrite transporter NarK2
Rv3388	1.74859	0.000251824	5.96504	9.71447e-06	150	163	185	451	632	823	PE-PGRS family protein PE_PGRS52
Rv3855	-1.21846	0.000251824	7.90561	9.68715e-06	2101	1468	1814	760	892	903	Transcriptional regulatory repressor protein (TetR-family) EthR
Rv3337	-1.41114	0.00025283	6.45657	9.81621e-06	816	577	700	285	296	296	Conserved hypothetical protein
Rv0652	1.15453	0.000253482	8.23562	9.90458e-06	876	927	1167	1769	3210	2512	50S ribosomal protein L7/L12 RplL (SA1)
Rv2679	-0.927272	0.000254325	6.96723	1.00008e-05	884	797	837	403	638	455	Probable enoyl-CoA hydratase EchA15 (enoyl hydrase) (unsaturated acyl-CoA hydratase) (crotonase)
Rv2969c	0.863687	0.000262268	8.44404	1.03785e-05	1255	1180	1338	2026	3237	2476	Possible conserved membrane or secreted protein
Rv0701	1.25721	0.000268102	10.07	1.0676e-05	3396	3130	3645	7867	12517	7298	50S ribosomal protein L3 RplC
Rv0265c	-0.877167	0.000268443	7.26646	1.08172e-05	1139	898	1017	502	724	634	Probable periplasmic iron-transport lipoprotein
Rv1886c	1.16148	0.000268443	9.149	1.08232e-05	2032	1667	1845	2855	6436	5260	Secreted antigen 85-B FbpB (85B) (antigen 85 complex B) (mycolyl transferase 85B) (fibronectin-binding protein B) (extracellular alpha-antigen)
Rv3618	1.44745	0.000273037	4.75891	1.10764e-05	92	73	73	222	276	231	Possible monooxygenase
Rv0586	-1.41934	0.000274047	6.2353	1.11856e-05	763	527	532	216	344	206	Probable transcriptional regulatory protein Mce2R (GntR-family)
Rv1780	-1.11752	0.000276052	6.82103	1.13361e-05	852	719	867	293	472	511	Conserved protein
Rv3574	-1.22454	0.000277189	6.13852	1.14518e-05	617	416	555	186	280	295	Transcriptional regulatory protein KstR (probably TetR-family)
Rv0168	1.27064	0.000282009	7.03274	1.17211e-05	367	421	446	935	1469	957	Conserved integral membrane protein YrbE1B
MTB000115	1.62527	0.000282408	5.12304	1.20024e-05	116	83	91	305	446	266	Putative small regulatory RNA
Rv1020	-0.865467	0.000282408	8.29424	1.18138e-05	2179	1793	2240	1041	1536	1233	Probable transcription-repair coupling factor Mfd (TRCF)
Rv2119	-1.05662	0.000282408	5.62576	1.18828e-05	371	340	330	133	230	203	Conserved hypothetical protein
Rv2745c	-1.70412	0.000282408	7.37666	1.20188e-05	1668	1206	1563	282	587	728	Transcriptional regulatory protein ClgR
Rv3503c	-1.70725	0.000285334	5.40995	1.22854e-05	482	271	407	75	184	143	Probable ferredoxin FdxD
Rv3868	0.95491	0.000285334	9.63857	1.22355e-05	2761	2706	2897	4739	6908	6533	ESX conserved component EccA1_ ESX-1 type VII secretion system protein_
Rv2821c	2.27496	0.000285776	4.80476	1.25065e-05	64	53	70	172	536	382	Conserved hypothetical protein
Rv2870c	-0.839079	0.000285776	7.5319	1.24136e-05	1366	1060	1203	604	951	723	Probable 1-deoxy-D-xylulose 5-phosphate reductoisomerase Dxr (DXP reductoisomerase) (1-deoxyxylulose-5-phosphate reductoisomerase)
Rv3613c	2.21455	0.000285776	6.1653	1.25178e-05	214	147	135	578	1544	644	Hypothetical protein
Rv1159A	-1.2463	0.000288046	6.89835	1.2689e-05	1074	700	960	266	594	454	Unknown protein
Rv2005c	1.00149	0.000289418	6.46722	1.28214e-05	342	261	315	463	887	745	Universal stress protein family protein
Rv2366c	-1.04951	0.000298182	7.63053	1.33561e-05	1415	1299	1441	683	901	669	Probable conserved transmembrane protein
Rv3804c	0.967274	0.000298182	11.3236	1.33581e-05	9226	8288	9315	15907	22724	19882	Secreted antigen 85-a FbpA (mycolyl transferase 85A) (fibronectin-binding protein A) (antigen 85 complex A)
Rv0023	-0.973489	0.000302524	5.98314	1.36397e-05	485	401	409	194	289	257	Possible transcriptional regulatory protein
Rv2472	1.11104	0.000302524	4.94649	1.37785e-05	114	85	108	187	321	242	Conserved hypothetical protein
Rv3532	-1.12606	0.000302524	5.04626	1.37701e-05	259	212	246	83	170	121	PPE family protein PPE61
Rv0719	0.936467	0.000308636	8.9041	1.41336e-05	1916	1394	1788	2786	4914	3336	50S ribosomal protein L6 RplF
Rv2963	-1.02865	0.00031183	6.06757	1.43575e-05	517	376	520	187	334	258	Probable integral membrane protein
Rv0746	1.07015	0.000314828	6.5539	1.46493e-05	327	286	335	511	878	878	PE-PGRS family protein PE_PGRS9
Rv3005c	-0.797631	0.000314828	8.68847	1.46523e-05	2952	2376	2642	1235	2158	1801	Conserved hypothetical protein
Rv0291	0.899385	0.000317191	9.90456	1.48412e-05	3484	3042	3762	5771	8904	6831	Probable membrane-anchored mycosin MycP3 (serine protease) (subtilisin-like protease) (subtilase-like) (mycosin-3)
Rv2166c	-1.26081	0.00031988	7.88405	1.50466e-05	2060	1541	1763	676	821	1008	Conserved protein
Rv0231	1.25521	0.000325155	6.61487	1.54757e-05	299	298	332	506	1160	916	Probable acyl-CoA dehydrogenase FadE4
Rv2308	-1.29114	0.000325155	4.3769	1.56994e-05	166	140	165	62	78	76	Conserved hypothetical protein
Rv2347c	1.53149	0.000325155	7.70537	1.55892e-05	504	578	729	1163	2809	2145	Putative ESAT-6 like protein EsxP (ESAT-6 like protein 7)
Rv2663	2.46316	0.000325155	2.07051	1.56814e-05	10	5	11	36	76	53	Hypothetical protein
Rv3867	0.936058	0.000325155	8.22754	1.56432e-05	1069	993	1105	1710	2527	2579	ESX-1 secretion-associated protein EspH
Rv2869c	-0.852619	0.000332696	7.99772	1.61463e-05	1971	1430	1653	819	1233	1068	Membrane bound metalloprotease
Rv1289	-1.12879	0.00033377	6.93031	1.62814e-05	1126	679	879	341	540	478	Unknown protein
Rv3860	1.22255	0.000340292	5.27479	1.66843e-05	126	107	139	216	463	319	Conserved protein
Rv0073	-0.83148	0.000345069	8.16449	1.7176e-05	2004	1766	1821	969	1464	1100	Probable glutamine-transport ATP-binding protein ABC transporter
Rv0862c	-0.885119	0.000345069	7.103	1.7262e-05	949	863	910	471	655	528	Conserved protein
Rv3086	1.65542	0.000345069	7.42601	1.72461e-05	500	428	488	1649	2288	1181	Probable zinc-type alcohol dehydrogenase AdhD (aldehyde reductase)
Rv3438	0.983697	0.000345069	6.1697	1.70457e-05	260	227	262	373	713	606	Conserved protein
Rv3726	0.99747	0.000347588	8.17519	1.74746e-05	965	936	1088	1471	2966	2452	Possible dehydrogenase
Rv1393c	1.62764	0.000348988	5.87896	1.76833e-05	178	144	167	479	863	419	Probable monoxygenase
Rv2941	0.98503	0.000348988	10.4473	1.78541e-05	5414	4179	4977	7614	12512	12470	Fatty-acid-AMP ligase FadD28 (fatty-acid-AMP synthetase) (fatty-acid-AMP synthase)
Rv3266c	-0.767088	0.000348988	7.83808	1.78616e-05	1513	1300	1557	723	1236	945	dTDP-6-deoxy-L-lyxo-4-hexulose reductase RmlD (dTDP-rhamnose modification protein) (dTDP-rhamnose biosynthesis protein) (dTDP-rhamnose synthase)
Rv3338	-1.57271	0.000348988	7.13494	1.78924e-05	1383	1014	1146	385	393	570	Conserved hypothetical protein
Rv0363c	-0.989853	0.000349191	8.85751	1.80732e-05	3865	2643	3153	1262	2168	2039	Probable fructose-bisphosphate aldolase Fba
Rv3060c	-0.930302	0.000349191	6.96294	1.80766e-05	1024	724	790	386	613	489	Probable transcriptional regulatory protein (probably GntR-family)
Rv3185	-4.3947	0.000349759	-1.24486	1.81931e-05	12	4	14	0	0	0	Probable transposase
Rv2788	-0.870074	0.000354009	6.46036	1.85181e-05	626	518	601	247	456	381	Probable transcriptional repressor SirR
Rv3171c	-0.952679	0.000354009	8.6698	1.85903e-05	2754	2516	3022	1389	1921	1473	Possible non-heme haloperoxidase Hpx
Rv1310	1.05325	0.000358938	10.4538	1.90754e-05	4449	4541	5226	7604	15434	11092	Probable ATP synthase beta chain AtpD
Rv2030c	2.09059	0.000358938	7.73194	1.91238e-05	465	342	781	1360	3389	2902	Conserved protein
Rv2905	-0.892221	0.000358938	9.00919	1.90584e-05	3946	3095	3258	1551	2853	1918	Probable conserved alanine rich lipoprotein LppW
Rv2926c	-0.857689	0.000358938	7.96852	1.93259e-05	1939	1429	1596	722	1365	1021	Conserved protein
Rv3208	-0.810556	0.000358938	7.28308	1.92073e-05	1151	885	990	502	825	615	Probable transcriptional regulatory protein (probably TetR-family)
Rv3224B	-0.866281	0.000358938	6.63266	1.93852e-05	711	617	630	317	523	374	Conserved hypothetical protein
Rv0117	-1.03784	0.00036209	4.85863	1.97201e-05	215	180	212	86	141	106	Oxidative stress response regulatory protein OxyS
Rv1001	-0.796936	0.00036209	7.17528	1.97356e-05	1004	872	907	477	757	572	Probable arginine deiminase ArcA (adi) (ad) (arginine dihydrolase)
Rv3886c	1.09189	0.000362433	6.41696	1.98445e-05	293	249	317	470	1003	640	Probable alanine and proline rich membrane-anchored mycosin MycP2 (serine protease) (subtilisin-like protease) (subtilase-like) (mycosin-2)
Rv0606	-0.919157	0.000373705	6.55881	2.08179e-05	735	564	601	309	469	349	Possible transposase (fragment)
Rv1643	1.06645	0.000373705	9.23957	2.0914e-05	1969	1811	2345	3188	5921	5578	50S ribosomal protein L20 RplT
Rv3136	1.00232	0.000373705	9.60284	2.06761e-05	2706	2523	2789	4070	7171	7179	PPE family protein PPE51
Rv3597c	-1.05952	0.000373705	8.86372	2.09663e-05	3726	2993	3142	1171	2093	2147	Iron-regulated H-NS-like protein Lsr2
Rv3711c	-0.863989	0.000373705	8.45365	2.10198e-05	2295	2148	2471	1059	1642	1581	Probable DNA polymerase III (epsilon subunit) DnaQ
Rv3803c	0.823453	0.000373705	8.8974	2.07723e-05	2013	1522	1728	2591	4659	3319	Secreted MPT51/MPB51 antigen protein FbpD (MPT51/MPB51 antigen 85 complex C) (AG58C) (mycolyl transferase 85C) (fibronectin-binding protein C) (85C)
Rv2368c	-0.98047	0.000383723	7.83418	2.16787e-05	1966	1360	1421	650	1198	860	Probable PHOH-like protein PhoH1 (phosphate starvation-inducible protein PSIH)
Rv0215c	-1.05389	0.00038981	6.35697	2.21196e-05	613	573	533	266	337	324	Probable acyl-CoA dehydrogenase FadE3
Rv1180	0.996963	0.000391729	7.94329	2.2326e-05	875	844	824	1560	2597	1625	Probable polyketide beta-ketoacyl synthase Pks3
Rv1441c	1.20965	0.000400225	7.3309	2.29098e-05	555	455	540	913	1453	1732	PE-PGRS family protein PE_PGRS26
Rv0860	0.795874	0.000403988	9.55275	2.36937e-05	2931	2512	2897	4005	6448	5881	Probable fatty oxidation protein FadB
Rv1052	-1.1289	0.000403988	5.50842	2.33348e-05	416	271	310	122	210	177	Hypothetical protein
Rv2009	-0.99361	0.000403988	6.2754	2.3829e-05	659	437	518	232	362	309	Antitoxin VapB15
Rv2346c	1.22429	0.000403988	8.79359	2.34195e-05	1377	1288	1574	2195	5391	4169	Putative ESAT-6 like protein EsxO (ESAT-6 like protein 6)
Rv2783c	0.942206	0.000403988	10.8832	2.35861e-05	6465	6357	7112	11714	16713	14328	Bifunctional protein polyribonucleotide nucleotidyltransferase GpsI: guanosine pentaphosphate synthetase + polyribonucleotide nucleotidyltransferase (polynucleotide phosphorylase) (pnpase)
Rv2932	-1.47239	0.000403988	6.19331	2.3745e-05	644	542	577	256	225	237	Phenolpthiocerol synthesis type-I polyketide synthase PpsB
Rv3536c	-1.11655	0.000403988	6.23297	2.34473e-05	570	489	556	209	292	343	Probable hydratase
Rv2053c	-1.05542	0.000404842	6.78049	2.39802e-05	717	693	919	316	484	454	Probable transmembrane protein FxsA
Rv0179c	-0.879591	0.000406686	8.31143	2.41906e-05	2219	1968	2108	1012	1398	1423	Possible lipoprotein LprO
Rv0548c	-0.88928	0.000408715	7.86764	2.44131e-05	1758	1317	1603	624	1226	1030	Naphthoate synthase MenB (dihydroxynaphthoic acid synthetase) (DHNA synthetase)
Rv2927c	-1.17686	0.000409726	9.22104	2.45754e-05	4828	3698	4648	1309	2904	2584	Conserved hypothetical protein
Rv2162c	1.06257	0.00041685	10.466	2.51064e-05	4664	4340	5360	8903	11823	12661	PE-PGRS family protein PE_PGRS38
Rv1352	0.899692	0.000419365	6.62217	2.54298e-05	370	320	362	626	907	674	Conserved protein
Rv2443	0.962279	0.000419365	6.27974	2.54667e-05	297	242	277	391	810	625	Probable C4-dicarboxylate-transport transmembrane protein DctA
Rv0173	1.13616	0.000420285	7.98446	2.57322e-05	827	768	899	1265	3118	2111	Possible Mce-family lipoprotein LprK (Mce-family lipoprotein Mce1E)
Rv2082	0.785243	0.000420285	7.48537	2.58363e-05	674	614	707	950	1546	1387	Conserved hypothetical protein
Rv2266	-1.06157	0.000420285	6.07557	2.57591e-05	579	407	450	204	346	225	Probable cytochrome P450 124 Cyp124
MTB000158	4.1018	0.000425387	1.5953	2.70407e-05	5	1	5	43	125	55	Putative small regulatory RNA
Rv0857	-1.10664	0.000425387	6.25732	2.71028e-05	673	449	544	185	407	290	Conserved hypothetical protein
Rv1327c	-0.883908	0.000425387	8.35133	2.70157e-05	2238	1942	2310	1150	1561	1214	M1P-dependent maltosyltransferase GlgE
Rv1691	-0.848756	0.000425387	6.27073	2.64531e-05	538	490	484	243	378	324	Conserved hypothetical protein
Rv2103c	-0.894546	0.000425387	5.95147	2.62938e-05	446	359	427	207	297	239	Possible toxin VapC37_ Contains PIN domain_
Rv2601	1.11421	0.000425387	6.06366	2.66416e-05	197	218	253	366	713	565	Probable spermidine synthase SpeE (putrescine aminopropyltransferase) (aminopropyltransferase) (SPDSY)
Rv2665	-0.925395	0.000425387	6.64354	2.64892e-05	761	626	626	341	474	372	Hypothetical arginine rich protein
Rv3204	1.4499	0.000425387	4.12976	2.70329e-05	52	52	50	115	233	138	Possible DNA-methyltransferase (modification methylase)
Rv3512	1.90925	0.000425387	7.15639	2.68299e-05	358	326	393	1107	1306	2284	PE-PGRS family protein PE_PGRS56
Rv0505c	0.87025	0.000436196	8.02188	2.79e-05	943	897	968	1447	2156	2175	Possible phosphoserine phosphatase SerB1 (PSP) (O-phosphoserine phosphohydrolase) (pspase)
Rv0383c	-0.915408	0.000439597	9.42328	2.86791e-05	4865	4289	4647	2406	3093	2620	Possible conserved secreted protein
Rv2396	0.954552	0.000439597	9.55655	2.86259e-05	3003	2351	2599	5122	6476	5407	PE-PGRS family protein PE_PGRS41
Rv2621c	-1.29286	0.000439597	6.11935	2.8774e-05	616	445	529	205	232	293	Possible transcriptional regulatory protein
Rv3265c	-1.01943	0.000439597	7.13614	2.82687e-05	1154	829	960	416	578	631	dTDP-RHA:a-D-GlcNAc-diphosphoryl polyprenol, a-3-L-rhamnosyl transferase WbbL1 (alpha-L-rhamnose-(1->3)-alpha-D-GlcNAc(1->P)-P-decaprenyl)
Rv3511	1.18688	0.000439597	6.59391	2.86606e-05	332	286	314	711	795	865	PE-PGRS family protein PE_PGRS55
Rv3906c	1.08111	0.000439597	6.32183	2.87574e-05	291	261	253	450	946	574	Conserved hypothetical protein
Rv0009	1.03142	0.000443052	9.04784	2.92044e-05	1856	1647	1902	2625	5169	5027	Probable iron-regulated peptidyl-prolyl cis-trans isomerase A PpiA (PPIase A)
Rv0127	-0.748102	0.000443052	7.39617	2.92207e-05	1192	961	1047	510	900	747	Maltokinase Mak
Rv0742	0.977649	0.000447478	5.77848	2.97353e-05	183	182	206	305	503	464	PE-PGRS family protein PE_PGRS8
Rv3625c	-0.897613	0.000447478	5.67045	2.97025e-05	388	297	334	157	263	196	Possible cell cycle protein MesJ
Rv1270c	1.22738	0.000451423	5.84879	3.01098e-05	175	178	197	326	547	598	Possible lipoprotein LprA
Rv1451	-0.929335	0.000453133	8.56388	3.03367e-05	3030	2247	2409	1258	1942	1322	Probable cytochrome C oxidase assembly factor CtaB
Rv2150c	-0.743814	0.000455983	9.57597	3.07544e-05	5046	4372	5036	2549	3931	3205	Cell division protein FtsZ
Rv3576	-1.16185	0.000455983	6.56191	3.07003e-05	788	642	629	332	365	331	Possible conserved lipoprotein LppH
Rv0694	0.829204	0.000458063	10.3182	3.10087e-05	4936	4418	4655	7718	11096	8993	Possible L-lactate dehydrogenase (cytochrome) LldD1
Rv1885c	1.44033	0.000458118	5.7001	3.12268e-05	177	132	156	292	769	430	Chorismate mutase
Rv3010c	-0.912766	0.000458118	7.66313	3.12405e-05	1528	1071	1518	564	1083	823	Probable 6-phosphofructokinase PfkA (phosphohexokinase) (phosphofructokinase)
Rv1181	0.928702	0.000464916	9.49476	3.18198e-05	2629	2444	2554	4166	7844	4746	Probable polyketide beta-ketoacyl synthase Pks4
Rv0709	0.915786	0.000470687	7.10897	3.25662e-05	608	392	488	745	1315	1092	50S ribosomal protein L29 RpmC
Rv1985c	-1.06775	0.000470687	4.39636	3.24589e-05	160	132	153	58	96	85	Probable transcriptional regulatory protein (probably LysR-family)
Rv3087	1.48953	0.000470687	6.57323	3.25358e-05	266	264	299	803	1239	640	Possible triacylglycerol synthase (diacylglycerol acyltransferase)
Rv2107	-3.04096	0.000470761	4.61072	3.26885e-05	298	375	350	25	33	114	PE family protein PE22
Rv2178c	-0.748801	0.000471883	9.20577	3.28838e-05	4254	3268	3722	1948	2981	2546	3-deoxy-D-arabino-heptulosonate 7-phosphate synthase AroG (DAHP synthetase, phenylalanine-repressible)
Rv0147	-0.693286	0.000473999	8.42388	3.32572e-05	2300	1903	2191	1147	1785	1507	Probable aldehyde dehydrogenase (NAD+) dependent
Rv0238	-0.767902	0.000473999	6.98327	3.34286e-05	919	718	782	421	658	516	Possible transcriptional regulatory protein (probably TetR-family)
Rv0503c	0.805404	0.000473999	7.7727	3.38571e-05	847	812	758	1201	1873	1680	Cyclopropane-fatty-acyl-phospholipid synthase 2 CmaA2 (cyclopropane fatty acid synthase) (CFA synthase) (cyclopropane mycolic acid synthase 2) (mycolic acid trans-cyclopropane synthetase)
Rv0559c	-1.05788	0.000473999	7.79123	3.37782e-05	1965	1270	1501	656	904	958	Possible conserved secreted protein
Rv2496c	-0.717494	0.000473999	7.74451	3.38268e-05	1529	1172	1336	681	1147	937	Probable branched-chain keto acid dehydrogenase E1 component, beta subunit BkdB
Rv3073c	-1.39018	0.000473999	4.00944	3.36077e-05	161	110	112	45	64	53	Conserved hypothetical protein
Rv3555c	-1.19189	0.000473999	6.28721	3.33775e-05	548	596	570	252	287	302	Conserved protein
Rv0519c	-0.966303	0.00047491	6.56291	3.40404e-05	652	607	669	269	409	440	Possible conserved membrane protein
Rv0674	0.91911	0.000478664	5.43005	3.44322e-05	152	142	163	243	391	342	Conserved hypothetical protein
Rv2748c	-1.14691	0.000478664	10.0812	3.45477e-05	8388	6881	8344	2584	4602	5094	Possible cell division transmembrane protein FtsK
Rv0060	-0.759038	0.000481872	7.65116	3.51665e-05	1410	1105	1324	590	1074	909	Conserved hypothetical protein
Rv0973c	1.1215	0.000481872	5.61287	3.52589e-05	146	155	186	266	497	440	Probable acetyl-/propionyl-coenzyme A carboxylase alpha chain (alpha subunit) AccA2: biotin carboxylase + biotin carboxyl carrier protein (BCCP)
Rv2644c	1.77637	0.000481872	3.03361	3.51553e-05	18	21	25	62	118	72	Hypothetical protein
Rv3706c	1.31385	0.000481872	5.31691	3.50561e-05	132	100	139	233	384	434	Conserved hypothetical proline rich protein
Rv0910	-1.04023	0.000483687	6.9637	3.59936e-05	1142	720	803	357	638	452	Conserved hypothetical protein
Rv1122	0.811316	0.000483687	7.95027	3.59296e-05	864	881	984	1338	2345	1755	Probable 6-phosphogluconate dehydrogenase, decarboxylating Gnd2
Rv1390	0.723844	0.000483687	8.15344	3.58286e-05	1164	998	1078	1630	2452	1919	Probable DNA-directed RNA polymerase (omega chain) RpoZ (transcriptase omega chain) (RNA polymerase omega subunit)
Rv2296	0.789904	0.000483687	6.92093	3.57682e-05	444	448	453	655	1088	886	Probable haloalkane dehalogenase
Rv3153	0.811808	0.000483687	7.95737	3.58677e-05	909	865	966	1246	2259	1987	Probable NADH dehydrogenase I (chain I) NuoI (NADH-ubiquinone oxidoreductase chain I)
Rv2240c	1.03494	0.000490608	6.81106	3.66308e-05	344	408	398	616	1211	864	Unknown protein
Rv0897c	-0.754638	0.00049156	6.95007	3.68573e-05	857	667	831	410	648	509	Probable oxidoreductase
Rv3769	-0.954423	0.00049156	6.95457	3.69465e-05	1013	791	738	359	573	538	Hypothetical protein
Rv1245c	-1.3431	0.000492272	7.77661	3.71225e-05	1801	1514	1779	650	677	938	Probable short-chain type dehydrogenase/reductase
Rv2427c	-0.733442	0.000503133	8.1768	3.80668e-05	1984	1670	1803	995	1419	1255	Probable gamma-glutamyl phosphate reductase protein ProA (GPR) (glutamate-5-semialdehyde dehydrogenase) (glutamyl-gamma-semialdehyde dehydrogenase)
Rv1367c	1.11605	0.00050957	5.78146	3.86806e-05	191	160	195	305	500	544	Conserved protein
Rv1063c	-0.848945	0.00052023	7.36529	3.96193e-05	1171	902	1187	456	922	686	Conserved hypothetical protein
Rv0079	-1.28002	0.00052168	9.04469	3.99894e-05	5310	3018	4017	1217	2160	2313	Unknown protein
Rv1894c	-1.36708	0.00052168	7.05437	3.9965e-05	1236	823	1109	268	527	622	Conserved hypothetical protein
Rv0861c	-0.930803	0.000522631	7.76224	4.01923e-05	1623	1303	1455	786	942	828	DNA helicase Ercc3
Rv0177	0.748194	0.000524223	7.6962	4.05522e-05	857	684	803	1173	1914	1356	Probable conserved Mce associated protein
Rv1771	1.0334	0.000524223	7.34375	4.05757e-05	573	500	588	832	1962	1202	L-gulono-1,4-lactone dehydrogenase
Rv2593c	-0.873587	0.000526607	6.15392	4.08913e-05	525	427	454	240	324	295	Probable holliday junction DNA helicase RuvA
Rv1097c	0.74433	0.00052794	7.50361	4.11262e-05	687	658	702	931	1703	1278	Probable membrane glycine and proline rich protein
Rv3550	-1.71937	0.000534515	5.96647	4.17715e-05	495	590	568	140	166	277	Probable enoyl-CoA hydratase EchA20 (enoyl hydrase) (unsaturated acyl-CoA hydratase) (crotonase)
Rv1863c	0.758663	0.000536209	8.69169	4.21707e-05	1523	1436	1692	2336	3672	2840	Probable conserved integral membrane protein
Rv3260c	-0.992177	0.000536209	9.03202	4.2105e-05	3613	3375	3787	1262	2832	2250	Probable transcriptional regulatory protein WhiB-like WhiB2
MTB000051	1.36043	0.000547103	5.11841	4.32416e-05	152	75	100	245	395	282	Putative small regulatory RNA
Rv1563c	-0.851834	0.000547103	6.47251	4.35627e-05	635	544	560	312	430	339	Maltooligosyltrehalose synthase TreY
Rv3088	1.37617	0.000547103	5.76913	4.35721e-05	176	140	178	450	648	367	Putative triacylglycerol synthase (diacylglycerol acyltransferase) Tgs4
Rv3768	-1.61469	0.000547103	4.20238	4.3453e-05	200	145	135	32	72	75	Unknown protein
Rv0721	0.792063	0.000559267	9.62046	4.46801e-05	2956	2585	3217	4153	7692	5467	30S ribosomal protein S5 RpsE
Rv2825c	-1.01257	0.000561836	6.27573	4.50252e-05	606	524	485	229	426	258	Conserved hypothetical protein
Rv0716	0.899571	0.000568826	8.56825	4.59274e-05	1354	1272	1434	2315	3913	2411	50S ribosomal protein L5 RplE
Rv2534c	0.768796	0.000568826	7.24731	4.61098e-05	589	509	603	903	1260	1076	Probable elongation factor P Efp
Rv3390	1.1213	0.000568826	6.02878	4.61517e-05	244	204	200	354	602	653	Probable conserved lipoprotein LpqD
Rv3673c	0.794025	0.000568826	8.0216	4.60089e-05	995	881	1007	1254	2563	1956	Possible membrane-anchored thioredoxin-like protein (thiol-disulfide interchange related protein)
Rv0617	-0.867235	0.000571786	6.12213	4.6797e-05	545	374	468	210	352	290	Possible toxin VapC29_ Contains PIN domain_
Rv2382c	1.39838	0.000571786	5.73136	4.66114e-05	166	152	161	327	782	386	Polyketide synthetase MbtC (polyketide synthase)
Rv3758c	-1.08045	0.000571786	7.54638	4.68188e-05	1463	1191	1314	683	850	578	Possible osmoprotectant (glycine betaine/carnitine/choline/L-proline) transport ATP-binding protein ABC transporter ProV
Rv3103c	1.15668	0.000575832	5.29456	4.72933e-05	156	100	131	242	352	373	Hypothetical proline-rich protein
Rv2440c	1.1244	0.000579004	7.88133	4.76979e-05	794	721	818	1688	2655	1475	Probable GTP1/Obg-family GTP-binding protein Obg
Rv3705A	1.36016	0.000592072	4.93013	4.89218e-05	100	73	108	161	347	322	Conserved hypothetical proline rich protein
Rv3746c	-1.81949	0.000592275	4.08122	4.9086e-05	200	130	146	34	90	35	Probable PE family protein PE34 (PE family-related protein)
Rv0499	-0.831648	0.000595344	6.68896	4.94885e-05	768	584	674	285	582	432	Conserved hypothetical protein
Rv0174	0.969251	0.000597964	9.79842	5.04504e-05	3430	2730	3144	4403	10411	6669	Mce-family protein Mce1F
Rv0458	0.917841	0.000597964	7.80466	5.02135e-05	813	756	806	1129	1979	2033	Probable aldehyde dehydrogenase
Rv1255c	1.24603	0.000597964	3.98474	5.01906e-05	64	43	44	97	167	139	Probable transcriptional regulatory protein
Rv2343c	-0.803457	0.000597964	8.09239	5.03093e-05	1972	1660	1645	952	1411	1030	Probable DNA primase DnaG
Rv3802c	0.833888	0.000597964	8.22667	5.0389e-05	1249	1017	1024	1599	2494	2511	Probable conserved membrane protein
Rv0181c	-0.912198	0.000605384	5.94774	5.13778e-05	470	357	410	204	269	262	Conserved hypothetical protein
Rv3257c	-0.669499	0.000605384	9.07274	5.12485e-05	3596	3043	3298	1816	2855	2351	Probable phosphomannomutase PmmA (PMM) (phosphomannose mutase)
Rv0667	0.923577	0.000610588	12.2549	5.19929e-05	16947	16272	18697	29868	46334	34503	DNA-directed RNA polymerase (beta chain) RpoB (transcriptase beta chain) (RNA polymerase beta subunit)
Rv2506	-1.09302	0.000610588	5.38932	5.21234e-05	379	242	282	132	180	157	Probable transcriptional regulatory protein (probably TetR-family)
Rv0427c	-0.943872	0.000613827	6.2213	5.27784e-05	605	439	484	191	397	317	Probable exodeoxyribonuclease III protein XthA (exonuclease III) (EXO III) (AP endonuclease VI)
Rv1424c	-0.891719	0.000613827	5.62083	5.2586e-05	349	273	363	141	245	212	Possible membrane protein
Rv1899c	-0.755088	0.000613827	9.37917	5.28582e-05	4804	3722	4171	2193	3715	2590	Possible lipoprotein LppD
Rv0756c	-0.791992	0.000617954	6.55845	5.35211e-05	699	523	596	308	454	413	Unknown protein
Rv1486c	-0.678059	0.000617954	7.6714	5.34836e-05	1346	1164	1257	709	1093	847	Conserved hypothetical protein
Rv0568	-0.716215	0.000618303	9.05816	5.37052e-05	3838	2968	3229	1814	2790	2224	Possible cytochrome P450 135B1 Cyp135B1
Rv2511	-0.787008	0.000629953	5.89684	5.50307e-05	425	335	386	184	302	262	Oligoribonuclease Orn
Rv2838c	1.01042	0.000629953	8.07912	5.49919e-05	984	791	1026	1963	2224	2022	Probable ribosome-binding factor a RbfA (P15B protein)
Rv0777	-0.708355	0.000631358	8.02765	5.53106e-05	1868	1416	1613	904	1360	1085	Probable adenylosuccinate lyase PurB (adenylosuccinase) (ASL) (ASASE)
Rv0268c	0.868652	0.000634457	6.63994	5.574e-05	407	295	382	616	940	665	Hypothetical protein
Rv2224c	-0.675664	0.000639942	8.63541	5.63812e-05	2636	2143	2589	1287	2080	1822	Probable carboxylesterase CaeA
Rv1155	-0.683278	0.000642874	7.44858	5.67995e-05	1187	988	1067	540	992	763	Possible pyridoxamine 5'-phosphate oxidase (PNP/PMP oxidase) (pyridoxinephosphate oxidase) (PNPOX) (pyridoxine 5'-phosphate oxidase)
Rv1463	0.730694	0.000650686	6.95143	5.76516e-05	471	417	519	648	1110	881	Probable conserved ATP-binding protein ABC transporter
Rv0784	-0.920884	0.000660995	5.14917	5.87485e-05	231	231	251	103	176	146	Conserved hypothetical protein
Rv2328	-1.09333	0.000660995	6.08247	5.8894e-05	515	442	478	247	258	250	PE family protein PE23
Rv1292	-0.829195	0.000663073	7.29245	5.96658e-05	1205	894	967	548	731	640	Probable arginyl-tRNA synthetase ArgS (ARGRS) (arginine--tRNA ligase)
Rv1308	0.797651	0.000663073	10.5406	5.9523e-05	5746	5100	5636	7349	14712	11043	Probable ATP synthase alpha chain AtpA
Rv2131c	-0.719368	0.000663073	8.25541	5.96914e-05	2188	1571	2020	979	1678	1287	Monophosphatase CysQ
Rv3258c	-0.775218	0.000663073	7.79378	5.97392e-05	1519	1251	1488	613	1231	1008	Conserved hypothetical protein
Rv2885c	-0.649672	0.000667521	7.34499	6.03061e-05	1066	904	1007	544	866	727	Probable transposase
Rv2681	-0.654319	0.000667696	7.5475	6.04881e-05	1220	1072	1138	619	1050	798	Conserved hypothetical alanine rich protein
Rv1395	-1.22677	0.000668075	5.08683	6.06888e-05	332	215	229	76	164	134	Transcriptional regulatory protein
Rv0562	-0.759744	0.000671414	8.47986	6.19133e-05	2419	2099	2273	1293	1726	1450	Probable polyprenyl-diphosphate synthase GrcC1 (polyprenyl pyrophosphate synthetase)
Rv1082	-0.845325	0.000671414	6.82719	6.17681e-05	872	611	754	377	519	490	Mycothiol conjugate amidase Mca (mycothiol S-conjugate amidase)
Rv1450c	1.68737	0.000671414	5.1974	6.18946e-05	94	98	105	255	343	511	PE-PGRS family protein PE_PGRS27
Rv1893	1.07911	0.000671414	4.94049	6.20011e-05	110	97	102	155	342	257	Conserved hypothetical protein
Rv2592c	-0.71757	0.000671414	7.5638	6.21617e-05	1176	1142	1223	609	957	863	Probable holliday junction DNA helicase RuvB
Rv3002c	1.0246	0.000671414	7.15599	6.21278e-05	544	404	519	1046	1317	963	Probable acetolactate synthase (small subunit) IlvN (acetohydroxy-acid synthase) (AHAS) (ALS)
Rv3739c	-1.0739	0.000671414	4.21402	6.1819e-05	135	120	135	60	80	68	PPE family protein PPE67
Rv0093c	-0.852621	0.000686745	5.99297	6.37521e-05	491	335	436	196	323	263	Probable conserved membrane protein
Rv1366A	-0.886938	0.000690007	5.34803	6.43984e-05	307	238	266	119	193	182	Conserved protein
Rv2470	-0.909554	0.000690007	6.30446	6.43848e-05	657	437	506	237	370	343	Globin (oxygen-binding protein) GlbO
Rv0133	-0.732286	0.000713025	7.50328	6.67241e-05	1274	1028	1119	649	943	716	GCN5-related N-acetyltransferase
Rv0878c	0.798844	0.000713779	6.05757	6.69723e-05	240	243	253	373	583	487	PPE family protein PPE13
Rv1908c	1.46811	0.000715276	8.21723	6.72908e-05	890	821	892	1655	5161	2249	Catalase-peroxidase-peroxynitritase T KatG
Rv0107c	0.926829	0.000716695	9.03287	6.77161e-05	1875	1797	1874	3344	5427	3252	Probable cation-transporter ATPase I CtpI
Rv3246c	-1.1627	0.000716695	9.74906	6.7781e-05	6718	5204	6986	1831	4345	3772	Two component sensory transduction transcriptional regulatory protein MtrA
Rv0974c	1.25545	0.000718496	4.3883	6.8309e-05	63	64	71	109	233	203	Probable acetyl-/propionyl-CoA carboxylase (beta subunit) AccD2
Rv2342	-0.843939	0.000718496	5.62806	6.81588e-05	338	279	351	167	246	192	Conserved hypothetical protein
Rv1185c	0.713691	0.000739781	9.79009	7.05466e-05	3833	3010	3306	4832	7276	6483	Probable fatty-acid-AMP ligase FadD21 (fatty-acid-AMP synthetase) (fatty-acid-AMP synthase)
Rv3306c	-0.746023	0.000739781	8.14381	7.07008e-05	1833	1611	1912	1007	1348	1204	Probable amidohydrolase AmiB1 (aminohydrolase)
Rv2350c	-0.9289	0.000744209	6.71006	7.13092e-05	776	643	701	260	518	502	Membrane-associated phospholipase C 2 PlcB
Rv0274	-0.996223	0.000749806	6.38643	7.22002e-05	744	462	554	218	423	350	Conserved protein
Rv0323c	0.945077	0.000749806	5.4963	7.24053e-05	165	158	152	255	481	310	Conserved hypothetical protein
Rv2091c	1.2286	0.000749806	9.21152	7.2258e-05	2077	1597	2014	3178	5271	7001	Probable membrane protein
Rv1997	1.14609	0.000750093	5.31121	7.26197e-05	143	109	141	195	464	350	Probable metal cation transporter P-type ATPase A CtpF
Rv2256c	-0.827547	0.000755187	9.78768	7.33009e-05	6236	5169	5840	2639	4067	4260	Conserved hypothetical protein
Rv3144c	0.684822	0.000758312	8.19446	7.39817e-05	1227	1002	1153	1413	2584	2201	PPE family protein PPE52
Rv3734c	1.20649	0.000758312	7.82298	7.3938e-05	763	666	747	1039	2679	2298	Putative triacylglycerol synthase (diacylglycerol acyltransferase) Tgs2
Rv1076	-1.04344	0.000761385	6.99304	7.4471e-05	814	852	1026	303	626	569	Possible lipase LipU
Rv2387	0.984416	0.000764023	6.3298	7.5107e-05	269	287	277	543	780	536	Conserved protein
Rv2518c	-0.851288	0.000764023	7.09945	7.54656e-05	1016	821	866	370	676	662	Probable L,D-transpeptidase LdtB
Rv2816c	-1.30344	0.000764023	4.28642	7.53493e-05	200	116	142	46	86	74	Conserved hypothetical protein
Rv2952	0.725544	0.000764023	7.74239	7.54896e-05	832	802	797	1090	1807	1658	Possible methyltransferase (methylase)
Rv0233	0.688539	0.000765929	8.11194	7.60591e-05	1232	901	1071	1416	2532	1896	Ribonucleoside-diphosphate reductase (beta chain) NrdB (ribonucleotide reductase small chain)
Rv1277	-0.746838	0.000765929	6.87422	7.60429e-05	729	668	826	391	591	504	Conserved hypothetical protein
Rv2509	-0.652657	0.000769283	7.64848	7.65836e-05	1293	1175	1205	669	1052	912	Probable short-chain type dehydrogenase/reductase
Rv3863	-0.935861	0.000770876	7.92314	7.69341e-05	1779	1560	1569	686	1033	1194	Unknown alanine rich protein
Rv3003c	0.826798	0.000771329	9.36599	7.71713e-05	2501	2235	2516	4261	5823	4269	Acetolactate synthase (large subunit) IlvB1 (acetohydroxy-acid synthase)
Rv1057	-1.5265	0.000771809	6.25904	7.74114e-05	710	531	673	143	254	392	Conserved hypothetical protein
Rv1698	-0.678292	0.000776865	8.18233	7.81119e-05	1856	1691	1819	977	1446	1343	Outer membrane protein MctB
Rv0110	-1.10772	0.00078017	5.62221	7.88325e-05	419	305	331	180	204	164	Probable conserved integral membrane protein
Rv3379c	-1.1638	0.00078017	4.08659	7.86863e-05	138	111	121	54	82	51	Probable 1-deoxy-D-xylulose 5-phosphate synthase Dxs2 (1-deoxyxylulose-5-phosphate synthase) (DXP synthase) (DXPS)
Rv1618	0.767691	0.000788719	7.03864	7.98926e-05	531	436	507	749	1268	833	Probable acyl-CoA thioesterase II TesB1
Rv0418	-0.668436	0.000797422	8.17356	8.10985e-05	1818	1706	1788	1012	1484	1254	Probable lipoprotein aminopeptidase LpqL
Rv0782	-0.93068	0.000797422	5.48232	8.11712e-05	298	304	302	123	250	169	Probable protease II PtrBb [second part] (oligopeptidase B)
Rv1661	0.804805	0.000804143	7.41578	8.20554e-05	591	566	741	966	1480	1259	Probable polyketide synthase Pks7
Rv2149c	-0.699752	0.000823016	7.44813	8.41861e-05	1096	1073	1079	582	975	709	Conserved protein YfiH
Rv0747	1.04218	0.00082315	6.91773	8.44047e-05	443	342	451	736	963	1159	PE-PGRS family protein PE_PGRS10
MTB000161	1.68851	0.000823443	7.1751	8.4792e-05	707	252	332	1046	1771	1494	Putative small regulatory RNA
Rv1297	1.02464	0.000823443	12.2649	8.5393e-05	16578	16609	17358	35260	42230	36068	Probable transcription termination factor Rho homolog
Rv2207	0.629727	0.000823443	8.3531	8.5257e-05	1343	1195	1301	1624	2920	2226	Probable nicotinate-nucleotide-dimethylbenzimidazol phosphoribosyltransferase CobT
Rv2871	-1.26333	0.000823443	4.197	8.54593e-05	185	109	129	49	84	62	Possible antitoxin VapB43
Rv3705c	0.958158	0.000823443	6.14745	8.54546e-05	225	239	279	467	655	495	Conserved protein
Rv0441c	-0.972861	0.000841862	5.57833	8.75805e-05	328	276	378	138	208	216	Hypothetical protein
Rv1298	1.16122	0.000856621	9.47378	8.9329e-05	2339	2108	2538	6018	6263	4945	50S ribosomal protein L31 RpmE
Rv2214c	-0.664608	0.000869676	8.87471	9.09869e-05	2990	2625	3032	1669	2419	2009	Possible short-chain dehydrogenase EphD
Rv2392	0.947082	0.000869676	8.90529	9.11233e-05	1868	1499	1707	3456	3814	3479	Probable 3'-phosphoadenosine 5'-phosphosulfate reductase CysH (PAPS reductase, thioredoxin DEP_) (padops reductase) (3'- phosphoadenylylsulfate reductase) (PAPS sulfotransferase)
Rv2500c	-0.940943	0.000870635	7.60404	9.16499e-05	1764	1094	1170	553	974	803	Possible acyl-CoA dehydrogenase FadE19 (MMGC)
Rv2853	0.948287	0.000870635	5.90316	9.19278e-05	205	206	218	307	539	539	PE-PGRS family protein PE_PGRS48
Rv2967c	0.659658	0.000870635	8.48723	9.18698e-05	1377	1312	1482	1883	3176	2405	Probable pyruvate carboxylase Pca (pyruvic carboxylase)
Rv3545c	-0.946935	0.000870635	6.38735	9.20906e-05	700	458	564	221	400	386	Probable cytochrome P450 125 Cyp125
Rv2020c	1.2137	0.000870867	4.16896	9.23318e-05	50	59	64	99	196	161	Conserved hypothetical protein
Rv3902c	-1.12699	0.000874641	4.37915	9.29496e-05	189	125	138	65	92	73	Hypothetical protein
Rv0182c	-0.873951	0.000916384	7.32133	9.76482e-05	1112	913	1138	568	670	685	Probable alternative RNA polymerase sigma factor SigG (RNA polymerase ECF type sigma factor)
Rv3176c	-1.1916	0.000916384	4.93058	9.78419e-05	225	216	226	110	137	86	Probable epoxide hydrolase MesT (epoxide hydratase) (arene-oxide hydratase)
Rv2720	-0.781747	0.000917661	8.9705	9.82066e-05	3167	3016	3426	1427	2560	2405	Repressor LexA
Rv2108	-1.90221	0.000933701	6.05827	0.000100281	565	619	730	82	234	319	PPE family protein PPE36
Rv2651c	-0.894187	0.000933701	6.00118	0.000100388	462	383	429	226	335	215	Possible PhiRv2 prophage protease
Rv1334	1.03908	0.000936542	5.87704	0.000100927	205	174	220	334	492	571	Possible hydrolase
Rv1708	-0.626507	0.000936711	7.46134	0.000101178	1184	992	1029	577	968	799	Putative initiation inhibitor protein
Rv0426c	-0.825775	0.000941966	7.50637	0.00010198	1200	1086	1247	583	791	868	Possible transmembrane protein
Rv1637c	0.781917	0.000946906	6.45863	0.00010275	343	334	304	442	805	670	Conserved protein
Rv1306	0.814632	0.00095091	9.47531	0.000103422	2707	2347	2784	3305	7083	5669	Probable ATP synthase B chain AtpF
Rv1405c	-2.40993	0.000960108	7.59506	0.0001049	2607	1716	2421	160	1032	525	Putative methyltransferase
Rv1933c	3.25136	0.000960108	2.93385	0.000104822	16	8	12	68	130	229	Probable acyl-CoA dehydrogenase FadE18
Rv2223c	-0.635869	0.000970787	7.31628	0.000106308	1011	901	993	512	931	684	Probable exported protease
Rv2694c	-1.14211	0.000981015	6.10852	0.000107672	654	390	492	152	359	282	Conserved protein
Rv3077	0.876094	0.000981836	6.18868	0.000108007	289	236	265	351	783	543	Possible hydrolase
Rv3345c	1.22023	0.000986876	5.74291	0.000108807	171	154	186	332	444	583	PE-PGRS family protein PE_PGRS50
Rv3561	-1.66725	0.000991736	6.23495	0.00010959	600	664	694	152	203	383	Probable fatty-acid-CoA ligase FadD3 (fatty-acid-CoA synthetase) (fatty-acid-CoA synthase)
Rv0659c	-1.04841	0.000995342	8.05387	0.000110947	2466	1531	1712	628	1325	1180	Toxin MazF2
Rv1022	-0.717624	0.000995342	6.09407	0.000110979	487	383	412	230	355	290	Probable conserved lipoprotein LpqU
Rv3177	-2.15175	0.000995342	1.86011	0.000110241	28	42	43	6	11	10	Possible peroxidase (non-haem peroxidase)
Rv3502c	-1.06004	0.000995342	6.30344	0.000110704	658	453	579	176	387	370	Probable short-chain type dehydrogenase/reductase_ Possible 17-beta-hydroxysteroid dehydrogenase_
Rv2473	0.980585	0.000996933	5.02158	0.000111404	102	102	135	191	296	262	Possible alanine and proline rich membrane protein
Rv0175	0.729759	0.00102037	8.94912	0.000115204	1919	1704	1987	2692	4862	3093	Probable conserved Mce associated membrane protein
Rv0207c	-0.730086	0.00102037	8.31477	0.00011559	2191	1788	2025	1148	1737	1188	Conserved hypothetical protein
Rv0552	-0.73435	0.00102037	6.32914	0.000115873	546	444	524	275	383	362	Conserved protein
Rv0675	1.10031	0.00102037	5.47724	0.000116309	138	134	175	232	424	437	Probable enoyl-CoA hydratase EchA5 (enoyl hydrase) (unsaturated acyl-CoA hydratase) (crotonase)
Rv1403c	-1.66582	0.00102037	5.17315	0.000114448	415	246	315	51	195	122	Putative methyltransferase
Rv1779c	-0.817518	0.00102037	8.4647	0.000115516	2751	1878	2303	978	1800	1674	Possible integral membrane protein
Rv2004c	0.884697	0.00102037	6.24985	0.000116109	334	216	279	415	795	524	Conserved protein
Rv3414c	-0.809073	0.00102037	7.68945	0.000115566	1364	1241	1385	626	929	1022	Probable alternative RNA polymerase sigma-D factor SigD
Rv3461c	1.20928	0.00102037	6.02852	0.000115744	285	139	228	358	735	582	50S ribosomal protein L36 RpmJ
Rv1217c	3.69714	0.0010257	8.2116	0.000117172	370	400	440	9728	10543	1828	Probable tetronasin-transport integral membrane protein ABC transporter
Rv0634A	-0.945006	0.00103279	8.03726	0.000118425	2298	1464	1665	662	1371	1165	Unknown protein
Rv1078	1.13549	0.00103279	8.4321	0.000118496	1107	1013	1286	1576	4306	3128	Probable proline-rich antigen homolog Pra
Rv1568	-0.792381	0.00103678	6.38583	0.000119211	547	538	526	244	489	332	Adenosylmethionine-8-amino-7-oxononanoate aminotransferase BioA
Rv1861	-1.13983	0.00104397	4.58956	0.000120299	205	151	171	53	109	112	Probable conserved transmembrane protein
Rv2599	1.42401	0.00105103	4.67192	0.000121373	104	60	69	131	312	274	Probable conserved membrane protein
Rv2664	1.32833	0.00105119	3.95229	0.000121653	43	40	61	88	162	159	Hypothetical protein
Rv1854c	-1.2001	0.00105385	7.89631	0.000122223	2221	1304	1878	556	949	1148	Probable NADH dehydrogenase Ndh
MTB000141	2.11881	0.00105617	0.827138	0.000122755	3	4	4	16	23	20	Putative small regulatory RNA
Rv0547c	-0.660667	0.00105808	6.80576	0.000123241	760	594	705	396	591	473	Possible oxidoreductase
Rv2242	-0.598913	0.00107721	7.15593	0.000125737	920	777	870	482	809	624	Conserved hypothetical protein
Rv0502	0.699015	0.00107809	8.7296	0.000126326	1665	1544	1661	2530	3536	2763	Conserved protein
Rv3161c	1.06808	0.00107809	6.72172	0.000126376	291	337	453	676	950	870	Possible dioxygenase
Rv0611c	-0.97793	0.00108266	6.29544	0.000127182	695	486	455	242	407	278	Hypothetical protein
Rv2291	-0.627038	0.001085	7.82929	0.000127726	1561	1273	1308	758	1302	972	Probable thiosulfate sulfurtransferase SseB
Rv3263	-0.750556	0.00108766	5.65921	0.000128474	370	272	320	161	263	218	Probable DNA methylase (modification methylase) (methyltransferase)
Rv3442c	0.66058	0.00108766	8.08597	0.000128581	1171	978	1013	1410	2550	1739	30S ribosomal protein S9 RpsI
Rv3400	-0.753002	0.00108853	7.44863	0.000128954	1224	1015	1072	655	833	704	Probable hydrolase
Rv1172c	0.978672	0.00109512	7.99631	0.000130398	807	889	966	1670	2699	1599	PE family protein PE12
Rv1564c	-0.696381	0.00109512	7.03398	0.000130553	900	776	762	438	647	604	Probable maltooligosyltrehalose synthase TreX
Rv1913	-1.17663	0.00109512	4.14021	0.000130296	155	118	114	50	67	75	Conserved hypothetical protein
Rv0316	0.921741	0.00109664	6.11141	0.000131008	239	236	260	372	774	463	Possible muconolactone isomerase
Rv0267	3.46358	0.00110274	2.90214	0.000132011	12	12	8	75	124	252	Probable integral membrane nitrite extrusion protein NarU (nitrite facilitator)
Rv0162c	-0.84436	0.00111082	5.63386	0.000133861	334	287	356	144	291	187	Probable zinc-type alcohol dehydrogenase (E subunit) AdhE1
Rv2515c	-0.948378	0.00111082	4.26726	0.000133883	133	125	130	63	91	72	Conserved hypothetical protein
Rv2907c	0.93749	0.00111082	4.31961	0.000133936	78	63	69	116	200	141	Probable 16S rRNA processing protein RimM
Rv3385c	-0.932695	0.00111082	6.4513	0.000134083	728	526	534	254	510	304	Possible antitoxin VapB46
Rv3046c	1.04205	0.00112686	5.05017	0.0001363	119	94	126	165	324	311	Conserved protein
Rv3842c	0.860372	0.00112833	7.97245	0.000136758	957	803	970	1279	2052	2312	Probable glycerophosphoryl diester phosphodiesterase GlpQ1 (glycerophosphodiester phosphodiesterase)
Rv2822c	1.80809	0.00114835	3.68078	0.000139471	35	27	39	66	201	155	Hypothetical protein
Rv2922c	0.804554	0.00115063	8.50153	0.000140034	1364	1195	1448	1666	3752	2770	Probable chromosome partition protein Smc
Rv1326c	-0.599556	0.00115481	7.49449	0.000140831	1194	986	1067	638	993	778	1,4-alpha-glucan branching enzyme GlgB (glycogen branching enzyme)
Rv1019	-0.686608	0.00115849	6.47404	0.000141567	581	487	578	314	441	391	Probable transcriptional regulatory protein (probably TetR-family)
Rv0845	-0.808383	0.00116019	5.45622	0.000142931	288	270	286	152	204	185	Possible two component sensor kinase
Rv1196	1.04345	0.00116019	12.2768	0.000142166	15654	16664	18425	36361	42466	36334	PPE family protein PPE18
Rv1285	-1.30544	0.00116019	4.27212	0.000142766	163	118	171	44	112	56	Probable sulfate adenylyltransferase subunit 2 CysD
Rv2204c	0.815286	0.00116019	9.94128	0.000142752	4339	2970	3642	5056	8293	8285	Conserved protein
Rv2779c	-1.09731	0.00118461	5.50855	0.000146234	387	307	293	97	251	187	Possible transcriptional regulatory protein (probably Lrp/AsnC-family)
Rv0981	-0.682396	0.00118513	7.56352	0.000146888	1254	1096	1152	652	1101	726	Mycobacterial persistence regulator MRPA (two component response transcriptional regulatory protein)
Rv1269c	1.60495	0.00118513	4.86197	0.000146744	66	95	87	147	409	325	Conserved probable secreted protein
Rv0287	0.955896	0.00119575	8.11267	0.000148502	1050	835	1027	1277	2645	2665	ESAT-6 like protein EsxG (conserved protein TB9_8)
Rv0892	-0.911763	0.00119593	6.38493	0.000148821	585	568	529	204	439	388	Probable monooxygenase
Rv3762c	0.823834	0.00120168	6.94052	0.000149836	436	459	455	617	1294	849	Possible hydrolase
Rv3633	1.13303	0.00120824	8.14466	0.000150955	977	860	948	1248	3578	2603	Conserved protein
Rv1769	0.636351	0.00121241	7.51862	0.000151777	722	703	721	1005	1523	1222	Conserved protein
Rv3818	-0.761331	0.00121525	7.10308	0.000152435	1034	816	785	397	725	637	Unknown protein
Rv3262	0.780346	0.00122085	7.92857	0.000153442	922	818	978	1166	2591	1691	Probable F420 biosynthesis protein FbiB
Rv3386	-1.33449	0.00124085	4.0219	0.000156264	142	124	117	31	94	53	Possible transposase
Rv1980c	0.801093	0.00125815	8.70802	0.000159069	1696	1462	1477	2146	3335	3681	Immunogenic protein Mpt64 (antigen Mpt64/MPB64)
Rv2642	1.29121	0.00125815	3.68767	0.000159026	41	39	40	65	156	121	Possible transcriptional regulatory protein (probably ArsR-family)
MTB000156	0.881005	0.00125988	6.47568	0.000159832	413	258	302	484	766	747	Putative small regulatory RNA
Rv0024	-0.65015	0.00125988	6.26863	0.000159914	522	416	476	260	431	325	Putative secreted protein P60-related protein
Rv0920c	0.793343	0.00126251	6.12564	0.000160563	298	216	264	417	655	447	Probable transposase
Rv0178	0.748598	0.00126311	7.86946	0.000161268	894	794	951	1073	2205	1845	Probable conserved Mce associated membrane protein
Rv2842c	-0.592508	0.00126311	7.37287	0.00016118	1016	913	1044	577	893	748	Conserved protein
Rv1543	0.871283	0.00126924	8.29149	0.000162366	1079	1079	1229	1575	2638	2869	Possible fatty acyl-CoA reductase
Rv2819c	1.10372	0.00127412	5.32992	0.000163308	150	131	122	213	510	289	Hypothetical protein
MTB000145	2.36379	0.00127907	1.62835	0.000164432	6	10	4	21	52	45	Putative small regulatory RNA
Rv2255c	-0.870618	0.00127907	5.66726	0.000164579	343	321	333	190	236	187	Hypothetical protein
Rv0776c	-1.18446	0.00128426	3.50954	0.000165567	85	82	81	32	43	48	Conserved hypothetical protein
Rv3089	0.964265	0.00129619	6.29962	0.000167427	282	231	314	519	823	490	Probable chain -fatty-acid-CoA ligase FadD13 (fatty-acyl-CoA synthetase)
Rv0827c	-1.35276	0.00130151	6.45224	0.000168762	818	579	689	156	549	289	Metal sensor transcriptional regulator KmtR (ArsR-SmtB family)
Rv0996	-0.640564	0.00130151	8.51152	0.000168729	2344	1974	2355	1155	1889	1792	Probable conserved transmembrane protein
Rv3336c	-0.633218	0.0013162	8.01854	0.000170994	1840	1338	1573	912	1348	1151	Probable tryptophanyl-tRNA synthetase TrpS (tryptophan--tRNA ligase) (TRPRS) (tryptophan translase)
Rv1593c	-0.688931	0.00131925	7.68968	0.000171799	1474	1076	1312	611	1234	889	Conserved protein
Rv3546	-1.18815	0.00131925	6.32799	0.000172048	564	535	691	162	361	395	Probable acetyl-CoA acetyltransferase FadA5 (acetoacetyl-CoA thiolase)
Rv3320c	-0.979096	0.00132243	6.056	0.00017312	521	388	455	213	254	312	Possible toxin VapC44_ Contains PIN domain_
Rv3687c	-0.643442	0.00132243	6.35571	0.000173042	563	451	486	264	460	361	Anti-anti-sigma factor RsfB (anti-sigma factor antagonist) (regulator of sigma F B)
Rv3279c	-0.79557	0.00133468	5.36012	0.000175056	312	215	270	129	219	167	Possible bifunctional protein BirA: biotin operon repressor + biotin--[acetyl-CoA-carboxylase] synthetase (biotin--protein ligase)
Rv0412c	-1.13003	0.00133604	8.1956	0.000175575	2359	1709	2314	1108	1032	1073	Possible conserved membrane protein
Rv3627c	-0.584197	0.00133604	7.97067	0.000175899	1604	1282	1622	843	1412	1131	Conserved protein
Rv2364c	-0.710919	0.00133838	7.20564	0.000176541	955	909	887	546	739	599	Probable GTP-binding protein Era
Rv0898c	-0.746771	0.00134192	6.5678	0.00017801	652	519	637	259	550	426	Conserved hypothetical protein
Rv1248c	0.656038	0.00134192	9.5554	0.000177421	3013	2654	3089	3543	6817	5490	Multifunctional alpha-ketoglutarate metabolic enzyme
Rv1670	-1.56478	0.00134192	3.47925	0.000177765	110	80	97	17	64	35	Conserved hypothetical protein
Rv1138c	0.796873	0.00134408	4.95363	0.000178631	128	109	106	169	280	224	Possible oxidoreductase
Rv2358	-0.929689	0.00135018	5.80695	0.000179778	450	307	388	136	297	254	Probable transcriptional regulatory protein SmtB (probably ArsR-family)
Rv2033c	-0.984527	0.001364	6.13078	0.000182229	491	431	531	155	385	316	Conserved hypothetical protein
Rv3695	-0.747197	0.001364	6.95487	0.000182297	798	739	801	465	576	518	Possible conserved membrane protein
Rv2656c	2.88507	0.00136618	1.46342	0.000183268	7	3	4	25	38	68	Possible PhiRv2 prophage protein
Rv2707	-0.858394	0.00136618	7.51521	0.000183076	1366	1044	1212	469	897	928	Probable conserved transmembrane alanine and leucine rich protein
Rv0049	-0.679204	0.00137094	8.05489	0.000184248	1913	1333	1723	810	1548	1157	Conserved hypothetical protein
Rv1303	0.724291	0.00138373	7.7509	0.000187355	833	713	911	1322	1779	1414	Conserved hypothetical transmembrane protein
Rv1492	-0.622303	0.00138373	7.83248	0.000186613	1444	1166	1544	790	1223	1006	Probable methylmalonyl-CoA mutase small subunit MutA (MCM)
Rv2459	0.765301	0.00138373	7.13793	0.000187394	573	479	527	825	1384	850	Probable conserved integral membrane transport protein
Rv2582	0.969192	0.00138373	6.32449	0.000187091	282	247	313	365	838	712	Probable peptidyl-prolyl cis-trans isomerase B PpiB (cyclophilin) (PPIase) (rotamase) (peptidylprolyl isomerase)
Rv2714	0.615851	0.00138373	7.63728	0.000187689	839	733	778	1042	1545	1456	Conserved alanine and leucine rich protein
Rv0188	-0.981984	0.00139029	7.40278	0.000188979	1330	1014	1163	372	902	803	Probable conserved transmembrane protein
Rv0811c	-0.605614	0.00139029	7.4828	0.00018956	1187	954	1089	610	918	854	Conserved protein
Rv2928	-1.23101	0.00139029	6.8684	0.000189962	1119	759	770	300	401	581	Probable thioesterase TesA
Rv3316	-0.860276	0.00139029	4.9995	0.000189789	237	181	212	96	145	150	Probable succinate dehydrogenase (cytochrome B-556 subunit) SdhC (succinic dehydrogenase)
Rv0279c	1.01635	0.00140142	7.81555	0.000191832	901	665	762	1096	2003	2349	PE-PGRS family protein PE_PGRS4
Rv0025	-0.795114	0.00140369	5.72366	0.000192491	371	291	361	144	276	251	Conserved hypothetical protein
Rv1387	0.778791	0.00141115	11.2164	0.000193866	8550	8279	9795	13651	18957	18268	PPE family protein PPE20
Rv3220c	-0.852419	0.00141311	9.56192	0.000194488	5368	4666	4846	2892	3485	2751	Probable two component sensor kinase
Rv1152	-1.41412	0.00141411	6.36819	0.000195329	782	544	682	130	381	396	Probable transcriptional regulatory protein
Rv2442c	0.560692	0.00141411	7.69754	0.000195027	929	750	824	1024	1741	1408	50S ribosomal protein L21 RplU
Rv0977	0.771497	0.0014154	6.30822	0.000196211	314	245	330	449	628	620	PE-PGRS family protein PE_PGRS16
Rv2169c	-1.04393	0.0014154	6.66567	0.000195884	905	562	693	356	512	306	Probable conserved transmembrane protein
Rv0712	-0.940739	0.00142639	6.43556	0.00019809	609	503	633	339	362	317	Conserved protein
Rv0176	0.945061	0.00142652	7.88474	0.000198463	782	832	875	1620	2371	1436	Probable conserved Mce associated transmembrane protein
Rv0201c	0.649849	0.00142664	6.81485	0.000198834	463	433	416	613	975	734	Conserved protein
Rv0912	-0.922574	0.00143857	4.71219	0.000200856	191	156	182	78	152	89	Probable conserved transmembrane protein
Rv0733	1.0424	0.00144929	7.16643	0.000202713	491	422	559	643	1676	1266	Adenylate kinase Adk (ATP-AMP transphosphorylase)
Rv1415	-0.714954	0.00146513	8.98612	0.000206023	3621	2721	3209	1820	2821	1890	Probable riboflavin biosynthesis protein RibA2 : GTP cyclohydrolase II + 3,4-dihydroxy-2-butanone 4-phosphate synthase (DHBP synthase)
Rv2377c	1.51217	0.00146513	3.71991	0.000205361	50	30	36	71	198	118	Putative conserved protein MbtH
Rv3434c	-0.862814	0.00146513	4.63223	0.000205906	185	152	152	72	120	111	Possible conserved transmembrane protein
MTB000043	-1.45682	0.00146689	2.94295	0.000206635	73	58	53	26	28	21	tRNA-fMet (CAT)
Rv2112c	-0.647695	0.00147332	8.62787	0.000208099	2675	2129	2458	1461	1946	1737	Deamidase of pup Dop
Rv3264c	-0.603943	0.00147332	8.71679	0.000208274	2734	2302	2550	1377	2567	1764	D-alpha-D-mannose-1-phosphate guanylyltransferase ManB (D-alpha-D-heptose-1-phosphate guanylyltransferase)
Rv0317c	-0.817944	0.00148637	7.53123	0.000210767	1361	1080	1153	695	966	634	Possible glycerophosphoryl diester phosphodiesterase GlpQ2 (glycerophosphodiester phosphodiesterase)
Rv0445c	-0.895369	0.00148637	6.45547	0.000211725	787	464	538	263	443	358	Alternative RNA polymerase sigma factor SigK
Rv1539	-0.693695	0.00148637	7.94366	0.000211969	1726	1198	1707	827	1252	1098	Probable lipoprotein signal peptidase LspA
Rv1862	-0.678811	0.00148637	6.48836	0.000211354	641	471	559	272	484	423	Probable alcohol dehydrogenase AdhA
Rv2011c	-1.55798	0.00148637	2.80455	0.000211469	59	49	70	11	34	25	Conserved hypothetical protein, probable transcription repressor_
Rv1142c	-0.568532	0.00148702	7.50993	0.000212801	1170	933	1152	617	1007	845	Probable enoyl-CoA hydratase EchA10 (enoyl hydrase) (unsaturated acyl-CoA hydratase) (crotonase)
Rv3761c	-0.702971	0.00148702	6.06982	0.000212488	438	410	406	205	393	280	Possible acyl-CoA dehydrogenase FadE36
Rv3160c	1.02629	0.00149979	5.60984	0.000215002	174	140	184	348	380	408	Possible transcriptional regulatory protein (probably TetR-family)
Rv1400c	-0.60748	0.00150649	7.60642	0.000216338	1316	1054	1157	604	1078	944	Probable lipase LipH
Rv0203	0.949602	0.00151093	7.09433	0.000217727	474	428	542	614	1521	1140	Possible exported protein
Rv1201c	0.837249	0.00151093	8.68446	0.000217492	1520	1435	1528	1988	4742	2784	Tetrahydrodipicolinate N-succinyltransferase DapD
Rv2043c	-0.680935	0.00151707	6.56014	0.00021899	581	537	633	278	533	433	Pyrazinamidase/nicotinamidase PncA (PZase)
Rv2581c	0.830354	0.00154018	6.706	0.000222764	401	356	383	653	780	835	Possible glyoxalase II (hydroxyacylglutathione hydrolase) (GLX II)
Rv3505	-0.994791	0.00154018	5.61469	0.000223092	400	275	348	141	295	155	Probable acyl-CoA dehydrogenase FadE27
Rv1611	-0.830756	0.00157195	9.51054	0.000228085	4966	4460	4810	2795	3531	2585	Probable indole-3-glycerol phosphate synthase TrpC
Rv1607	-0.702915	0.00157723	6.99148	0.000229637	806	706	857	481	638	510	Probable ionic transporter integral membrane protein ChaA
Rv3719	-0.75837	0.00157723	7.88568	0.000229503	1734	1334	1440	907	1109	941	Conserved protein
Rv3288c	-0.878102	0.0015804	4.8543	0.000230492	205	171	201	73	165	122	Putative protein UsfY
Rv1436	0.630946	0.00158483	10.245	0.000231926	4929	4416	4902	5968	9984	9071	Probable glyceraldehyde 3-phosphate dehydrogenase Gap (GAPDH)
Rv1682	-1.14032	0.00158483	5.40898	0.000231539	425	274	248	118	221	139	Probable coiled-coil structural protein
Rv2435c	-0.660645	0.00158514	6.20889	0.000232814	515	386	463	242	382	345	Probable cyclase (adenylyl- or guanylyl-)(adenylate- or guanylate-)
Rv2615c	0.742538	0.00158514	7.42549	0.000232618	588	613	750	895	1459	1316	PE-PGRS family protein PE_PGRS45
Rv3551	-1.58245	0.00158514	5.88716	0.000233155	461	548	489	117	168	316	Possible CoA-transferase (alpha subunit)
Rv0988	0.692962	0.00159485	5.51271	0.00023498	193	159	173	232	420	312	Possible conserved exported protein
Rv0169	0.739367	0.00159993	8.43689	0.000236127	1323	1286	1299	1640	3625	2377	Mce-family protein Mce1A
Rv0684	0.635089	0.00160832	10.9345	0.000237766	7991	7303	7625	9674	17026	13846	Probable elongation factor G FusA1 (EF-G)
Rv2620c	-1.09552	0.00161423	4.05683	0.000239041	134	104	114	53	61	72	Probable conserved transmembrane protein
Rv0119	1.08942	0.00161639	5.29565	0.000240269	131	119	146	188	495	308	Probable fatty-acid-CoA ligase FadD7 (fatty-acid-CoA synthetase) (fatty-acid-CoA synthase)
Rv0495c	-0.62606	0.00161639	8.03134	0.00024258	1801	1379	1593	815	1383	1296	Conserved hypothetical protein
Rv0781	-0.692423	0.00161639	6.56455	0.000241498	691	553	525	302	526	405	Probable protease II PtrBa [first part] (oligopeptidase B)
Rv1651c	0.891346	0.00161639	7.69703	0.000241898	732	687	810	1094	1633	1976	PE-PGRS family protein PE_PGRS30
Rv1855c	-0.658222	0.00161639	7.53979	0.000240567	1343	941	1165	567	1013	884	Possible oxidoreductase
Rv2855	0.872728	0.00161639	6.94802	0.000241526	505	424	410	612	1416	837	NADPH-dependent mycothiol reductase Mtr
Rv2994	0.683588	0.00161639	7.63468	0.000242549	760	709	824	925	1736	1556	Probable conserved integral membrane protein
Rv3479	0.882851	0.00161639	8.5813	0.000242077	1501	1301	1326	2588	3799	2237	Possible transmembrane protein
Rv1433	-1.07139	0.00162821	5.72289	0.000244758	359	371	393	117	236	268	Possible conserved exported protein
Rv1420	-0.673139	0.00163334	7.93766	0.000245987	1696	1391	1443	926	1284	967	Probable excinuclease ABC (subunit C - nuclease) UvrC
Rv2083	0.753132	0.00163334	7.01362	0.000246342	462	463	533	601	1241	984	Conserved hypothetical protein
Rv1653	0.722668	0.00163981	5.97634	0.000247727	249	209	260	330	613	407	Probable glutamate N-acetyltransferase ArgJ
Rv3402c	1.4026	0.00163993	4.97841	0.000248152	103	79	102	230	459	198	Conserved hypothetical protein
Rv1388	0.679588	0.00164071	8.90637	0.000249087	1997	1664	1881	2179	4262	3793	Putative integration host factor MihF
Rv3644c	-0.699157	0.00164071	6.74096	0.000248818	768	607	621	387	580	414	Possible DNA polymerase
Rv0576	0.564065	0.0016471	7.37622	0.000250467	687	621	687	870	1317	1127	Probable transcriptional regulatory protein (possibly ArsR-family)
Rv0419	-0.539737	0.00164817	8.51086	0.00025104	2381	1944	2116	1274	2098	1623	Possible lipoprotein peptidase LpqM
Rv0294	-1.05852	0.0016494	3.50459	0.000251638	82	82	74	32	51	45	Probable trans-aconitate methyltransferase Tam
Rv3211	0.859626	0.00165926	10.5329	0.000253555	5278	5086	5757	9514	10914	11902	Probable ATP-dependent RNA helicase RhlE
Rv3494c	0.642509	0.00166201	7.2429	0.000254389	610	526	640	708	1418	1054	Mce-family protein Mce4F
Rv0814c	1.05908	0.00166366	6.94352	0.000255057	407	404	438	550	1536	1027	Conserved protein SseC2
Rv1335	0.903181	0.00167033	5.43759	0.000256494	185	128	154	209	403	384	Sulfur carrier protein CysO
Rv1028c	-0.75701	0.0016756	6.26434	0.00025772	526	399	550	214	424	353	Probable sensor protein KdpD
Rv3662c	2.12756	0.00167584	5.65103	0.000258175	119	116	115	339	499	1066	Conserved hypothetical protein
Rv0490	-0.655637	0.00167689	8.47866	0.000258753	2427	1970	2162	1357	1778	1490	Putative two component sensor histidine kinase SenX3
Rv2487c	1.37534	0.00167856	4.65833	0.000259429	72	71	84	175	205	296	PE-PGRS family protein PE_PGRS42
Rv1343c	1.3164	0.00168041	4.34783	0.000260552	66	53	68	133	169	233	Probable conserved lipoprotein LprD
Rv2781c	0.864858	0.00168041	8.08285	0.00026036	1018	908	1010	1820	2667	1580	Possible alanine rich oxidoreductase
Rv3369	-0.986906	0.00169321	6.37565	0.000262958	566	545	607	181	427	406	Conserved protein
Rv1751	-0.681506	0.00171138	9.2179	0.000266205	3438	3712	3860	1954	3423	2442	Probable oxidoreductase
Rv0289	0.644967	0.00171238	9.65355	0.000266787	3344	2690	3424	4425	7211	5013	ESX-3 secretion-associated protein EspG3
MTB000035	-1.07201	0.00171512	3.5767	0.000267641	90	75	87	30	51	55	tRNA-Val (CAC)
Rv3826	0.831838	0.00173477	7.13007	0.000271139	575	488	476	695	1577	928	Probable fatty-acid-AMP ligase FadD23 (fatty-acid-AMP synthetase) (fatty-acid-AMP synthase)
Rv0273c	-0.845987	0.00175758	5.41765	0.000275142	338	254	249	135	194	194	Possible transcriptional regulatory protein
Rv0313	-0.650134	0.00176068	7.88564	0.000276065	1780	1237	1360	773	1355	1005	Conserved protein
MTB000154	2.14634	0.00176185	4.51524	0.000277126	82	35	50	133	302	432	Putative small regulatory RNA
Rv0818	-0.776063	0.00176185	8.03479	0.000276824	1897	1441	1696	995	1383	919	Transcriptional regulatory protein
Rv3099c	-0.563765	0.00180586	7.69502	0.000284497	1271	1094	1323	723	1213	884	Conserved protein
Rv0524	-0.584014	0.00180778	9.40901	0.00028525	4343	3650	4201	2497	3581	2992	Probable glutamate-1-semialdehyde 2,1-aminomutase HemL (GSA) (glutamate-1-semialdehyde aminotransferase) (GSA-at)
Rv0059	-0.827972	0.00182373	5.42549	0.000288331	276	267	298	112	252	181	Hypothetical protein
Rv1476	-0.771034	0.00182373	7.18522	0.000289129	982	776	1042	399	737	732	Possible membrane protein
Rv2784c	0.662178	0.00182373	5.78279	0.000288805	235	196	209	280	507	364	Probable lipoprotein LppU
Rv3028c	0.623822	0.00183045	9.91959	0.00029065	3819	3606	3960	4625	8252	7158	Probable electron transfer flavoprotein (alpha-subunit) FixB (alpha-ETF) (electron transfer flavoprotein large subunit) (ETFLS)
Rv3496c	0.676219	0.00184032	7.00302	0.000292673	520	483	480	641	1262	821	Mce-family protein Mce4D
Rv0530A	0.871848	0.00184331	5.80642	0.000293608	246	177	187	303	611	364	Conserved protein
Rv2066	0.610004	0.00185906	7.54992	0.00029658	770	661	788	986	1716	1149	Probable bifunctional protein, CobI-COBJ fusion protein: S-adenosyl-L-methionine-precorrin-2 methyl transferase + precorrin-3 methylase
Rv0635	0.567182	0.00186736	6.9957	0.000300228	547	486	498	647	1020	889	(3R)-hydroxyacyl-ACP dehydratase subunit HadA
Rv0871	-0.598111	0.00186736	8.06226	0.000299635	1703	1596	1506	901	1573	1133	Probable cold shock-like protein B CspB
Rv0972c	1.27116	0.00186736	5.23502	0.000298465	114	134	109	177	416	413	Acyl-CoA dehydrogenase FadE12
Rv1397c	0.600127	0.00186736	8.04389	0.000300033	1200	929	1015	1331	2434	1661	Possible toxin VapC10
Rv2367c	-0.815874	0.00186736	6.6453	0.000299833	823	536	603	343	451	439	Conserved hypothetical protein
Rv0102	-0.617594	0.00188007	8.28775	0.000302739	2011	1651	2010	1179	1580	1351	Probable conserved integral membrane protein
Rv2497c	-0.580667	0.00188135	8.04886	0.000303413	1736	1392	1617	917	1347	1288	Probable branched-chain keto acid dehydrogenase E1 component, alpha subunit BkdA
Rv3874	1.14799	0.00188865	11.4941	0.000305061	9105	8260	11109	14700	25149	33685	10 kDa culture filtrate antigen EsxB (LHP) (CFP10)
Rv0341	0.8418	0.00189772	5.94329	0.000306998	228	197	245	411	556	386	Isoniazid inductible gene protein IniB
Rv0561c	-0.7174	0.00190515	5.79522	0.000308673	375	286	383	197	293	221	Possible oxidoreductase
Rv0715	0.924896	0.00190596	7.42955	0.00030928	791	483	586	1194	1611	1097	50S ribosomal protein L24 RplX
Rv0778	-0.541103	0.00191336	7.34934	0.000310956	1078	864	941	546	948	746	Possible cytochrome P450 126 Cyp126
Rv1307	0.690412	0.00191343	10.4701	0.000311444	5209	5247	5837	7101	13659	9504	Probable ATP synthase delta chain AtpH
Rv0698	-0.779937	0.0019416	5.3153	0.000316512	251	245	263	142	210	147	Conserved hypothetical protein
Rv0830	-1.02092	0.00194186	4.64034	0.000318489	212	140	171	67	103	121	Possible S-adenosylmethionine-dependent methyltransferase
Rv1124	-0.636007	0.00194186	6.23185	0.000318243	458	437	473	255	433	309	Probable epoxide hydrolase EphC (epoxide hydratase)
Rv2933	-1.13283	0.00194186	8.14782	0.000317803	2116	1895	2105	1160	993	965	Phenolpthiocerol synthesis type-I polyketide synthase PpsC
Rv3765c	-0.615323	0.00194186	5.88825	0.000317445	388	329	354	202	333	254	Probable two component transcriptional regulatory protein TcrX
Rv1179c	0.614239	0.00196131	8.06527	0.000322167	1168	997	1004	1474	2023	1909	Unknown protein
Rv3435c	-0.811754	0.00197351	6.85983	0.000324662	893	674	700	362	716	404	Probable conserved transmembrane protein
Rv2525c	-0.805849	0.0019748	7.30446	0.00032638	1095	922	1037	480	678	824	Conserved hypothetical protein_ Secreted
Rv2708c	-0.90833	0.0019748	7.49648	0.000325426	1359	1011	1283	410	1003	861	Conserved hypothetical protein
Rv3127	0.918308	0.0019748	8.55351	0.00032649	1637	956	1492	1842	4104	2874	Conserved protein
Rv3224	0.718841	0.0019748	8.93098	0.00032684	1811	1745	2001	2297	4127	4069	Possible iron-regulated short-chain dehydrogenase/reductase
Rv2979c	-0.665631	0.00199589	6.5133	0.00033182	573	527	574	335	438	410	Probable resolvase
Rv3074	-0.71952	0.00199589	6.77009	0.000331337	734	633	685	299	576	554	Conserved hypothetical protein
Rv3914	1.11648	0.00199589	6.02335	0.000331032	225	203	221	281	797	599	Thioredoxin TrxC (TRX) (MPT46)
Rv0141c	-0.652317	0.0020144	6.64759	0.000335613	717	557	569	336	505	473	Unknown protein
Rv0431	-0.620075	0.0020144	6.93082	0.000336402	844	675	701	396	738	508	Putative tuberculin related peptide
Rv3516	-1.00503	0.0020144	5.39918	0.000336149	369	214	310	108	192	198	Possible enoyl-CoA hydratase EchA19 (enoyl hydrase) (unsaturated acyl-CoA hydratase) (crotonase)
Rv2379c	-0.625188	0.00202468	7.43593	0.000338622	1132	946	1071	576	1077	682	Peptide synthetase MbtF (peptide synthase)
MTB000114	2.35531	0.0020351	1.24552	0.000341309	9	2	5	18	34	38	Putative small regulatory RNA
Rv1163	0.860299	0.0020351	6.37366	0.000341377	322	261	315	567	775	501	Probable respiratory nitrate reductase (delta chain) NarJ
Rv3008	-0.895943	0.00205033	5.72891	0.000344443	471	289	320	145	270	233	Hypothetical protein
Rv0340	-0.851353	0.00205546	5.46666	0.000345817	371	244	263	149	229	164	Conserved protein
Rv0504c	0.758235	0.0020574	6.01195	0.000346655	266	238	223	301	587	518	Conserved protein
Rv1955	0.917809	0.00206044	4.01255	0.00034768	63	53	55	81	154	134	Possible toxin HigB
Rv2320c	-0.77208	0.00209484	4.65079	0.000354006	177	139	162	85	120	109	Probable cationic amino acid transport integral membrane protein RocE
Rv2719c	-0.679809	0.00210394	6.68909	0.000356068	698	562	646	366	477	490	Possible conserved membrane protein
Rv1987	-0.646867	0.0021108	7.5243	0.000357755	1125	1039	1205	562	948	934	Possible chitinase
Rv0760c	1.32646	0.00211158	5.71153	0.000358936	191	133	167	241	797	453	Conserved protein
Rv3048c	-1.31228	0.00211158	8.07486	0.000358755	2338	1917	1957	764	761	1358	Ribonucleoside-diphosphate reductase (beta chain) NrdF2 (ribonucleotide reductase small subunit) (R2F protein)
Rv1532c	-1.04345	0.00212583	5.41792	0.000361889	262	292	342	131	161	197	Conserved hypothetical protein
Rv3837c	0.541045	0.00215045	7.51183	0.000366615	811	649	757	854	1562	1252	Probable phosphoglycerate mutase (phosphoglyceromutase) (phosphoglycerate phosphomutase)
Rv0903c	-0.571991	0.00215115	7.56798	0.00036727	1153	970	1274	645	1085	843	Two component response transcriptional regulatory protein PrrA
Rv1359	-0.929905	0.00215227	3.93844	0.000368531	117	97	96	40	76	68	Probable transcriptional regulatory protein
Rv2622	-1.09156	0.00215227	4.45717	0.000368404	165	135	168	55	84	114	Possible methyltransferase (methylase)
MTB000133	2.19558	0.00219164	5.34501	0.000376909	199	51	76	301	910	377	Putative small regulatory RNA
Rv1213	-0.61064	0.00219164	6.84538	0.000376606	820	607	660	394	600	535	Glucose-1-phosphate adenylyltransferase GlgC (ADP-glucose synthase) (ADP-glucose pyrophosphorylase)
Rv3552	-1.69168	0.00219164	5.71684	0.000376599	401	490	490	104	129	292	Possible CoA-transferase (beta subunit)
Rv3411c	-0.649547	0.0021952	9.0967	0.000378068	3545	2929	3590	2095	2726	2283	Probable inosine-5'-monophosphate dehydrogenase GuaB2 (imp dehydrogenase) (inosinic acid dehydrogenase) (inosinate dehydrogenase) (imp oxidoreductase) (inosine-5'-monophosphate oxidoreductase) (IMPDH) (IMPD)
Rv1748	-0.974055	0.00221292	4.32247	0.00038167	146	127	132	67	77	89	Unknown protein
Rv1278	-0.591656	0.00222959	7.50589	0.000385101	1111	992	1165	561	1121	804	Hypothetical protein
Rv2092c	0.70855	0.00223725	9.53411	0.000387538	2888	2742	2850	4669	6194	4593	ATP-dependent DNA helicase HelY
Rv3344c	1.60493	0.00223725	4.64531	0.000387457	60	62	90	146	241	366	PE-PGRS family protein PE_PGRS49
Rv1317c	-0.635502	0.00224304	6.53282	0.000389099	586	494	605	330	453	432	Probable bifunctional regulatory protein and DNA repair enzyme AlkA (regulatory protein of adaptative response) (methylphosphotriester-DNA--protein-cysteine S-methyltransferase)
Rv0124	1.13501	0.00224922	3.76816	0.00039073	48	38	48	68	134	138	PE-PGRS family protein PE_PGRS2
Rv1218c	3.51809	0.00226224	6.54595	0.000393555	117	131	157	2737	3030	595	Probable tetronasin-transport ATP-binding protein ABC transporter
Rv1021	-0.737394	0.00227564	6.09374	0.000397639	544	349	412	230	362	279	Conserved protein
Rv1322	0.797835	0.00227564	5.05434	0.000398152	146	114	110	164	301	264	Conserved hypothetical protein
Rv3531c	-1.04277	0.00227564	5.25689	0.000397224	309	226	271	94	153	204	Hypothetical protein
Rv3861	1.56438	0.00227564	2.15646	0.000396769	18	9	11	26	53	49	Hypothetical protein
Rv0752c	0.618665	0.00227842	5.84935	0.000399205	238	200	241	313	470	389	Probable acyl-CoA dehydrogenase FadE9
Rv1320c	-0.781857	0.00228747	7.15642	0.00040136	937	905	877	548	616	604	Possible adenylate cyclase (ATP pyrophosphate-lyase) (adenylyl cyclase)
Rv3295	0.508343	0.00228917	8.92145	0.000402228	2114	1828	2000	2326	3976	3280	Probable transcriptional regulatory protein (probably TetR-family)
Rv2183c	0.679496	0.00229787	6.17193	0.000404328	306	234	297	364	702	463	Conserved protein
MTB000106	1.22011	0.00230578	4.77206	0.000407436	88	70	106	139	259	312	Putative small regulatory RNA
Rv0909	-1.22739	0.00230578	6.07333	0.000407443	791	388	408	169	293	269	Conserved hypothetical protein
Rv2873	1.09302	0.00230578	4.24369	0.000407303	74	61	55	95	180	190	Cell surface lipoprotein Mpt83 (lipoprotein P23)
Rv1662	0.592587	0.00230955	6.36905	0.000408683	330	291	364	424	689	560	Probable polyketide synthase Pks8
Rv0741	0.678634	0.00231356	7.14108	0.000410545	529	489	619	657	1237	1093	Probable transposase (fragment)
Rv3284	0.558469	0.00231356	7.451	0.000410358	812	603	703	870	1389	1242	Conserved hypothetical protein
Rv2421c	0.60144	0.00231543	5.85319	0.000411454	233	212	240	291	492	393	Probable nicotinate-nucleotide adenylyltransferase NadD (deamido-NAD(+) pyrophosphorylase) (deamido-NAD(+) diphosphorylase) (nicotinate mononucleotide adenylyltransferase) (NAMN adenylyltransferase)
Rv0222	-0.51725	0.00232693	7.54202	0.000415146	1204	1003	1057	624	1068	887	Probable enoyl-CoA hydratase EchA1 (enoyl hydrase) (unsaturated acyl-CoA hydratase) (crotonase)
Rv0496	-0.607937	0.00232693	7.40311	0.000415234	1188	903	974	633	913	701	Conserved hypothetical protein
Rv3238c	-0.802381	0.00232693	6.21377	0.000415044	525	410	511	183	435	342	Probable conserved integral membrane protein
Rv0391	0.611901	0.00232854	7.0794	0.0004161	519	483	600	722	1181	858	Probable O-succinylhomoserine sulfhydrylase MetZ (OSH sulfhydrylase)
Rv0648	0.705803	0.0023493	4.81123	0.000420577	117	92	112	148	250	194	Alpha-mannosidase
Rv0710	0.579046	0.0023493	9.04286	0.000420979	2489	1773	2094	2550	4605	3580	30S ribosomal protein S17 RpsQ
Rv2360c	-0.893791	0.00236428	5.7679	0.000424252	407	312	371	179	328	169	Unknown protein
Rv2298	0.789938	0.00238489	7.3133	0.000428543	601	570	596	737	1346	1438	Conserved protein
Rv1836c	0.538495	0.00240308	10.1977	0.000432411	5186	4222	4866	5852	9883	7687	Conserved protein
Rv0116c	-0.913751	0.00240819	5.94558	0.000434546	450	316	490	159	290	305	Probable L,D-transpeptidase LdtA
Rv1209	-0.890481	0.00240819	6.44732	0.000435496	724	463	571	306	483	280	Conserved protein
Rv2054	0.977319	0.00240819	7.23076	0.000435728	530	485	552	633	1670	1377	Conserved protein
Rv3572	0.763137	0.00240819	5.62247	0.000434358	201	162	187	306	376	364	Unknown protein
Rv0062	0.741629	0.00242197	7.6368	0.000438824	741	703	806	879	2049	1480	Possible cellulase CelA1 (endoglucanase) (endo-1,4-beta-glucanase) (FI-cmcase) (carboxymethyl cellulase)
Rv1215c	1.43338	0.00242787	7.66625	0.000440498	596	576	633	2003	2599	1118	Conserved protein
Rv2048c	0.813131	0.00243867	11.3575	0.000443064	9146	9129	10802	17176	20386	18667	Polyketide synthase Pks12
Rv1729c	-0.836811	0.00246316	5.31031	0.00044874	283	254	233	148	174	161	Possible S-adenosylmethionine-dependent methyltransferase
Rv2895c	-0.685991	0.00246316	7.00066	0.000448362	939	737	718	374	780	547	Possible mycobactin utilization protein ViuB
Rv1990c	-0.841991	0.00247471	4.9605	0.000452074	236	159	222	84	159	145	Probable transcriptional regulatory protein
Rv2984	0.508931	0.00247471	8.22596	0.000451496	1246	1164	1254	1455	2522	1946	Polyphosphate kinase PPK (polyphosphoric acid kinase) (ATP-polyphosphate phosphotransferase)
Rv2438c	-0.489655	0.00252506	8.56097	0.000461901	2348	1946	2259	1333	2131	1785	Glutamine-dependent NAD(+) synthetase NadE (NAD(+) synthase [glutamine-hydrolysing])
Rv0003	-0.768347	0.00253292	6.5352	0.000463969	731	519	530	348	446	366	#N/A
Rv2676c	-0.586277	0.00253625	6.61805	0.000465211	673	493	600	349	517	449	Conserved protein
Rv2198c	0.687609	0.00255034	7.84728	0.00046843	909	813	931	1414	1678	1646	Probable conserved membrane protein MmpS3
Rv0921	-0.902058	0.00257062	5.19223	0.000472795	252	211	261	137	144	155	Possible resolvase
Rv1253	-0.608845	0.00257635	6.61996	0.000477054	661	554	562	318	509	488	Probable cold-shock DeaD-box protein A homolog DeaD (ATP-dependent RNA helicase dead homolog)
Rv1634	-0.736769	0.00257635	7.82261	0.000475413	1456	1293	1516	907	1126	832	Possible drug efflux membrane protein
Rv3328c	-0.757928	0.00257635	7.35301	0.000476169	1127	999	978	609	920	557	Probable alternative RNA polymerase sigma factor (fragment) SigJ
Rv3331	0.581805	0.00257635	8.28457	0.000475117	1271	1155	1297	1656	2826	1860	Probable sugar-transport integral membrane protein SugI
Rv3456c	0.605739	0.00257635	9.51787	0.000477049	2975	2641	3060	3424	7044	4832	50S ribosomal protein L17 RplQ
Rv2126c	1.05494	0.00259136	4.25381	0.00048048	57	57	80	111	163	179	PE-PGRS family protein PE_PGRS37
Rv3683	0.790831	0.00259882	7.94035	0.000482508	925	782	1036	1204	1959	2239	Conserved protein
Rv2332	-0.713245	0.00260677	6.03841	0.000485282	407	420	398	243	341	256	Probable [NAD] dependent malate oxidoreductase Mez (malic enzyme) (NAD-malic enzyme) (malate dehydrogenase (oxaloacetate decarboxylating)) (pyruvic-malic carboxylase) (NAD-me)
Rv2959c	0.600324	0.00260677	6.83968	0.000484926	515	418	430	544	939	858	Possible methyltransferase (methylase)
Rv0558	-0.649045	0.00261829	7.93744	0.000488079	1832	1232	1478	739	1324	1198	Probable ubiquinone/menaquinone biosynthesis methyltransferase MenH (2-heptaprenyl-1,4-naphthoquinone methyltransferase)
Rv0532	0.704496	0.00263203	6.99255	0.000491295	495	430	533	733	933	988	PE-PGRS family protein PE_PGRS6
Rv0647c	-0.550177	0.00264125	8.30928	0.000496959	2047	1683	1889	1215	1692	1373	Conserved protein
Rv1090	-1.42016	0.00264125	4.1269	0.000494709	174	142	109	49	96	39	Probable cellulase CelA2b (endo-1,4-beta-glucanase) (endoglucanase) (carboxymethyl cellulase)
Rv2175c	-0.654088	0.00264125	5.2525	0.00049435	261	204	235	128	217	157	Conserved regulatory protein
Rv2391	0.877402	0.00264125	11.3393	0.000496563	8994	9398	9617	18605	21348	16923	Ferredoxin-dependent sulfite reductase SirA
Rv2641	0.766856	0.00264125	5.30455	0.000496881	139	137	168	207	392	261	Cadmium inducible protein CadI
Rv3845	1.35881	0.00264125	2.26782	0.00049667	15	11	17	29	48	50	Hypothetical protein
Rv0286	0.581497	0.00264137	9.55316	0.000497639	3158	2679	3163	3950	5598	5484	PPE family protein PPE4
Rv0923c	0.961234	0.00265961	5.52736	0.000501739	143	171	172	213	459	417	Conserved hypothetical protein
Rv2762c	0.841888	0.00266755	5.1395	0.000503901	143	116	126	198	379	217	Conserved hypothetical protein
Rv1577c	-0.695177	0.00267083	6.39924	0.000505185	649	434	504	286	484	330	Probable PhiRv1 phage protein
Rv1610	0.596874	0.00267217	7.03661	0.000506104	558	468	536	667	1236	798	Possible conserved membrane protein
Rv1260	-0.55189	0.00267285	7.20227	0.000506897	988	798	825	513	779	706	Probable oxidoreductase
Rv0621	-0.855183	0.00267946	5.11363	0.000509485	248	194	240	117	202	112	Possible membrane protein
Rv1419	-0.571349	0.00267946	6.72247	0.000509261	696	533	657	373	548	500	Unknown protein
Rv0402c	-0.637712	0.00268382	6.64841	0.000511402	623	640	568	316	562	455	Probable conserved transmembrane transport protein MmpL1
Rv3518c	0.546752	0.00268382	7.01282	0.000511649	532	516	511	669	1067	833	Probable cytochrome P450 monooxygenase 142 Cyp142
Rv1678	0.97538	0.00268998	7.71317	0.000513493	621	736	846	1569	1700	1491	Probable integral membrane protein
Rv3612c	1.18958	0.00269874	5.5583	0.000515837	180	138	140	324	627	276	Conserved hypothetical protein
Rv0258c	-1.38402	0.00276896	4.22278	0.000529948	127	152	165	36	65	99	Conserved hypothetical protein
Rv1341	-0.643765	0.00279747	6.2744	0.000536513	533	455	428	275	433	312	Conserved protein
Rv2114	0.815295	0.00279747	5.96216	0.000536796	221	251	218	290	633	473	Conserved protein
Rv1957	1.02788	0.00279802	5.23238	0.000537599	136	115	135	167	373	381	Hypothetical protein
Rv0853c	0.699322	0.00281689	6.51326	0.000541926	361	327	362	403	902	671	Probable pyruvate or indole-3-pyruvate decarboxylase Pdc
Rv2490c	1.12421	0.0028218	5.63549	0.000543571	158	153	178	320	368	531	PE-PGRS family protein PE_PGRS43
Rv3556c	-1.09813	0.00283529	8.08683	0.000546877	1824	2014	1974	669	1005	1493	Probable acetyl-CoA acetyltransferase FadA6 (acetoacetyl-CoA thiolase)
Rv3394c	0.715693	0.00283939	5.99753	0.000548374	233	213	284	382	542	417	Conserved hypothetical protein
Rv1900c	-0.673931	0.00284716	7.70562	0.00055178	1382	1215	1250	820	1116	776	Probable lignin peroxidase LipJ
Rv2633c	0.877467	0.00284716	6.12949	0.000552	317	208	240	331	621	648	Hypothetical protein
Rv3047c	-0.985252	0.00284716	4.5177	0.000551954	157	149	159	76	84	107	Hypothetical protein
Rv0941c	-0.627589	0.00287122	6.29342	0.000558228	478	428	525	238	476	343	Conserved hypothetical protein
Rv1268c	1.38178	0.00287122	2.36765	0.000561481	13	19	14	36	60	40	Hypothetical protein
Rv2263	-0.628144	0.00287122	6.0913	0.000561387	480	337	430	239	381	284	Possible oxidoreductase
Rv3045	0.530868	0.00287122	8.84324	0.000560657	1876	1744	1961	2179	3694	3279	Probable NADP-dependent alcohol dehydrogenase AdhC
Rv3571	-0.613348	0.00287122	5.69914	0.000561123	352	296	292	175	288	229	Reductase component of 3-ketosteroid-9-alpha-hydroxylase KshB
Rv3590c	0.656493	0.00287122	6.73988	0.000561668	386	398	461	564	838	800	PE-PGRS family protein PE_PGRS58
Rv3713	1.00529	0.00287122	5.82373	0.000561007	197	187	202	297	737	362	Possible cobyric acid synthase CobQ2
Rv3377c	-0.563894	0.00292147	6.841	0.000572225	761	601	685	351	687	540	Halimadienyl diphosphate synthase
Rv1129c	-2.0553	0.0029267	7.74647	0.000573976	2376	1814	2162	611	317	978	Probable transcriptional regulator protein
Rv1386	0.695654	0.00292943	7.84563	0.0005767	999	764	890	1447	1677	1619	PE family protein PE15
Rv3104c	0.470113	0.00292943	8.04364	0.000576555	1154	1003	1120	1267	2137	1733	Possible conserved transmembrane protein
Rv3856c	-0.508423	0.00292943	7.41766	0.000576465	1066	871	1051	572	958	841	Conserved hypothetical protein
Rv1654	0.893478	0.00293605	5.33249	0.000578734	161	128	144	228	461	244	Probable acetylglutamate kinase ArgB
Rv2966c	0.667885	0.00294447	5.80963	0.000581127	210	191	250	316	462	380	Possible methyltransferase (methylase)
Rv3869	-0.533456	0.00294921	9.48333	0.000582796	4508	3682	4436	2611	4146	3045	ESX conserved component EccB1_ ESX-1 type VII secretion system protein_ Possible membrane protein_
Rv3094c	-1.28959	0.00295073	9.64383	0.000583831	5936	6170	6205	2375	2217	3954	Conserved hypothetical protein
Rv1325c	0.888833	0.00296136	7.05555	0.000586671	472	421	539	745	980	1274	PE-PGRS family protein PE_PGRS24
Rv1922	-0.750303	0.00298811	5.15251	0.000592713	251	226	199	106	181	166	Probable conserved lipoprotein
Rv2027c	0.800334	0.00301096	5.36793	0.000597996	147	142	168	241	416	251	Two component sensor histidine kinase DosT
Rv1355c	-0.764431	0.00303786	4.43912	0.000605597	163	124	128	65	117	93	Possible molybdopterin biosynthesis protein MoeY
Rv1924c	-0.596217	0.00303786	6.10594	0.000605607	436	354	454	218	409	306	Unknown protein
Rv2860c	-0.532865	0.00303786	7.21344	0.000604574	894	792	921	556	835	635	Probable glutamine synthetase GlnA4 (glutamine synthase) (GS-II)
Rv2887	-0.794757	0.00305621	5.80726	0.000610024	435	301	349	201	314	191	Probable transcriptional regulatory protein
Rv2911	0.577366	0.00307807	6.47482	0.000615154	347	356	360	437	742	616	Probable penicillin-binding protein DacB2 (D-alanyl-D-alanine carboxypeptidase) (DD-peptidase) (DD-carboxypeptidase) (PBP) (DD-transpeptidase) (serine-type D-ala-D-ala carboxypeptidase) (D-amino acid hydrolase)
Rv1256c	0.842499	0.00308763	5.26654	0.000617832	128	162	132	201	339	310	Probable cytochrome P450 130 Cyp130
Rv3668c	-0.670186	0.00312637	5.45947	0.000626363	289	242	284	125	263	198	Possible protease
Rv2032	1.25332	0.0031405	6.14035	0.000629976	222	148	334	348	784	736	Conserved protein Acg
Rv0975c	0.845817	0.00314054	4.31103	0.000630765	71	74	70	105	167	166	Probable acyl-CoA dehydrogenase FadE13
Rv1195	0.819935	0.00315472	10.371	0.000634398	4863	4718	5018	8507	9180	10833	PE family protein PE13
Rv2502c	0.595104	0.00320421	6.60578	0.000645149	402	369	385	529	867	585	Probable acetyl-/propionyl-CoA carboxylase (beta subunit) AccD1
Rv0310c	-1.0343	0.0032056	4.16387	0.000650058	141	109	128	38	84	92	Conserved protein
Rv1338	0.64323	0.0032056	6.93012	0.000649595	506	444	473	738	1034	729	Probable glutamate racemase MurI
Rv1665	-0.639475	0.0032056	6.15178	0.000650216	494	392	419	205	432	322	Chalcone synthase Pks11
Rv2376c	0.79465	0.0032056	8.921	0.000648	1799	1658	1923	2971	5095	2695	Low molecular weight antigen CFP2 (low molecular weight protein antigen 2) (CFP-2)
Rv3093c	-1.20606	0.0032056	9.60247	0.000647615	5603	5575	6121	2376	2267	3868	Hypothetical oxidoreductase
Rv3237c	0.743318	0.0032056	5.14106	0.000647731	130	134	132	216	300	230	Conserved protein
Rv1015c	0.572019	0.00325841	7.03015	0.000661737	563	442	567	710	1127	794	50S ribosomal protein L25 RplY
Rv1772	0.689808	0.00334102	6.9885	0.000679346	484	474	501	723	1229	738	Hypothetical protein
Rv3824c	0.558749	0.00334214	7.10228	0.000680407	586	541	526	734	1180	838	Conserved polyketide synthase associated protein PapA1
Rv0285	0.772919	0.00337584	6.73278	0.000688541	482	306	417	545	842	921	PE family protein PE5
Rv1526c	-0.690397	0.00337584	4.68065	0.000688946	175	150	151	79	137	117	Probable glycosyltransferase
Rv3040c	0.734263	0.00341551	5.68178	0.000697893	203	173	207	263	537	318	Conserved protein
Rv3169	1.33413	0.00341598	5.0079	0.000698839	103	89	107	143	505	277	Conserved protein
Rv2545	-1.03237	0.00344603	3.32584	0.000705845	81	60	70	26	59	33	Possible antitoxin VapB18
Rv0657c	-0.868019	0.00345281	4.71593	0.000708092	210	154	160	78	160	90	Possible antitoxin VapB6
Rv2199c	0.497427	0.00348166	7.75607	0.000714876	971	779	915	1118	1811	1312	Possible conserved integral membrane protein
Rv1139c	0.640567	0.00350789	4.85092	0.000722007	122	102	113	145	248	202	Conserved hypothetical membrane protein
Rv1792	0.493782	0.00350789	7.68061	0.000721315	836	786	905	1014	1639	1359	ESAT-6 like protein EsxM
Rv1093	-0.531857	0.00351978	8.69155	0.00072533	2487	2227	2557	1481	2114	2032	Serine hydroxymethyltransferase 1 GlyA1
Rv2688c	-0.718937	0.00355648	6.65891	0.000733778	835	535	559	336	553	412	Antibiotic-transport ATP-binding protein ABC transporter
Rv3131	0.86799	0.00361364	9.03781	0.000746472	1967	1456	2350	2583	6181	3540	Conserved protein
Rv0583c	0.829124	0.00363472	5.3319	0.000752046	143	131	171	180	418	315	Probable conserved lipoprotein LpqN
Rv2600	0.937687	0.00363472	6.71002	0.000752635	398	324	390	430	1158	944	Probable conserved integral membrane protein
Rv1290c	-0.633126	0.00364123	5.76134	0.000754888	341	287	364	160	307	260	Conserved protein
Rv0672	0.813711	0.00368627	7.95019	0.000765143	909	801	1024	1058	2326	2247	Probable acyl-CoA dehydrogenase FadE8
Rv0306	-0.992426	0.00371141	3.65509	0.000771286	104	74	84	29	61	60	Putative oxidoreductase
Rv2791c	-0.564315	0.00372605	10.3216	0.000775256	9141	6604	7204	4400	6985	5934	Probable transposase
Rv0315	0.515839	0.00372613	8.22905	0.000776199	1281	1176	1205	1371	2675	1976	Possible beta-1,3-glucanase precursor
Rv2918c	-0.943473	0.00375439	7.35499	0.000783021	1153	1051	1100	655	857	463	Probable [protein-PII] uridylyltransferase GlnD (PII uridylyl- transferase) (uridylyl removing enzyme) (UTASE)
Rv2889c	0.579088	0.00375711	8.46274	0.000784523	1434	1311	1469	1782	3383	2089	Probable elongation factor Tsf (EF-ts)
Rv0191	-0.541809	0.00376184	7.37661	0.000788321	984	875	1073	630	920	708	Probable conserved integral membrane protein
Rv2116	-0.921054	0.00376184	5.05588	0.000788127	295	189	201	79	187	145	Conserved lipoprotein LppK
Rv3030	0.674245	0.00376184	6.79405	0.000786847	392	400	497	563	882	867	Conserved protein
Rv2468A	0.641386	0.00377034	5.86771	0.000791039	261	192	235	275	561	390	Conserved protein
Rv1104	0.525306	0.00378364	6.2204	0.000794772	330	268	312	354	633	498	Possible para-nitrobenzyl esterase (fragment)
Rv1369c	-2.24099	0.00379133	-0.0820226	0.00079733	11	9	9	1	5	1	Probable transposase
Rv0486	-0.664257	0.00379992	9.18285	0.000800083	3934	3163	3640	2318	3033	2184	Glycosyltransferase MshA
Rv1216c	3.13151	0.00382552	6.90426	0.000806426	207	175	209	3112	3609	622	Probable conserved integral membrane protein
Rv1778c	-0.757332	0.00383128	5.6307	0.000808593	395	263	297	135	264	240	Unknown protein
Rv0142	1.02779	0.0038394	6.29773	0.000811261	263	250	298	326	972	684	Conserved hypothetical protein
Rv2197c	0.597607	0.00384316	7.50122	0.000814269	685	671	800	917	1695	1114	Probable conserved transmembrane protein
Rv2965c	-0.64781	0.00384316	6.26215	0.000814256	554	441	415	277	425	307	Probable phosphopantetheine adenylyltransferase KdtB (pantetheine- phosphate adenylyltransferase) (PPAT) (dephospho-CoA pyrophosphorylase)
Rv3653	1.10936	0.00384316	3.12194	0.000814926	34	19	35	49	90	73	PE-PGRS family-related protein PE_PGRS61
Rv2557	0.618321	0.003854	7.83852	0.000818183	1017	773	921	1049	2308	1478	Conserved protein
Rv3616c	0.763273	0.00387339	10.1439	0.000823264	5267	3369	4254	6499	11581	6666	ESX-1 secretion-associated protein A, EspA
Rv0039c	-0.710039	0.00387566	6.81506	0.000824711	743	629	742	346	748	408	Possible conserved transmembrane protein
Rv2049c	-0.647301	0.00393396	6.10571	0.000839074	458	382	420	246	416	254	Conserved hypothetical protein
Rv3298c	-0.655958	0.00393396	6.01642	0.000839035	387	362	443	208	400	255	Possible esterase lipoprotein LpqC
MTB000152	2.22816	0.00395547	2.98636	0.000844648	24	16	14	41	112	163	Putative small regulatory RNA
Rv3562	-1.38826	0.00397851	6.02516	0.000850557	479	511	551	128	199	397	Probable acyl-CoA dehydrogenase FadE31
Rv1032c	0.664925	0.00398065	5.80691	0.000852005	231	194	227	260	562	370	Two component sensor histidine kinase TrcS
Rv1043c	-0.605693	0.0039823	6.45239	0.000854876	546	508	522	281	440	452	Conserved hypothetical protein
Rv1624c	0.729733	0.0039823	5.84113	0.000853657	193	199	265	286	542	402	Probable conserved membrane protein
Rv2206	0.666182	0.0039823	8.23238	0.000856324	1309	1032	1160	1442	2280	2589	Probable conserved transmembrane protein
Rv3793	0.71975	0.0039823	8.03423	0.000855834	1004	898	1084	1158	2879	1795	Integral membrane indolylacetylinositol arabinosyltransferase EmbC (arabinosylindolylacetylinositol synthase)
Rv3514	1.61195	0.00402635	6.7051	0.000866798	320	276	278	521	978	1850	PE-PGRS family protein PE_PGRS57
Rv2336	-0.691507	0.00405313	6.08829	0.000873572	460	417	383	240	310	325	Hypothetical protein
Rv3782	-0.477247	0.00408892	7.61607	0.000882304	1279	1011	1102	722	1142	874	UDP-galactofuranosyl transferase GlfT1
Rv0351	1.09398	0.00409737	7.69465	0.000885147	678	650	745	969	1761	2541	Probable GrpE protein (HSP-70 cofactor)
Rv3841	-1.3444	0.00410962	12.5194	0.000888816	50672	36978	49801	10318	24050	31952	Bacterioferritin BfrB
Rv1544	0.654112	0.00416342	8.11296	0.000901487	1075	1027	1119	1196	2439	2252	Possible ketoacyl reductase
Rv2306B	1.29772	0.00419865	2.17522	0.000910934	11	15	15	32	49	34	Possible conserved membrane protein
Rv3859c	0.656308	0.00419865	10.4341	0.000911206	5909	4830	5355	6133	14280	9460	Probable ferredoxin-dependent glutamate synthase [NADPH] (large subunit) GltB (L-glutamate synthase) (L-glutamate synthetase) (NADH-glutamate synthase) (glutamate synthase (NADH))(NADPH-GOGAT)
Rv1549	0.94575	0.00421656	3.68923	0.000916142	42	44	49	65	116	116	Possible fatty-acid-CoA ligase FadD11_1 (fatty-acid-CoA synthetase) (fatty-acid-CoA synthase)
Rv3465	-0.571605	0.00424015	6.84502	0.000922322	770	633	647	430	668	458	dTDP-4-dehydrorhamnose 3,5-epimerase RmlC (dTDP-4-keto-6-deoxyglucose 3,5-epimerase) (dTDP-L-rhamnose synthetase) (thymidine diphospho-4-keto-rhamnose 3,5-epimerase)
Rv0167	0.662385	0.0042443	8.87095	0.000924281	1906	1701	1829	2667	4607	2608	Conserved integral membrane protein YrbE1A
Rv2226	-0.53813	0.00428572	7.41283	0.000934368	1154	883	972	658	897	754	Conserved protein
Rv0966c	-0.723599	0.00436213	7.10447	0.000954693	1119	732	772	499	762	508	Conserved protein
Rv3367	0.654824	0.00436213	7.0703	0.000955369	530	476	557	769	951	1031	PE-PGRS family protein PE_PGRS51
Rv3560c	-1.38512	0.00436213	5.98752	0.000953621	453	567	485	127	196	376	Probable acyl-CoA dehydrogenase FadE30
Rv3578	-0.5765	0.00436213	5.65616	0.00095401	326	252	326	164	282	237	Possible arsenical pump integral membrane protein ArsB2
Rv1121	-0.676297	0.00436876	8.14572	0.00095791	1894	1634	1701	1171	1373	1099	Probable glucose-6-phosphate 1-dehydrogenase Zwf1 (G6PD)
Rv3441c	-0.556134	0.00437329	9.11669	0.00095999	3372	3044	3427	2136	3155	2228	Probable phospho-sugar mutase / MrsA protein homolog
MTB000149	0.835987	0.00438218	6.57645	0.000964122	283	364	409	481	826	810	Putative small regulatory RNA
Rv0727c	1.40736	0.00438218	2.15684	0.000963589	9	15	16	27	52	40	Possible L-fuculose phosphate aldolase FucA (L-fuculose-1-phosphate aldolase)
Rv2674	-0.478768	0.00439982	7.2811	0.000969099	961	784	947	511	917	762	Probable peptide methionine sulfoxide reductase MsrB (protein-methionine-R-oxide reductase) (peptide met(O) reductase)
Rv1026	-0.627885	0.00441392	6.09777	0.000973304	409	425	413	203	413	307	Conserved protein
Rv2922A	1.14526	0.00441477	4.13206	0.000974589	68	55	51	83	240	133	Probable acylphosphatase AcyP (acylphosphate phosphohydrolase)
Rv1521	0.476735	0.00442986	9.18625	0.000979023	2531	2183	2511	2805	4460	4064	Probable fatty-acid-AMP ligase FadD25 (fatty-acid-AMP synthetase) (fatty-acid-AMP synthase)
Rv3123	-1.57651	0.00443319	4.95162	0.000980863	412	183	246	43	183	106	Hypothetical protein
Rv1160	-0.675886	0.00444056	5.02625	0.000983599	238	167	199	109	161	153	Probable mutator protein MutT2 (7,8-dihydro-8-oxoguanine-triphosphatase) (8-oxo-dGTPase)
Rv3838c	-0.520153	0.00446698	6.9733	0.000990563	844	623	743	432	673	623	Prephenate dehydratase PheA
Rv3858c	0.713575	0.00446933	8.69476	0.000992197	1756	1357	1624	1722	4234	3236	Probable NADH-dependent glutamate synthase (small subunit) GltD (L-glutamate synthase) (L-glutamate synthetase) (NADH-glutamate synthase) (glutamate synthase (NADH)) (GLTS beta chain) (NADPH-GOGAT)
Rv2706c	2.74191	0.00449369	0.588585	0.000998723	4	3	1	9	25	36	Hypothetical protein
Rv1850	0.668842	0.00450067	7.06146	0.00100139	533	486	524	867	1038	836	Urease alpha subunit UreC (urea amidohydrolase)
Rv3920c	0.61409	0.00452637	9.70856	0.00100824	3294	3011	3613	5059	6435	5309	Conserved protein similar to jag protein
Rv0799c	-0.661125	0.00454494	6.77957	0.00101351	702	649	656	435	499	487	Conserved protein
Rv1024	0.58616	0.00454768	5.96424	0.00101525	234	238	272	324	502	430	Possible conserved membrane protein
Rv2532c	0.779467	0.00457625	5.70156	0.00102277	193	175	211	333	498	300	Hypothetical protein
Rv1107c	0.684173	0.00458809	6.07106	0.00102655	324	222	236	391	603	413	Probable exodeoxyribonuclease VII (small subunit) XseB (exonuclease VII small subunit)
Rv1502	-1.02884	0.00460599	6.93467	0.00103171	999	746	834	253	544	704	Hypothetical protein
Rv0303	0.570411	0.00461471	6.21593	0.00103481	286	295	309	370	589	532	Probable dehydrogenase/reductase
Rv3080c	-0.710323	0.00462342	5.78633	0.00103791	399	284	359	171	354	205	Serine/threonine-protein kinase transcriptional regulatory protein PknK (protein kinase K) (STPK K)
Rv2865	-0.717413	0.0046589	4.83526	0.00104704	191	159	187	77	153	143	Antitoxin RelF
Rv1509	-0.604204	0.00467106	5.38692	0.00105093	265	231	254	159	216	179	Hypothetical protein
Rv2780	0.453231	0.00467241	8.1586	0.0010524	1285	1096	1189	1303	2400	1874	Secreted L-alanine dehydrogenase Ald (40 kDa antigen) (TB43)
MTB000003	-0.791924	0.00467488	4.09391	0.00105412	125	106	99	48	98	70	tRNA-Leu (CAG)
MTB000073	3.31449	0.00467643	1.77198	0.00105811	6	2	8	41	41	120	Putative small regulatory RNA
Rv0472c	-0.450981	0.00467643	7.66602	0.00105622	1286	1071	1118	724	1157	980	Probable transcriptional regulatory protein (possibly TetR-family)
Rv1726	1.39189	0.00467643	2.14052	0.00106133	13	9	18	23	53	44	Probable oxidoreductase
Rv2543	1.18129	0.00467643	2.95084	0.00106026	32	24	19	45	70	77	Probable conserved lipoprotein LppA
Rv2639c	-0.673762	0.00467643	4.96378	0.00105688	227	155	197	110	169	127	Probable conserved integral membrane protein
Rv3493c	0.686056	0.00467643	5.54807	0.00106145	186	173	181	216	478	311	Conserved hypothetical Mce associated alanine and valine rich protein
Rv0302	0.578822	0.00467748	6.89842	0.00106285	533	462	432	681	930	769	Probable transcriptional regulatory protein (probably TetR/AcrR-family)
Rv1204c	-0.753347	0.00468259	6.98424	0.00106634	958	782	687	390	809	456	Conserved hypothetical protein
Rv3381c	-1.21275	0.00468259	2.47413	0.0010658	52	39	33	16	26	17	Probable transposase for insertion sequence element IS6110 (fragment)
Rv0914c	-0.468241	0.00469211	7.29178	0.00106968	980	803	917	515	920	779	Possible lipid carrier protein or keto acyl-CoA thiolase
Rv3507	0.967218	0.00475757	8.16938	0.00108579	1151	847	1033	1566	2036	3196	PE-PGRS family protein PE_PGRS53
Rv0551c	-0.750086	0.00475865	6.65211	0.00108806	650	554	707	292	452	553	Probable fatty-acid-CoA ligase FadD8 (fatty-acid-CoA synthetase) (fatty-acid-CoA synthase)
Rv1347c	1.04246	0.00475865	3.7703	0.0010884	39	47	54	64	145	121	Lysine N-acetyltransferase MbtK
Rv2876	-0.528189	0.00476623	6.18115	0.00109132	473	367	436	265	422	309	Possible conserved transmembrane protein
Rv0934	0.555348	0.00477425	8.09247	0.00109435	1105	1047	1135	1210	2254	2081	Periplasmic phosphate-binding lipoprotein PstS1 (PBP-1) (PstS1)
Rv2297	0.70366	0.00477649	5.6354	0.00109605	192	196	180	285	471	296	Unknown protein
Rv0463	0.87867	0.00477754	4.89768	0.00109748	100	88	139	139	299	244	Probable conserved membrane protein
Rv0759c	0.837479	0.0047882	6.16751	0.00110112	288	237	266	296	795	578	Conserved hypothetical protein
Rv2307D	-0.78183	0.00478979	4.88953	0.00110268	214	173	184	90	190	103	Hypothetical protein
Rv2495c	-0.4403	0.004817	8.56223	0.00111014	2242	2009	2182	1400	2180	1754	Probable branched-chain keto acid dehydrogenase E2 component BkdC
Rv2450c	-1.72487	0.00484411	5.50778	0.0011188	554	332	383	44	245	207	Probable resuscitation-promoting factor RpfE
Rv3049c	-0.840769	0.00484411	10.1146	0.00111771	7191	7061	7488	4472	4361	4521	Probable monooxygenase
Rv0879c	0.854882	0.00488361	6.41422	0.00112914	297	312	321	356	844	772	Possible conserved transmembrane protein
Rv1183	0.552006	0.00488467	8.55545	0.0011306	1559	1462	1511	1870	3579	2219	Probable conserved transmembrane transport protein MmpL10
Rv1105	1.19943	0.00491004	2.70816	0.00113769	18	20	24	45	76	43	Possible para-nitrobenzyl esterase (fragment)
Rv1834	0.893415	0.00495979	3.75391	0.00115045	52	48	44	75	145	87	Probable hydrolase
Rv1324	-0.561238	0.00496781	9.47676	0.00115355	4576	3742	4383	2832	3678	3021	Possible thioredoxin
Rv2570	-0.863336	0.00497527	3.67986	0.00115652	89	68	98	35	72	51	Conserved hypothetical protein
Rv0063	-0.610419	0.00499966	7.2688	0.00116344	866	924	999	467	827	784	Possible oxidoreductase
Rv3037c	-0.581456	0.00500504	6.76866	0.00116593	687	594	666	415	645	415	Conserved hypothetical protein
Rv2702	-0.704307	0.00504461	6.74095	0.00117641	870	521	646	313	559	525	Polyphosphate glucokinase PpgK (polyphosphate-glucose phosphotransferase)
Rv3504	-0.978273	0.00505304	4.76136	0.00117963	214	163	182	63	114	154	Probable acyl-CoA dehydrogenase FadE26
Rv1229c	-0.457061	0.00509584	8.36292	0.00119089	1963	1713	1965	1246	1797	1552	Probable Mrp-related protein Mrp
Rv1443c	-0.498738	0.00513362	6.19162	0.00120189	451	402	417	247	438	334	Unknown protein
Rv1697	-0.568926	0.00513362	9.71072	0.00120227	4889	4702	5316	2624	4478	4352	Conserved hypothetical protein
Rv1378c	-0.466977	0.00515449	7.18569	0.00120844	880	761	860	511	794	733	Conserved hypothetical protein
Rv2638	0.818948	0.00517159	4.71239	0.00121374	100	83	107	125	293	176	Conserved hypothetical protein
Rv0163	-0.970298	0.00519328	4.36138	0.00122012	188	118	124	48	100	100	Conserved protein
Rv1262c	0.670425	0.00519738	5.54899	0.00122367	176	167	198	243	355	374	Hypothetical hit-like protein
Rv2458	-0.70372	0.00519738	4.40019	0.00122342	152	105	138	72	109	90	Probable homocysteine S-methyltransferase MmuM (S-methylmethionine:homocysteine methyltransferase) (cysteine methyltransferase)
Rv3197A	0.83149	0.00523544	3.79567	0.00123394	56	44	51	72	115	119	Probable transcriptional regulatory protein WhiB-like WhiB7
Rv2019	-1.01974	0.00524678	3.66921	0.00123792	114	73	82	36	76	39	Conserved protein
Rv1271c	0.789554	0.00525752	4.49862	0.00124176	85	72	95	104	203	191	Conserved hypothetical secreted protein
Rv2947c	-0.951953	0.00527889	8.11322	0.00124812	1916	1597	2130	1205	1045	990	Probable polyketide synthase Pks15
Rv1794	0.455763	0.00534616	8.78367	0.00126535	1895	1751	1852	2253	3332	2865	Conserved protein
Rv0971c	0.816864	0.00535462	4.75963	0.00126869	96	96	107	118	264	227	Probable enoyl-CoA hydratase EchA7 (enoyl hydrase) (unsaturated acyl-CoA hydratase) (crotonase)
Rv2232	-0.610599	0.00539865	5.66064	0.00128047	320	259	340	150	283	250	Protein tyrosine kinase transcriptional regulatory protein PtkA
Rv1398c	0.710134	0.00541136	10.5253	0.00128534	6224	4683	6050	8630	14868	8178	Possible antitoxin VapB10
Rv1882c	-0.553491	0.00541136	6.60041	0.00128617	672	494	558	372	541	402	Probable short-chain type dehydrogenase/reductase
Rv3009c	-0.456318	0.00542395	8.00864	0.00129052	1683	1316	1427	888	1457	1286	Probable glutamyl-tRNA(GLN) amidotransferase (subunit B) GatB (Glu-ADT subunit B)
Rv0261c	-1.01099	0.00542871	3.20222	0.00129683	64	68	60	22	54	33	Probable integral membrane nitrite extrusion protein NarK3 (nitrite facilitator)
Rv0492c	0.806834	0.00542871	5.94267	0.00129686	216	237	230	274	693	433	Probable oxidoreductase GMC-type
Rv2177c	-0.964993	0.00542871	4.38501	0.00129841	135	138	146	85	77	82	Possible transposase
Rv2356c	-0.728048	0.00542871	7.16934	0.00129577	972	817	928	373	723	805	PPE family protein PPE40
Rv2536	0.55149	0.00542871	7.28374	0.0012982	684	580	619	707	1222	1214	Probable conserved transmembrane protein
Rv1828	0.490207	0.00544126	8.05732	0.00130276	1232	977	1084	1303	2391	1584	Conserved protein
MTB000067	-0.705748	0.0054562	10.259	0.00130905	8898	7097	6981	4226	7705	4259	Putative small regulatory RNA
Rv1358	-0.776937	0.0054562	3.82517	0.00130858	101	85	83	49	67	60	Probable transcriptional regulatory protein
Rv1329c	-0.48644	0.0054877	6.45633	0.00131798	510	473	536	306	525	396	Probable ATP-dependent helicase DinG
Rv3565	-1.25637	0.00549302	4.98109	0.00132062	234	250	235	54	125	189	Possible aspartate aminotransferase AspB (transaminase A) (ASPAT) (glutamic--oxaloacetic transaminase) (glutamic--aspartic transaminase)
Rv3629c	-0.491639	0.00553789	6.17215	0.00133279	456	378	418	243	440	327	Probable conserved integral membrane protein
MTB000128	-1.23565	0.00557675	3.99954	0.00134353	186	91	102	32	82	64	Putative small regulatory RNA
Rv1151c	-0.692108	0.00559213	5.04272	0.00134862	231	188	194	114	199	119	Transcriptional regulatory protein
Rv3849	0.591754	0.00560295	8.07032	0.00135263	1091	1034	1072	1282	2000	2192	ESX-1 transcriptional regulatory protein EspR
MTB000136	-0.732164	0.00563993	4.67989	0.00136296	202	133	154	73	138	120	Putative small regulatory RNA
Rv2023c	0.656398	0.00565235	5.27444	0.00136737	143	164	144	194	343	266	Hypothetical protein
Rv1829	-0.479641	0.00568216	7.66006	0.00137599	1371	1030	1110	719	1228	891	Conserved protein
Rv0208c	-0.662431	0.00568302	6.79311	0.00137866	646	673	713	439	602	408	Hypothetical methlytransferase (methylase)
Rv1601	0.665472	0.00568302	5.82886	0.00137903	217	213	228	276	439	472	Probable imidazole glycerol-phosphate dehydratase HisB
Rv2084	0.560788	0.00572347	6.90115	0.00139027	447	468	524	637	1028	730	Hypothetical protein
Rv3174	-1.21619	0.0057334	3.21214	0.00139411	54	84	70	29	40	29	Probable short-chain dehydrogenase/reductase
Rv0492A	1.61905	0.00579048	1.58615	0.00141087	7	12	6	16	40	32	Hypothetical protein
Rv2991	-0.600392	0.00579048	5.35917	0.00141061	280	198	265	145	231	173	Conserved protein
Rv2729c	-0.627858	0.00581227	6.71838	0.00141884	663	508	758	401	555	431	Probable conserved integral membrane alanine valine and leucine rich protein
Rv3191c	0.963439	0.00581227	3.44933	0.00142052	38	32	44	53	100	102	Probable transposase
Rv3445c	-1.08785	0.00581227	2.70825	0.00141909	49	40	50	14	29	32	ESAT-6 like protein EsxU
Rv1547	-0.460891	0.00582045	9.13102	0.00142397	3386	3025	3192	1915	3553	2520	Probable DNA polymerase III (alpha chain) DnaE1 (DNA nucleotidyltransferase)
Rv2460c	0.697281	0.00582083	8.72939	0.00142607	1797	1444	1632	1739	3961	3615	Probable ATP-dependent CLP protease proteolytic subunit 2 ClpP2 (endopeptidase CLP 2)
Rv3017c	1.04067	0.00582083	2.93952	0.00142696	30	21	27	39	91	56	ESAT-6 like protein EsxQ (TB12_9) (ESAT-6 like protein 8)
Rv1013	0.783678	0.0058258	9.12885	0.00143398	1933	1979	2352	3934	4841	3242	Putative polyketide synthase Pks16
Rv1508A	-0.950915	0.0058258	4.34166	0.00142965	190	119	111	69	99	71	Conserved hypothetical protein
Rv2245	0.791068	0.0058258	11.3917	0.00143388	9180	9565	11319	18508	19773	18683	3-oxoacyl-[acyl-carrier protein] synthase 1 KasA (beta-ketoacyl-ACP synthase) (KAS I)
Rv3198c	0.43537	0.0058258	7.73171	0.00143207	900	821	951	1013	1734	1346	Probable ATP-dependent DNA helicase II UvrD2
Rv0018c	-0.458872	0.00585364	8.63766	0.00144499	2454	2056	2325	1547	2266	1751	Phosphoserine/threonine phosphatase PstP
Rv1453	0.910073	0.00585364	4.00438	0.00144459	47	56	70	81	167	119	Possible transcriptional activator protein
Rv2904c	0.506314	0.00585364	8.7066	0.0014452	1912	1523	1708	2347	3300	2490	50S ribosomal protein L19 RplS
Rv3450c	-0.603207	0.00586901	5.25486	0.00145192	246	223	219	127	233	155	ESX conserved component EccB4_ ESX-4 type VII secretion system protein_ Probable membrane protein_
Rv3756c	-0.833699	0.00586901	6.19827	0.00145068	450	450	526	307	367	234	Possible osmoprotectant (glycine betaine/carnitine/choline/L-proline) transport integral membrane protein ABC transporter ProZ
Rv2573	-0.730525	0.00587644	3.80922	0.00145668	95	74	95	44	77	58	Conserved hypothetical protein
Rv3443c	0.422637	0.00587644	8.66988	0.0014555	1774	1607	1757	1960	3299	2542	50S ribosomal protein L13 RplM
Rv1412	-0.621943	0.00587741	5.44014	0.00145838	277	259	253	124	250	212	Probable riboflavin synthase alpha chain RibC (RibE)
Rv1428c	-0.513088	0.0058922	6.27154	0.00146352	462	410	474	295	436	330	Conserved hypothetical protein
Rv2802c	-0.613352	0.00589683	6.11534	0.00146614	430	379	440	276	382	263	Hypothetical arginine and alanine rich protein
Rv1571	-0.562888	0.00590952	5.04344	0.00147076	211	182	192	109	182	156	Conserved protein
Rv1425	-0.477253	0.00591662	7.70664	0.001474	1363	1036	1217	801	1215	895	Possible triacylglycerol synthase (diacylglycerol acyltransferase)
Rv1725c	-0.809187	0.00596407	4.27714	0.00148731	158	99	120	67	87	85	Conserved hypothetical protein
Rv0314c	0.518722	0.00597763	7.40895	0.00149218	713	628	737	753	1578	1106	Possible conserved membrane protein
Rv1131	-1.88959	0.00597855	8.76409	0.00149389	4667	3627	3975	1201	674	2236	Probable methylcitrate synthase PrpC
Rv2982c	-0.544122	0.00598116	7.53724	0.00149603	1181	966	1130	752	926	824	Probable glycerol-3-phosphate dehydrogenase [NAD(P)+] GpdA2 (NAD(P)H- dependent glycerol-3-phosphate dehydrogenase)
Rv0120c	0.541671	0.00598819	7.45503	0.00149928	715	671	739	810	1686	1085	Probable elongation factor G FusA2 (EF-G)
Rv2591	1.13896	0.0059892	8.48036	0.00150116	1126	1142	1268	3517	2484	2627	PE-PGRS family protein PE_PGRS44
Rv3269	-1.25903	0.0059892	8.3936	0.0015055	3094	1862	2845	535	1766	1684	Conserved protein
Rv3651	-0.871576	0.0059892	6.62884	0.00150468	686	613	655	263	400	582	Conserved hypothetical protein
Rv3910	-0.430536	0.0059892	9.45811	0.00150472	4228	3606	4116	2591	4089	3287	Probable conserved transmembrane protein
Rv0443	-0.496245	0.00599692	7.78687	0.00150893	1400	1168	1274	676	1311	1132	Conserved protein
Rv1793	0.505254	0.00600328	8.061	0.00151202	1049	1041	1186	1226	2372	1736	Putative ESAT-6 like protein EsxN (ESAT-6 like protein 5)
Rv1293	-0.50143	0.00600514	7.81207	0.00151399	1449	1173	1291	877	1311	920	Diaminopimelate decarboxylase LysA (DAP decarboxylase)
Rv0554	0.528	0.00601175	6.17537	0.00152149	332	257	294	346	655	449	Possible peroxidase BpoC (non-haem peroxidase)
Rv0908	-0.502717	0.00601175	7.53723	0.00152127	1141	988	1102	697	1142	748	Probable metal cation transporter ATPase P-type CtpE
Rv2826c	-0.649484	0.00601175	5.74591	0.00152164	345	276	359	208	248	242	Hypothetical protein
Rv3510c	-0.564227	0.00601175	5.57918	0.00152036	283	269	299	148	290	218	Conserved protein
Rv0577	0.609198	0.00603787	7.62515	0.00152975	818	686	838	842	1680	1603	Conserved protein TB27_3
Rv1110	0.472429	0.00605668	8.74063	0.00153698	1849	1590	1876	2020	3210	3090	Probable LYTB-related protein LytB2
Rv2148c	-0.597565	0.00605668	6.29262	0.00153754	539	397	476	310	432	305	Conserved protein
Rv0281	-0.713151	0.00607733	8.25738	0.00154429	2301	1658	1813	1167	1269	1445	Possible S-adenosylmethionine-dependent methyltransferase
Rv3179	-0.815663	0.0060925	4.21815	0.00154966	149	101	115	48	95	92	Conserved protein
Rv2152c	-0.481386	0.0061088	7.79856	0.00155533	1268	1195	1379	852	1192	1034	Probable UDP-N-acetylmuramate-alanine ligase MurC
Rv1454c	0.606649	0.00614773	7.09401	0.00156677	578	489	554	588	1137	1117	Probable quinone reductase Qor (NADPH:quinone reductase) (zeta-crystallin homolog protein)
Rv2140c	0.922862	0.00614971	4.96164	0.0015688	124	104	105	127	345	273	Conserved protein TB18_6
Rv0633c	-0.487815	0.00616004	6.39316	0.00157297	514	419	523	315	474	376	Possible exported protein
Rv2921c	-0.502136	0.00617628	8.01815	0.00158019	1579	1360	1577	806	1700	1179	Probable cell division protein FtsY (SRP receptor) (signal recognition particle receptor)
Rv3755c	-0.454287	0.00617628	7.38875	0.00157886	1086	897	891	593	960	807	Conserved protein
Rv3159c	0.867664	0.00618151	5.8433	0.00158307	187	210	220	400	407	455	PPE family protein PPE53
MTB000080	0.969437	0.00618421	4.52869	0.00158783	91	82	68	155	254	133	Putative small regulatory RNA
Rv1263	-0.535862	0.00618421	5.49355	0.00158838	291	241	260	164	261	191	Probable amidase AmiB2 (aminohydrolase)
Rv2785c	0.490144	0.00618421	8.2363	0.00158623	1481	1107	1155	1466	2616	1867	30S ribosomal protein S15 RpsO
Rv0580c	-0.668292	0.00620808	7.21637	0.00159731	927	773	1070	396	948	676	Conserved protein
Rv2275	-0.596679	0.00620808	6.90352	0.0015976	758	709	675	482	581	521	Conserved hypothetical protein
Rv2934	-0.915222	0.00621549	8.31586	0.00160105	2248	1969	2169	1435	1289	1063	Phenolpthiocerol synthesis type-I polyketide synthase PpsD
Rv1154c	-0.684331	0.0062348	4.92505	0.00160758	205	176	177	118	140	132	Hypothetical protein
Rv0758	0.486531	0.00625559	7.13968	0.0016145	629	518	596	720	1232	821	Possible two component system response sensor kinase membrane associated PhoR
Rv2483c	0.707935	0.00627059	7.15342	0.00162121	513	537	576	878	1357	792	Possible transmembrane phospholipid biosynthesis bifunctional enzyme PlsC: putative L-3-phosphoserine phosphatase (O-phosphoserine phosphohydrolase) (PSP) (pspase) + 1-acyl-SN-glycerol-3-phosphate acyltransferase (1-AGP acyltransferase) (1-AGPAT) (lysophosphatidic acid acyltransferase) (LPAAT)
Rv2798c	-0.563134	0.00627059	5.68024	0.00162149	346	277	287	186	260	244	Conserved hypothetical protein
Rv2671	-0.614806	0.0062926	5.48581	0.00162875	286	263	264	126	267	216	Possible bifunctional enzyme riboflavin biosynthesis protein RibD: diaminohydroxyphosphoribosylaminopyrimidine deaminase (riboflavin-specific deaminase) + 5-amino-6-(5-phosphoribosylamino)uracil reductase (HTP reductase)
Rv2351c	-0.992294	0.00630271	5.0618	0.00163293	285	186	233	65	176	174	Membrane-associated phospholipase C 1 PlcA (MTP40 antigen)
Rv0632c	-0.61496	0.00630317	8.80144	0.00163462	3115	2235	2790	1389	2176	2424	Probable enoyl-CoA hydratase EchA3 (enoyl hydrase) (unsaturated acyl-CoA hydratase) (crotonase)
Rv3846	0.863713	0.00633912	7.46413	0.00164552	665	591	658	756	1510	1848	Superoxide dismutase [FE] SodA
Rv0144	0.577727	0.00636664	8.88399	0.00165425	2096	1826	1747	2831	3769	2812	Probable transcriptional regulatory protein (possibly TetR-family)
Rv0864	0.50433	0.00637601	8.03789	0.0016603	1201	954	1079	1198	2012	1993	Probable molybdenum cofactor biosynthesis protein C 2 MoaC2
Rv2643	0.700818	0.00637601	4.25806	0.00165983	77	61	82	91	180	136	Probable arsenic-transport integral membrane protein ArsC
Rv3735	-0.638506	0.00637601	6.50926	0.00166144	572	480	624	245	576	424	Conserved hypothetical protein
Rv2646	0.64493	0.00638304	4.89733	0.00166487	120	111	115	174	257	181	Probable integrase
Rv3374	1.04965	0.00640231	2.39921	0.00167148	23	15	15	31	51	42	Probable enoyl-CoA hydratase (fragment) EchA18_1 (enoyl hydrase) (unsaturated acyl-CoA hydratase) (crotonase)
Rv1579c	0.949789	0.00640971	3.01472	0.00167501	29	24	31	41	72	73	Probable PhiRv1 phage protein
Rv2548A	-0.533218	0.00641018	6.5868	0.00167673	692	501	512	328	549	443	Conserved protein
Rv0916c	-1.12058	0.00643125	3.20744	0.00168384	73	71	58	17	51	40	PE family protein PE7
Rv0500	-0.5026	0.00643852	6.90225	0.00169405	747	648	684	411	620	624	Probable pyrroline-5-carboxylate reductase ProC (P5CR) (P5C reductase)
Rv1376	0.61661	0.00643852	5.99594	0.00168964	239	246	269	322	615	386	Conserved hypothetical protein
Rv1811	0.832186	0.00643852	6.44542	0.00169536	344	266	354	350	893	776	Possible Mg2+ transport P-type ATPase C MgtC
Rv1840c	0.722154	0.00643852	6.1784	0.00169167	283	262	273	465	503	546	PE-PGRS family protein PE_PGRS34
Rv3121	0.521818	0.00643852	6.62041	0.00169412	414	369	417	451	766	740	Probable cytochrome P450 141 Cyp141
Rv3252c	-1.72506	0.00643852	9.82527	0.0016891	6632	8681	9020	1876	1892	5459	Probable transmembrane alkane 1-monooxygenase AlkB (alkane 1-hydroxylase) (lauric acid omega-hydroxylase) (omega-hydroxylase) (fatty acid omega-hydroxylase) (alkane hydroxylase-rubredoxin)
Rv1759c	0.735565	0.00646492	6.08966	0.00170392	239	253	277	376	489	580	PE-PGRS family protein Wag22
Rv0660c	-0.922108	0.00654558	7.68185	0.00172681	1737	1212	1254	422	1293	937	Possible antitoxin MazE2
Rv1845c	-0.499064	0.00659832	8.08238	0.00174394	1867	1260	1637	956	1641	1183	Possible sensor-transducer protein BlaR
Rv3413c	-0.790872	0.00659832	7.82658	0.00174401	1413	1391	1571	533	1205	1243	Unknown alanine and proline rich protein
Rv2324	-0.793139	0.00661093	4.25382	0.00174898	139	129	101	57	95	86	Probable transcriptional regulatory protein (probably AsnC-family)
Rv2411c	0.43455	0.00661252	7.13398	0.00175105	609	522	638	658	1131	915	Conserved hypothetical protein
Rv0905	-0.651127	0.00668595	7.53427	0.00177216	1288	922	1216	540	914	1025	Possible enoyl-CoA hydratase EchA6 (enoyl hydrase) (unsaturated acyl-CoA hydratase) (crotonase)
Rv2165c	-0.543835	0.00669342	6.8419	0.00177581	707	604	707	459	564	524	Conserved protein
Rv0792c	-0.693486	0.00672734	4.73086	0.00178755	206	139	155	79	159	111	Probable transcriptional regulatory protein (probably GntR-family)
Rv1365c	0.78609	0.00672734	4.64836	0.00178815	99	97	83	141	260	150	Anti-anti-sigma factor RsfA (anti-sigma factor antagonist) (regulator of sigma F A)
Rv0109	0.605841	0.00673836	4.97659	0.00179533	137	110	124	179	240	215	PE-PGRS family protein PE_PGRS1
Rv3392c	-0.563186	0.00673836	6.06114	0.00179468	393	400	388	245	336	316	Cyclopropane-fatty-acyl-phospholipid synthase 1 CmaA1 (cyclopropane fatty acid synthase) (CFA synthase) (cyclopropane mycolic acid synthase 1)
Rv3415c	-0.713246	0.00673836	3.78024	0.00179611	91	81	83	48	72	55	Conserved hypothetical protein
Rv3525c	-0.667486	0.00674073	4.70322	0.00179842	157	135	191	82	142	117	Possible siderophore-binding protein
Rv1102c	0.663139	0.00676724	5.82697	0.00180718	274	190	203	252	500	449	Toxin MazF3
Rv3208A	-0.678259	0.00683832	6.51156	0.00182786	624	484	593	231	519	482	Conserved protein TB9_4
MTB000026	-0.929438	0.00683993	15.9445	0.00183	381195	434001	452238	161451	394476	238433	Ribonuclease P RNA
Rv3678A	0.939286	0.00690322	5.62392	0.00184865	246	121	171	263	399	480	Conserved hypothetical protein
Rv1622c	0.560679	0.00690371	6.08647	0.0018505	274	257	285	370	601	395	Probable integral membrane cytochrome D ubiquinol oxidase (subunit II) CydB (cytochrome BD-I oxidase subunit II)
Rv2951c	0.496993	0.00691508	9.0221	0.00185526	2220	2011	2155	2273	4228	3854	Possible oxidoreductase
Rv0642c	0.495915	0.00691855	9.02324	0.00185792	2383	1903	2130	2273	4240	3846	Methoxy mycolic acid synthase 4 MmaA4 (methyl mycolic acid synthase 4) (MMA4) (hydroxy mycolic acid synthase)
Rv1639c	0.586507	0.00692091	9.12171	0.00186027	2298	2123	2218	3175	5128	3061	Conserved hypothetical membrane protein
Rv1385	1.14627	0.00692659	4.94514	0.00186353	85	102	121	125	384	300	Probable orotidine 5'-phosphate decarboxylase PyrF (OMP decarboxylase) (ompdecase)
Rv0069c	0.616934	0.00696927	6.14018	0.00187674	288	299	249	321	651	492	Probable L-serine dehydratase SdaA (L-serine deaminase) (SDH) (L-SD)
Rv1649	0.536714	0.00702273	5.90096	0.00189289	263	240	222	287	474	427	Probable phenylalanyl-tRNA synthetase, alpha chain PheS
Rv1578c	-0.777431	0.0070367	5.18076	0.00190026	249	181	278	91	223	159	Probable PhiRv1 phage protein
Rv1805c	4.03978	0.0070367	-0.35258	0.00190366	3	0	0	5	17	49	Hypothetical protein
Rv2637	-0.520997	0.0070367	5.38933	0.00190119	261	217	255	145	226	204	Possible transmembrane protein DedA
Rv2999	0.57426	0.0070367	4.75471	0.00190315	110	104	108	135	229	179	Probable conserved lipoprotein LppY
Rv0021c	-0.603545	0.00709078	5.4726	0.00192149	302	233	271	128	284	197	Conserved hypothetical protein
Rv2561	-0.961136	0.00709078	4.54715	0.00192182	222	136	132	57	108	117	Conserved hypothetical protein
Rv1597	-0.510192	0.00710137	7.02436	0.00192646	864	744	669	476	721	593	Hypothetical protein
Rv2425c	-0.550925	0.00711154	7.07575	0.00193098	866	724	799	487	866	513	Conserved hypothetical protein
Rv1992c	0.55926	0.007156	6.42786	0.0019484	365	313	362	365	792	611	Probable metal cation transporter P-type ATPase G CtpG
Rv2618	0.71476	0.007156	4.84346	0.00194558	103	106	116	183	240	178	Conserved hypothetical protein
Rv3694c	0.478322	0.007156	8.43663	0.00194721	1386	1357	1551	1844	2608	2224	Possible conserved transmembrane protein
Rv2191	-0.572073	0.00720425	5.68732	0.00196333	306	294	314	182	253	257	Conserved hypothetical protein
Rv3646c	0.427909	0.00721129	9.88006	0.00196704	4230	3638	4018	4732	7406	5833	DNA topoisomerase I TopA (omega-protein) (relaxing enzyme) (untwisting enzyme) (swivelase) (type I DNA topoisomerase) (nicking-closing enzyme) (TOPO I)
Rv1044	-0.970925	0.00723254	3.38786	0.00197464	68	67	81	22	55	50	Conserved hypothetical protein
Rv0636	0.552331	0.00723859	7.22526	0.00197809	701	539	576	636	1313	1111	(3R)-hydroxyacyl-ACP dehydratase subunit HadB
Rv2394	0.732015	0.00725862	9.36128	0.00198537	2581	2376	2515	4676	5473	3701	Probable gamma-glutamyltranspeptidase precursor GgtB (gamma-glutamyltransferase) (glutamyl transpeptidase)
Rv1721c	-1.20997	0.00727697	2.67542	0.00199299	70	36	41	15	34	21	Possible antitoxin VapB12
Rv2146c	0.490456	0.00727697	7.02624	0.00199401	534	506	565	698	1082	765	Possible conserved transmembrane protein
Rv2271	0.919066	0.00733714	6.53209	0.00201233	327	319	341	364	940	926	Conserved hypothetical protein
Rv1627c	-0.407275	0.00738065	9.02538	0.0020261	3234	2664	2891	1933	3017	2487	Probable nonspecific lipid-transfer protein
Rv3223c	-0.606607	0.00738475	7.73158	0.00202906	1414	1157	1259	903	1018	877	Alternative RNA polymerase sigma-E factor (sigma-24) SigH (RPOE)
Rv0557	-0.5793	0.00741378	7.45442	0.00203888	1054	972	1101	710	996	657	Mannosyltransferase MgtA
Rv2724c	-0.616272	0.00747919	7.15256	0.00205873	1043	718	840	428	716	774	Probable acyl-CoA dehydrogenase FadE20
Rv0399c	0.530709	0.00748607	5.71759	0.00206435	239	173	231	274	439	330	Possible conserved lipoprotein LpqK
Rv1945	-0.805515	0.00748607	3.96281	0.00206256	121	90	93	39	82	77	Conserved hypothetical protein
Rv2585c	-0.48566	0.00749689	8.2987	0.0020692	2203	1620	1669	1174	1717	1464	Possible conserved lipoprotein
Rv0935	0.46462	0.00750133	8.20439	0.00207229	1210	1195	1259	1446	2570	1755	Phosphate-transport integral membrane ABC transporter PstC1
Rv0324	-0.837957	0.00755643	3.94772	0.00209178	113	76	114	47	67	76	Possible transcriptional regulatory protein (possibly ArsR-family)
Rv2697c	-0.573943	0.00755643	7.57391	0.00209096	1396	967	1074	566	1051	999	Probable deoxyuridine 5'-triphosphate nucleotidohydrolase Dut (dUTPase) (dUTP pyrophosphatase) (deoxyuridine 5'-triphosphatase) (dUTP diphosphatase) (deoxyuridine-triphosphatase)
Rv3273	0.525452	0.00755643	9.11477	0.00209316	2214	2078	2457	2385	4850	4007	Probable transmembrane carbonic anhydrase (carbonate dehydratase) (carbonic dehydratase)
Rv0346c	0.541293	0.00758101	9.0631	0.00210374	2050	2185	2246	3032	4263	3250	Possible L-asparagine permease AnsP2 (L-asparagine transport protein)
Rv1401	0.574031	0.00758101	7.05378	0.00210272	508	507	574	793	1068	790	Possible membrane protein
Rv0128	0.639371	0.00761744	4.79992	0.00212023	117	93	117	137	272	174	Probable conserved transmembrane protein
Rv0516c	1.55684	0.00761744	7.40804	0.00212522	595	432	432	604	3228	1994	Possible anti-anti-sigma factor
Rv2056c	1.56783	0.00761744	0.810185	0.00211838	4	3	7	15	18	15	30S ribosomal protein S14 RpsN2
Rv2094c	0.503471	0.00761744	7.98105	0.00212504	1194	822	1118	1145	2225	1677	Sec-independent protein translocase membrane-bound protein TatA
Rv3397c	-0.651178	0.00761744	5.34578	0.00212202	265	242	232	159	186	183	Probable phytoene synthase PhyA
Rv3770B	1.17249	0.00761744	3.84657	0.00212365	66	44	35	67	195	115	Probable remnant of a transposase
Rv2944	0.796929	0.00766953	3.29424	0.00214167	36	31	41	50	88	75	Possible transposase for insertion sequence element IS1533
Rv2037c	-0.659148	0.00773106	5.24134	0.00216077	235	229	228	141	223	135	Conserved transmembrane protein
Rv3830c	-1.19347	0.00785076	2.77088	0.00219618	51	43	58	17	45	17	Transcriptional regulatory protein (probably TetR-family)
Rv1785c	0.700582	0.00787441	5.26732	0.00220476	136	172	136	191	327	292	Probable cytochrome P450 143 Cyp143
MTB000123	-1.02339	0.00793646	2.52495	0.0022276	47	34	38	19	30	17	Putative small regulatory RNA
Rv0157	-0.494813	0.00793646	9.15639	0.00222999	3407	2989	3501	1730	3507	2880	Probable NAD(P) transhydrogenase (subunit beta) PntB [integral membrane protein] (pyridine nucleotide transhydrogenase subunit beta) (nicotinamide nucleotide transhydrogenase subunit beta)
Rv0949	-0.435321	0.00793646	7.67183	0.00222715	1339	1001	1143	736	1126	1020	Probable ATP-dependent DNA helicase II UvrD1
Rv2085	0.729376	0.00793646	4.31406	0.00223003	89	69	69	92	203	137	Conserved hypothetical protein
Rv2625c	1.14997	0.00801631	4.1718	0.00225446	54	42	90	82	224	159	Probable conserved transmembrane alanine and leucine rich protein
Rv0668	0.663494	0.00803264	12.347	0.00226106	19076	18986	22677	31847	44728	30864	DNA-directed RNA polymerase (beta' chain) RpoC (transcriptase beta' chain) (RNA polymerase beta' subunit)_
Rv3750c	0.632506	0.0080494	7.36942	0.00226777	804	519	646	702	1507	1290	Possible excisionase
Rv0126	-0.404712	0.00807012	7.43791	0.00227562	1058	920	938	639	1029	815	Trehalose synthase TreS
Rv3563	-1.26264	0.0080926	5.45976	0.00228397	281	349	371	95	136	275	Probable acyl-CoA dehydrogenase FadE32
Rv2036	1.02147	0.00810648	3.954	0.00229193	63	53	45	66	192	126	Conserved hypothetical protein
Rv3322c	-0.655749	0.00810648	4.34697	0.0022914	141	113	121	57	118	96	Possible methyltransferase
Rv0673	0.754807	0.00811775	6.57697	0.00229713	340	314	429	427	786	884	Possible enoyl-CoA hydratase EchA4 (enoyl hydrase) (unsaturated acyl-CoA hydratase) (crotonase)
Rv3308	0.556078	0.00813291	7.14631	0.00230345	555	553	598	752	1315	801	Probable phosphomannomutase PmmB (phosphomannose mutase)
Rv3549c	-1.19489	0.008147	6.33202	0.00230946	554	641	589	169	268	517	Probable short-chain type dehydrogenase/reductase
Rv1710	-0.521299	0.00814888	6.99949	0.00231203	739	705	789	519	694	533	Possible segregation and condensation protein ScpB
Rv0393	1.36964	0.00816006	2.57333	0.00231723	22	14	18	26	66	75	Conserved 13E12 repeat family protein
Rv3287c	-0.610576	0.00816021	5.77191	0.0023193	367	293	331	180	362	205	Anti-sigma factor RsbW (sigma negative effector)
Rv0072	-0.595949	0.00816144	7.97212	0.00232271	1569	1467	1464	1064	1274	989	Probable glutamine-transport transmembrane protein ABC transporter
Rv1636	-0.656803	0.00816144	7.68141	0.00232575	1502	1107	1192	543	1112	1126	Iron-regulated universal stress protein family protein TB15_3
Rv2331A	-0.84604	0.00816144	4.40546	0.00232526	153	131	129	82	119	63	Hypothetical protein
Rv1901	-0.469562	0.00820289	8.15328	0.0023396	1749	1601	1544	1117	1515	1312	Probable CinA-like protein CinA
Rv1920	-0.48998	0.00820751	5.65793	0.00234296	324	250	304	169	305	233	Probable membrane protein
Rv1786	-0.853581	0.00822358	3.77434	0.00235164	120	73	80	44	75	49	Probable ferredoxin
Rv3709c	-0.514414	0.00822358	8.80104	0.00234969	2752	2405	2643	1833	2270	1952	Aspartokinase Ask (aspartate kinase) [contains: aspartokinase alpha subunit (Ask-alpha)
Rv2158c	0.434538	0.00822596	8.79195	0.00235437	2006	1741	1823	2095	3882	2642	Probable UDP-N-acetylmuramoylalanyl-D-glutamate-2,6-diaminopimelate ligase MurE
Rv1323	0.45042	0.00823866	10.0971	0.00236005	4790	4142	4783	5311	8093	7644	Probable acetyl-CoA acetyltransferase FadA4 (acetoacetyl-CoA thiolase)
Rv2968c	0.768522	0.00824067	6.23826	0.00236268	323	222	307	476	770	411	Probable conserved integral membrane protein
Rv1079	0.894173	0.00832023	7.28592	0.00238782	593	504	580	663	2139	1057	Cystathionine gamma-synthase MetB (CGS) (O-succinylhomoserine [thiol]-lyase)
Rv3168	0.698952	0.00832023	3.82473	0.00238963	55	46	61	75	130	93	Putative aminoglycoside phosphotransferase
Rv0950c	0.8427	0.00834308	7.93004	0.00240035	1049	765	861	976	3072	1830	Conserved hypothetical protein
Rv1569	-0.449476	0.00834308	7.52025	0.00239923	1077	936	1131	584	1130	916	Probable 8-amino-7-oxononanoate synthase BioF1 (AONS) (8-amino-7-ketopelargonate synthase) (7-keto-8-amino-pelargonic acid synthetase) (7-KAP synthetase) (L-alanine--pimelyl CoA ligase)
Rv1843c	0.40985	0.00835418	8.93964	0.00240562	2220	1862	2151	2355	4123	2929	Probable inosine-5'-monophosphate dehydrogenase GuaB1(imp dehydrogenase) (IMPDH) (IMPD)
Rv0578c	0.789375	0.00838364	10.4091	0.00241619	5964	4359	4982	10047	9204	9528	PE-PGRS family protein PE_PGRS7
Rv0256c	0.557958	0.00838512	6.5883	0.00242288	418	350	395	399	869	711	PPE family protein PPE2
Rv0594	-0.720671	0.00838512	5.28251	0.00242083	313	224	207	108	239	165	Mce-family protein Mce2F
Rv2522c	0.492013	0.00838512	7.23746	0.00242226	599	582	682	665	1264	1063	Conserved hypothetical protein
Rv3233c	0.584186	0.00839302	5.66313	0.00242725	216	198	189	288	440	295	Possible triacylglycerol synthase (diacylglycerol acyltransferase)
Rv3702c	0.604831	0.00842516	4.96764	0.00243864	129	113	126	187	247	196	Conserved hypothetical protein
Rv2050	0.83587	0.00844399	6.28277	0.00244829	322	223	319	320	724	752	Conserved protein
Rv2677c	-0.474622	0.00844399	8.27508	0.00244784	1734	1629	1983	1210	1726	1362	Probable protoporphyrinogen oxidase HemY (protoporphyrinogen-IX oxidase) (protoporphyrinogenase) (PPO)
Rv3310	-0.814512	0.00847877	6.5276	0.00246049	566	575	646	256	380	541	Acid phosphatase (acid phosphomonoesterase) (phosphomonoesterase) (glycerophosphatase)
Rv2740	0.559955	0.0084816	6.12731	0.00246342	309	238	299	303	584	537	Epoxide hydrolase
Rv1679	0.473975	0.0085423	7.55238	0.0024853	811	687	832	1052	1422	1136	Possible acyl-CoA dehydrogenase FadE16
Rv3241c	0.566908	0.0085423	7.74288	0.0024844	801	830	945	922	1842	1631	Conserved protein
Rv1851	0.596767	0.00857395	4.33194	0.00249665	91	68	80	102	169	137	Urease accessory protein UreF
MTB000007	1.42002	0.00859561	3.50467	0.00250509	72	21	24	65	138	111	tRNA-Met (CAT)
Rv1826	0.455007	0.00863992	7.66235	0.00252016	873	781	875	876	1795	1327	Probable glycine cleavage system H protein GcvH
Rv3917c	0.497245	0.00864354	8.75425	0.00252336	1927	1579	1826	2497	3114	2707	Probable chromosome partitioning protein ParB
Rv3350c	0.457512	0.00867298	7.3959	0.00253412	686	686	726	816	1254	1175	PPE family protein PPE56
Rv2626c	1.18255	0.00867556	5.5414	0.00253703	140	101	242	205	545	475	Hypoxic response protein 1 Hrp1
Rv0425c	-0.428911	0.00871312	10.1597	0.00255124	6736	6033	6638	4337	6532	5293	Possible metal cation transporting P-type ATPase CtpH
Rv0638	-0.593321	0.00871312	8.92987	0.00255235	3567	2593	2687	1992	2510	1954	Probable preprotein translocase SecE1
Rv1744c	1.71678	0.00876055	2.35054	0.00256842	18	12	11	23	59	85	Probable membrane protein
Rv1733c	1.04096	0.00878758	5.27207	0.00257853	119	90	210	184	425	336	Probable conserved transmembrane protein
Rv2439c	0.660606	0.00885525	7.53385	0.0026006	765	625	769	1017	1960	995	Probable glutamate 5-kinase protein ProB (gamma-glutamyl kinase) (GK)
Rv0223c	0.63607	0.00885592	6.06311	0.002603	277	247	262	274	604	539	Probable aldehyde dehydrogenase
Rv0695	0.64709	0.00886644	8.63988	0.0026083	1509	1537	1619	2660	2936	2478	Conserved hypothetical protein
Rv1244	0.58126	0.0088714	6.72604	0.00261196	408	373	492	503	1039	646	Probable lipoprotein LpqZ
Rv3052c	0.494471	0.00890109	8.50262	0.00262292	1719	1327	1439	1626	2785	2762	Probable NrdI protein
Rv3228	0.451001	0.00891402	6.18331	0.00262895	333	271	305	360	608	438	Conserved hypothetical protein
Rv2767c	1.04225	0.0089268	2.63064	0.00263494	26	19	17	39	50	56	Possible membrane protein
Rv1818c	0.437226	0.00899205	8.41943	0.00265765	1568	1215	1542	1771	2489	2243	PE-PGRS family protein PE_PGRS33
Rv3201c	-0.638383	0.00899205	6.55743	0.00265867	518	546	651	382	458	389	Probable ATP-dependent DNA helicase
Rv3791	0.795424	0.008998	6.16355	0.00266267	274	255	270	312	880	469	Decaprenylphosphoryl-D-2-keto erythro pentose reductase
Rv1613	0.62526	0.0091353	8.58649	0.00270558	1382	1513	1642	2397	2759	2563	Probable tryptophan synthase, alpha subunit TrpA
Rv3817	-0.539156	0.00916349	5.40397	0.00271621	239	245	262	142	256	184	Possible phosphotransferase
Rv0670	-0.615042	0.00916658	8.00161	0.0027194	1752	1262	1667	708	1384	1414	Probable endonuclease IV End (endodeoxyribonuclease IV) (apurinase)
Rv1426c	0.61109	0.00918025	6.82786	0.00272574	447	454	445	474	1132	797	Probable esterase LipO
Rv2422	2.24246	0.00923196	0.904125	0.00274339	2	5	5	11	21	41	Hypothetical protein
Rv0723	0.466621	0.00923818	8.81595	0.00274754	1887	1690	2031	2237	4022	2594	50S ribosomal protein L15 RplO
Rv1452c	1.32339	0.00925374	3.77299	0.00275447	39	41	44	89	99	181	PE-PGRS family protein PE_PGRS28
Rv0628c	-0.417412	0.00930695	7.75849	0.00277494	1319	1032	1326	751	1366	1003	Conserved hypothetical protein
Rv2289	0.489947	0.00930695	7.24754	0.00277465	704	616	561	675	1320	1022	Probable CDP-diacylglycerol pyrophosphatase Cdh (CDP-diacylglycerol diphosphatase) (CDP-diacylglycerol phosphatidylhydrolase)
MTB000036	0.915837	0.00931829	3.23483	0.00278699	34	30	36	41	104	75	tRNA-Gly (GCC)
Rv1632c	-0.529354	0.00931829	6.10973	0.00278773	409	424	379	231	373	343	Hypothetical protein
Rv1947	0.702101	0.00931829	6.43412	0.00278992	372	316	307	427	973	500	Hypothetical protein
Rv2881c	0.581788	0.00931829	7.85173	0.00278298	957	871	929	1438	1919	1281	Probable integral membrane phosphatidate cytidylyltransferase CdsA (CDP-diglyceride synthetase) (CDP-diglyceride pyrophosphorylase) (CDP-diacylglycerol synthase) (CDS) (CTP:phosphatidate cytidylyltransferase) (CDP-DAG synthase) (CDP-DG synthetase)
Rv3098c	0.905628	0.00931829	3.51043	0.00278249	40	36	45	53	99	110	Hypothetical protein
Rv1389	0.768903	0.00939618	7.68289	0.00281558	886	651	777	802	2353	1603	Probable guanylate kinase Gmk
Rv1538c	-0.489039	0.00941663	6.68339	0.00282443	613	564	606	309	624	524	Probable L-aparaginase AnsA
Rv2042c	-0.557882	0.00941663	5.528	0.00282639	321	218	288	143	263	227	Conserved protein
Rv1523	0.464874	0.00946825	6.09108	0.00284425	292	260	297	304	580	452	Probable methyltransferase
Rv3366	0.599416	0.00951765	4.6841	0.00286145	114	95	96	119	211	195	Probable tRNA/rRNA methylase SpoU (tRNA/rRNA methyltransferase)
Rv2365c	-0.617107	0.00963609	5.02585	0.00289946	199	199	188	127	178	126	Conserved hypothetical protein
Rv3553	-1.28	0.00967717	6.32745	0.00291423	551	672	612	157	251	538	Possible oxidoreductase
Rv1963c	-0.809057	0.00967921	5.00419	0.00291725	184	223	220	76	172	164	Probable transcriptional repressor (probably TetR-family) Mce3R
Rv1364c	-0.448355	0.00977559	6.84584	0.00294873	719	621	621	452	645	515	Possible sigma factor regulatory protein
Rv1672c	-0.561978	0.00979198	6.31263	0.00295612	477	442	492	244	406	440	Probable conserved integral membrane transport protein
Rv0506	-0.516258	0.00983594	6.56236	0.00297428	612	507	540	275	563	493	Probable conserved membrane protein MmpS2
Rv1497	-0.445476	0.00983594	8.95396	0.00297293	2699	2769	2986	1786	2743	2455	Probable esterase LipL
Rv2931	-0.571155	0.00987942	9.96952	0.00298989	6623	5273	6072	4152	4742	4392	Phenolpthiocerol synthesis type-I polyketide synthase PpsA
Rv0202c	0.388191	0.0098985	9.45781	0.00299813	3309	2644	3060	3382	5411	4455	Probable conserved transmembrane transport protein MmpL11
Rv3202c	-0.632525	0.00993829	7.47922	0.00301265	1015	1006	1224	706	783	841	Possible ATP-dependent DNA helicase
Rv3641c	-0.846946	0.00999435	5.2729	0.00303213	278	239	231	179	159	136	Possible cell filamentation protein Fic
Rv2879c	-0.549468	0.0100018	7.90826	0.00303689	1788	1223	1288	946	1321	984	Conserved hypothetical protein
Rv2251	0.575285	0.0100107	5.05067	0.00304209	149	129	120	150	298	228	Possible flavoprotein
Rv1462	0.392675	0.0100439	7.94464	0.00305468	1050	964	1130	1204	1930	1516	Conserved hypothetical protein
Rv0298	0.767962	0.0100744	7.46802	0.00306894	866	510	649	825	1380	1699	Hypothetical protein
Rv1655	0.681982	0.0100744	5.39555	0.00306668	152	149	184	261	381	239	Probable acetylornithine aminotransferase ArgD
Rv0332	0.445993	0.0100997	6.2895	0.00307965	374	274	337	362	639	514	Conserved protein
Rv1513	-0.557586	0.0100997	6.60285	0.0030817	719	508	517	333	611	394	Conserved protein
Rv0187	-0.549173	0.0101246	6.48458	0.0030918	530	512	539	282	455	493	Probable O-methyltransferase
Rv2800	-0.408659	0.0101247	6.98714	0.00309435	756	630	756	440	806	587	Possible hydrolase
Rv2792c	-0.623535	0.0101384	8.08458	0.00310107	1652	1480	1793	1180	1278	1091	Possible resolvase
Rv1071c	-0.591043	0.0101391	6.86618	0.00310381	778	635	690	316	651	646	Possible enoyl-CoA hydratase EchA9 (enoyl hydrase) (unsaturated acyl-CoA hydratase) (crotonase)
Rv0308	-0.428285	0.0101508	7.63233	0.00310993	1238	1007	1128	640	1166	1047	Probable conserved integral membrane protein
Rv2403c	0.594188	0.0101685	6.0879	0.00311787	277	240	294	350	675	384	Probable conserved lipoprotein LppR
Rv3431c	0.655242	0.0101753	6.55158	0.00312249	341	377	379	388	940	688	Possible transposase (fragment)
Rv3393	-0.467251	0.0102373	5.83044	0.00314406	372	304	304	199	336	264	Probable nucleoside hydrolase IunH (purine nucleosidase)
Rv3391	-0.57433	0.0103171	6.71018	0.00317112	632	598	625	448	513	436	Possible multi-functional enzyme with acyl-CoA-reductase activity AcrA1
Rv1561	-0.57165	0.0103499	4.60269	0.00318894	146	124	163	83	131	113	Possible toxin VapC11
Rv1934c	1.5196	0.0103499	1.77517	0.00318777	7	12	10	17	35	47	Probable acyl-CoA dehydrogenase FadE17
Rv2031c	0.907958	0.0103499	8.40862	0.00318506	1233	800	1772	1600	3296	3012	Heat shock protein HspX (alpha-crystallin homolog) (14 kDa antigen) (HSP16_3)
Rv1010	0.692379	0.0103861	7.29395	0.00320268	661	527	622	767	1827	885	Probable dimethyladenosine transferase KsgA (S-adenosylmethionine-6-N', N'-adenosyl(rRNA) dimethyltransferase) (16S rRNA dimethylase) (high level kasugamycin resistance protein KsgA) (kasugamycin dimethyltransferase)
Rv3895c	0.538398	0.0103915	6.14139	0.00320693	276	287	291	385	612	408	ESX conserved component EccB2_ ESX-2 type VII secretion system protein_ Probable membrane protein_
Rv2017	-0.833158	0.0104335	4.6069	0.0032225	148	149	174	81	92	129	Transcriptional regulatory protein
Rv2087	-1.64134	0.0104541	0.659179	0.00323147	16	11	12	4	3	7	Conserved hypothetical protein
Rv3605c	0.4477	0.0105318	6.14752	0.00325809	306	278	300	365	526	464	Probable conserved secreted protein
Rv0288	0.52664	0.0105363	8.18416	0.00326473	1356	999	1206	1202	2532	2195	Low molecular weight protein antigen 7 EsxH (10 kDa antigen) (CFP-7) (protein TB10_4)
Rv2485c	0.898627	0.0105363	5.87287	0.003263	173	245	219	291	728	368	Probable carboxylesterase LipQ
Rv1049	-0.83027	0.0105485	3.41432	0.00327114	81	62	67	25	66	45	Probable transcriptional repressor protein
Rv1219c	2.86354	0.0105832	5.87698	0.00328452	92	106	119	1500	1540	273	Probable transcriptional regulatory protein
Rv1586c	0.525226	0.0107512	5.88111	0.00333934	235	201	288	281	495	396	Probable PhiRv1 integrase
Rv0825c	0.517241	0.0107556	5.0754	0.00334719	162	116	135	169	269	226	Conserved protein
Rv2362c	-0.414618	0.0107556	6.4538	0.00334398	522	456	499	333	521	395	Possible DNA repair protein RecO
Rv2803	0.668652	0.0107556	4.40163	0.00334875	79	80	85	99	170	173	Conserved hypothetical protein
Rv0381c	-0.454238	0.0107651	6.06038	0.00335878	396	362	381	252	399	288	Hypothetical protein
Rv1898	0.545863	0.0107651	6.10158	0.0033589	312	224	302	300	569	521	Conserved hypothetical protein
Rv2302	0.654405	0.0107651	6.84876	0.00335973	486	385	481	457	1191	860	Conserved protein
Rv2217	-0.378464	0.0107868	7.56134	0.0033692	1155	976	1019	702	1155	878	Probable lipoate biosynthesis protein B LipB
Rv1681	0.501055	0.0107874	5.7247	0.00337208	221	207	221	259	475	314	Possible molybdopterin biosynthesis protein MoeX
Rv1242	0.606692	0.0108026	4.61382	0.0033849	98	102	90	114	219	169	Possible toxin VapC33_ Contains PIN domain_
Rv1522c	-0.409097	0.0108026	7.99252	0.00338118	1574	1343	1375	957	1379	1282	Probable conserved transmembrane transport protein MmpL12
Rv1558	-0.537833	0.0108026	6.4441	0.00338392	605	443	490	351	493	344	Conserved protein
Rv2018	-0.58909	0.0108517	5.56536	0.00340442	290	272	284	152	228	259	Conserved protein
Rv2650c	-0.543856	0.0108517	6.99057	0.003407	773	705	754	530	602	580	Possible PhiRv2 prophage protein
Rv3020c	1.98293	0.0108517	0.198201	0.00340836	1	4	3	6	18	14	ESAT-6 like protein EsxS
Rv0680c	0.550908	0.010905	5.35513	0.00342933	180	143	169	240	306	262	Probable conserved transmembrane protein
Rv0958	0.438155	0.010905	7.44933	0.00343596	758	707	725	951	1310	1060	Possible magnesium chelatase
Rv1461	0.424165	0.010905	9.26586	0.00343495	2752	2249	2792	2804	4672	4339	Conserved protein
Rv1515c	0.83807	0.010905	4.14037	0.00343118	72	62	60	73	200	134	Conserved hypothetical protein
Rv2305	0.64454	0.0109471	5.52063	0.00345197	160	158	226	210	415	335	Unknown protein
Rv1704c	0.429219	0.011139	7.30029	0.00351524	637	632	716	785	1285	949	Probable D-serine/alanine/glycine transporter protein CycA
Rv3133c	0.523257	0.0111779	6.44391	0.00353031	389	276	410	391	739	614	Two component transcriptional regulatory protein DevR (probably LuxR/UhpA-family)
Rv3559c	-1.39483	0.0111914	5.52127	0.00353735	339	350	398	89	120	331	Probable oxidoreductase
Rv1094	0.538524	0.0113467	12.0054	0.00358928	16585	15805	17583	23757	30524	26103	Possible acyl-[acyl-carrier protein] desaturase DesA2 (acyl-[ACP] desaturase) (stearoyl-ACP desaturase)
Rv0930	0.585628	0.0113838	5.70527	0.00360383	236	192	197	220	444	413	Probable phosphate-transport integral membrane ABC transporter PstA1
Rv2579	-0.56877	0.0113948	5.78029	0.00361015	326	338	316	160	309	286	Possible haloalkane dehalogenase DhaA (1-chlorohexane halidohydrolase)
Rv1025	0.523383	0.0114609	5.62217	0.00363394	216	207	178	236	392	346	Conserved protein
Rv3573c	-0.509877	0.0114971	4.82384	0.00364827	175	150	167	100	152	137	Probable acyl-CoA dehydrogenase FadE34
Rv2051c	-0.421145	0.0115766	9.14664	0.00367787	3195	2901	3510	2077	3088	2867	Polyprenol-monophosphomannose synthase Ppm1
Rv3250c	-1.28066	0.0115766	6.57676	0.00367928	700	632	860	179	296	673	Probable rubredoxin RubB
Rv1644	0.430624	0.0115869	9.19301	0.00368542	2398	2301	2680	3029	4341	3731	Possible 23S rRNA methyltransferase TsnR
Rv3395A	1.05332	0.0115977	2.85812	0.00369174	25	24	24	30	76	73	Probable membrane protein
Rv2632c	0.480123	0.0116344	6.14596	0.00370633	346	249	288	323	629	448	Conserved protein
Rv2156c	0.565136	0.0116377	7.50293	0.00371317	781	679	718	1031	1698	962	Probable phospho-N-acetylmuramoyl-pentappeptidetransferase MurX
Rv2670c	-0.5979	0.0116377	4.39674	0.00371313	126	125	128	65	130	90	Conserved hypothetical protein
Rv1727	1.80116	0.0116553	1.47953	0.0037217	9	3	11	15	31	45	Conserved hypothetical protein
Rv0821c	-0.403695	0.0117593	8.81643	0.00375782	2486	2338	2761	1589	2603	2282	Probable phosphate-transport system transcriptional regulatory protein PhoY2
Rv1194c	-0.484268	0.0118222	8.16773	0.00378689	1960	1469	1571	1175	1593	1204	Conserved protein
Rv3192	1.30659	0.0118222	0.886796	0.00378906	6	4	6	9	20	19	Conserved hypothetical alanine and proline-rich protein
Rv3881c	0.441375	0.0118222	9.7559	0.00378274	3734	3330	3778	3880	6560	6307	Secreted ESX-1 substrate protein B, EspB_ Conserved alanine and glycine rich protein
Rv3887c	0.816327	0.0118222	6.09487	0.00378968	267	219	266	467	722	348	ESX conserved component EccD2_ ESX-2 type VII secretion system protein_ Probable transmembrane protein_
Rv3130c	0.875084	0.0118344	9.91492	0.00379656	3728	2347	4727	4420	11595	6893	Triacylglycerol synthase (diacylglycerol acyltransferase) Tgs1
Rv0992c	-0.518544	0.0118582	6.1124	0.00380714	506	324	396	233	383	339	Conserved hypothetical protein
Rv0082	0.776769	0.0118912	4.05113	0.00382069	68	61	54	114	140	101	Probable oxidoreductase
Rv2288	0.63995	0.0119112	5.18627	0.00383009	181	110	142	186	356	221	Hypothetical protein
Rv1930c	1.3148	0.0119507	1.65081	0.00384575	7	14	8	19	30	31	Conserved hypothetical protein
Rv0454	1.70808	0.0119996	1.16776	0.00386448	7	3	8	11	25	35	Conserved hypothetical protein
Rv0728c	0.643603	0.0120238	3.71365	0.00387525	56	46	50	67	105	97	Possible D-3-phosphoglycerate dehydrogenase SerA2 (phosphoglycerate dehydrogenase) (PGDH)
Rv1156	-0.428126	0.012049	9.36045	0.0038864	3908	3261	3999	2147	3842	3463	Conserved protein
Rv1009	0.515415	0.0120501	8.32909	0.00388975	1386	1190	1352	1404	3257	1956	Probable resuscitation-promoting factor RpfB
Rv3119	0.658996	0.0120672	6.24144	0.00389828	324	252	311	297	721	618	Probable molybdenum cofactor biosynthesis protein E MoaE1 (molybdopterin converting factor large subunit) (molybdopterin [MPT] converting factor, subunit 2)
Rv1623c	0.395164	0.0120723	8.34663	0.00390291	1437	1236	1482	1466	2469	2252	Probable integral membrane cytochrome D ubiquinol oxidase (subunit I) CydA (cytochrome BD-I oxidase subunit I)
Rv0369c	-0.776616	0.0121361	3.18288	0.00392655	58	60	55	25	46	43	Possible membrane oxidoreductase
Rv2219	0.364666	0.0121728	8.1213	0.00394145	1314	1096	1180	1262	2274	1723	Probable conserved transmembrane protein
Rv0186A	0.56365	0.0122548	6.56785	0.00397107	423	317	410	387	847	726	Metallothionein, MymT
Rv3154	0.500183	0.0122682	7.87208	0.00397847	912	915	1054	1273	2025	1314	Probable NADH dehydrogenase I (chain J) NuoJ (NADH-ubiquinone oxidoreductase chain J)
Rv0500A	-0.55871	0.0123451	7.91892	0.00400647	1779	1285	1281	686	1458	1236	Conserved protein
Rv3891c	0.987695	0.0123658	6.02312	0.00401627	272	198	213	251	629	747	Possible ESAT-6 like protein EsxD
Rv3125c	0.633538	0.0124331	4.77275	0.00404121	117	84	121	138	206	218	PPE family protein PPE49
Rv0800	-0.465582	0.0124661	5.9376	0.00405504	346	328	379	203	347	313	Probable aminopeptidase PepC
Rv2738c	0.572363	0.012503	4.90814	0.00407017	121	107	131	164	268	174	Conserved hypothetical protein
Rv0155	-0.642093	0.0125085	6.85471	0.00407506	687	679	743	361	516	669	Probable NAD(P) transhydrogenase (subunit alpha) PntAa [first part
Rv3697A	-1.15624	0.0125131	4.24469	0.00407969	201	103	130	31	94	103	Possible antitoxin VapB48
Rv3318	0.47455	0.0125316	7.21562	0.00408882	604	563	681	628	1285	1038	Probable succinate dehydrogenase (flavoprotein subunit) SdhA (succinic dehydrogenase)
Rv3766	-0.659357	0.0125328	6.20923	0.00409236	546	400	426	196	381	423	Hypothetical protein
Rv3092c	-0.649287	0.0126553	9.01193	0.0041355	3107	3161	3186	2067	2127	2483	Probable conserved integral membrane protein
Rv0054	0.385272	0.0126742	7.242	0.00414482	688	601	647	678	1160	1029	Single-strand binding protein Ssb (helix-destabilizing protein)
Rv3908	0.376283	0.0126957	7.3551	0.004155	769	626	709	763	1361	978	Possible mutator protein MutT4
Rv3865	0.676372	0.0127697	7.69011	0.0041824	952	658	800	976	1474	1938	ESX-1 secretion-associated protein EspF
Rv2710	-0.822176	0.0128034	9.90477	0.00419664	6434	5388	6848	2248	4506	5825	RNA polymerase sigma factor SigB
Rv2331	-0.830357	0.012874	5.52156	0.00422299	436	239	250	165	258	151	Hypothetical protein
Rv1273c	-0.533855	0.0129391	5.67198	0.00424755	300	303	289	204	280	209	Probable drugs-transport transmembrane ATP-binding protein ABC transporter
Rv1193	0.425001	0.012962	7.67073	0.00425834	874	799	897	876	1807	1300	Probable fatty-acid-CoA ligase FadD36 (fatty-acid-CoA synthetase) (fatty-acid-CoA synthase)
Rv3582c	0.419168	0.012962	9.90877	0.00426153	4412	3493	4305	5011	7596	5640	4-diphosphocytidyl-2C-methyl-D-erythritol synthase IspD (MEP cytidylyltransferase) (MCT)
MTB000053	3.43901	0.0130523	3.13833	0.00429446	30	8	8	63	131	457	Putative small regulatory RNA
Rv1529	-0.444007	0.0130973	5.79483	0.00431492	351	276	323	187	352	254	Probable fatty-acid-AMP ligase FadD24 (fatty-acid-AMP synthetase) (fatty-acid-AMP synthase)
Rv2402	0.363632	0.0130973	7.36419	0.00431577	768	636	720	813	1226	1027	Conserved protein
Rv0199	-0.583919	0.0131105	6.05385	0.00432667	413	363	411	208	316	380	Probable conserved membrane protein
Rv3924c	-0.483936	0.0131105	6.59049	0.00432436	693	476	513	360	562	420	50S ribosomal protein L34 RpmH
Rv0980c	1.49322	0.0131244	3.58978	0.00433452	38	29	38	51	122	199	PE-PGRS family protein PE_PGRS18
Rv2244	0.619138	0.0131388	10.12	0.00434254	4307	3902	5007	6567	7247	8563	Meromycolate extension acyl carrier protein AcpM
Rv1860	0.61757	0.0131489	7.37322	0.00434915	728	613	621	653	1489	1387	Alanine and proline rich secreted protein Apa (fibronectin attachment protein) (immunogenic protein MPT32) (antigen MPT-32) (45-kDa glycoprotein) (45/47 kDa antigen)
Rv1641	0.757127	0.0132151	10.4097	0.00437433	4784	4842	5666	5829	10802	13845	Probable initiation factor if-3 InfC
Rv2322c	-0.668259	0.0132922	3.53174	0.00440318	79	61	71	42	56	51	Probable ornithine aminotransferase (N-terminus part) RocD1 (ornithine--oxo-acid aminotransferase)
Rv0761c	0.684888	0.0133078	8.34644	0.00441163	1240	1152	1353	1239	3455	2591	Possible zinc-containing alcohol dehydrogenase NAD dependent AdhB
Rv2195	0.384941	0.0133716	10.0472	0.00443612	4794	4134	4610	5101	8637	6292	Probable rieske iron-sulfur protein QcrA
Rv3128c	1.20479	0.0134135	1.34385	0.00445335	12	6	6	17	25	20	Conserved hypothetical protein
Rv2118c	-0.404912	0.0134165	6.75923	0.00445769	607	548	669	385	624	543	RNA methyltransferase
Rv3114	1.02946	0.0135657	1.72462	0.00451065	14	8	11	18	31	28	Conserved hypothetical protein
Rv1958c	1.66896	0.0135822	1.62885	0.00451953	9	8	7	16	28	55	Hypothetical protein
Rv1531	-0.692403	0.0135939	5.73778	0.0045268	401	318	288	134	358	234	Conserved protein
Rv2464c	0.424114	0.0137014	5.97905	0.004566	272	241	281	323	482	393	Possible DNA glycosylase
Rv3132c	0.389404	0.0137186	7.2627	0.00457513	695	584	686	667	1290	985	Two component sensor histidine kinase DevS
Rv1261c	0.629822	0.0137457	6.27965	0.00458762	305	302	307	320	648	672	Conserved protein
Rv2588c	0.354441	0.0137518	7.9028	0.00459307	1106	903	1092	1098	1824	1550	Probable conserved membrane protein secretion factor YajC
Rv1929c	-0.620655	0.0137632	6.09413	0.00460028	472	336	435	279	399	237	Conserved hypothetical protein
Rv0333	-0.537142	0.0138238	5.47874	0.00462742	282	242	265	125	283	219	Unknown protein
Rv1264	-0.453291	0.0138238	8.86477	0.00462479	2847	2376	2772	1949	2494	2032	Adenylyl cyclase (ATP pyrophosphate-lyase) (adenylate cyclase)
MTB000125	1.22469	0.0138346	4.78825	0.00463449	148	59	78	130	436	203	Putative small regulatory RNA
Rv2327	-0.380319	0.0138549	8.19373	0.00464736	1650	1444	1800	1121	1741	1357	Conserved protein
Rv2349c	-0.529611	0.0138549	6.67729	0.00464858	730	502	589	292	637	514	Probable phospholipase C 3 PlcC
Rv3623	0.55595	0.0138549	6.45391	0.00465162	364	317	381	358	865	598	Probable conserved lipoprotein LpqG
Rv1101c	0.450306	0.0138811	7.03737	0.00466388	558	518	568	548	1146	896	Conserved membrane protein
Rv2229c	0.569682	0.013901	5.87534	0.00467402	253	206	249	263	602	356	Conserved protein
Rv3606c	0.459537	0.0139832	6.1871	0.00470514	310	273	322	401	531	462	2-amino-4-hydroxy-6-hydroxymethyldihydropteridine pyrophosphokinase FolK (7,8-dihydro-6-hydroxymethylpterin-pyrophosphokinase) (HPPK) (6-hydroxymethyl-7,8-dihydropterin pyrophosphokinase) (PPPK) (2-amino-4-hydroxy-6-hydroxymethyldihydropteridine diphosphokinase) (7,8-dihydro-6-hydroxymethylpterin-diphosphokinase) (6-hydroxymethyl-7,8-dihydropterin diphosphokinase)
Rv0367c	-0.567204	0.0140216	4.68967	0.00472156	142	153	162	95	138	113	Hypothetical protein
Rv0466	-0.345796	0.0140765	7.90607	0.00474356	1420	1194	1341	917	1458	1129	Conserved protein
Rv1258c	-0.57117	0.0140906	4.51158	0.00475187	132	136	138	76	140	94	Probable conserved integral membrane transport protein
Rv2566	-0.374699	0.0140906	6.97572	0.00475532	741	634	723	437	808	596	Long conserved protein
Rv1174c	0.453828	0.0140908	9.52441	0.0047589	3130	2886	3194	4137	5227	4615	Low molecular weight T-cell antigen TB8_4
Rv0483	-0.441907	0.0141279	10.1128	0.00477702	7458	5323	6225	3594	6667	5619	Probable conserved lipoprotein LprQ
Rv3770A	1.05978	0.0141279	1.53025	0.00477845	11	9	8	15	27	26	Probable remnant of a transposase
Rv0095c	-1.14854	0.0143492	2.47045	0.00485689	54	28	42	10	26	28	Conserved hypothetical protein
Rv3744	-0.46736	0.0143566	5.32266	0.00486296	261	204	222	152	220	185	Metal sensor transcriptional regulator (ArsR-SmtB family)
Rv2559c	-0.43551	0.0144835	5.76107	0.00490955	339	294	288	197	308	261	Conserved hypothetical alanine leucine valine rich protein
Rv0902c	-0.377605	0.0145759	7.23056	0.00494448	873	765	866	507	898	784	Two component sensor histidine kinase PrrB
Rv1659	0.512174	0.0146312	6.12146	0.00497054	285	255	314	347	652	395	Probable argininosuccinate lyase ArgH
Rv3537	-0.766189	0.0146312	6.12184	0.00496863	522	365	449	193	289	428	Probable dehydrogenase
Rv2260	0.368606	0.0146959	7.28974	0.00499618	666	639	706	737	1212	984	Conserved hypothetical protein
Rv2601A	0.790394	0.014713	5.07828	0.00500564	142	93	149	136	373	264	Possible antitoxin VapB41
Rv1189	-0.739483	0.0147217	4.2725	0.00501227	155	116	99	64	116	69	Possible alternative RNA polymerase sigma factor SigI
Rv1866	0.49744	0.014773	6.054	0.0050334	248	285	286	309	559	441	Conserved protein
Rv2157c	0.512526	0.0148443	7.55263	0.00506141	750	713	834	1079	1605	1021	Probable UDP-N-acetylmuramoylalanyl-D-glutamyl-2,6-diaminopimelate-D-alanyl-D-alanyl ligase MurF
Rv2551c	0.588534	0.0148632	6.14413	0.00507155	267	262	311	448	565	407	Conserved hypothetical protein
Rv1954A	0.499506	0.0149496	6.29098	0.00510475	325	294	346	326	653	587	Hypothetical protein
MTB000113	0.914328	0.0149905	4.28357	0.00512536	108	44	66	126	196	123	Putative small regulatory RNA
Rv2034	1.04675	0.0149905	2.00638	0.00512615	13	12	15	19	50	29	ArsR repressor protein
Rv1948c	-1.07317	0.0150199	3.24266	0.00514368	80	70	55	16	49	50	Hypothetical protein
Rv2818c	0.649432	0.0150199	5.11796	0.00514008	143	134	130	144	366	237	Hypothetical protein
Rv3210c	-0.46626	0.0150369	6.18793	0.00515326	418	397	433	292	426	301	Conserved protein
Rv2831	0.500081	0.0150676	6.70377	0.00516754	427	366	497	448	850	779	Probable enoyl-CoA hydratase EchA16 (enoyl hydrase) (unsaturated acyl-CoA hydratase) (crotonase)
Rv2835c	-0.868664	0.0151056	4.27197	0.00518432	124	123	126	86	68	81	Probable Sn-glycerol-3-phosphate transport integral membrane protein ABC transporter UgpA
Rv0400c	-0.470692	0.0151649	7.81084	0.00520846	1373	1137	1368	651	1422	1168	Acyl-CoA dehydrogenase FadE7
Rv0932c	-0.473516	0.0153071	10.7795	0.00526109	12257	8518	9863	6666	9099	8527	Periplasmic phosphate-binding lipoprotein PstS2 (PBP-2) (PstS2)
Rv3778c	-0.53862	0.0153257	8.63462	0.0052713	2657	2106	2257	1355	2794	1487	Possible aminotransferase
Rv0584	0.499163	0.0153345	5.85636	0.00527815	242	230	237	290	410	431	Possible conserved exported protein
Rv3712	0.507562	0.015396	5.93338	0.00530315	251	246	250	329	538	341	Possible ligase
Rv0604	0.506634	0.0154088	5.61628	0.00531138	242	168	196	222	386	364	Probable conserved lipoprotein LpqO
Rv0775	-0.432173	0.0154178	6.32007	0.00531833	537	387	439	306	468	357	Conserved hypothetical protein
Rv0046c	0.662805	0.0154354	8.48625	0.00533592	1376	1294	1508	2589	2641	2089	myo-inositol-1-phosphate synthase Ino1 (inositol 1-phosphate synthetase) (D-glucose 6-phosphate cycloaldolase) (glucose 6-phosphate cyclase) (glucocycloaldolase)
Rv1421	-0.422744	0.0154354	6.74386	0.00533548	649	537	627	428	647	450	Conserved protein
Rv2742c	0.564131	0.0154354	5.09644	0.00533049	136	137	137	157	262	271	Conserved hypothetical arginine rich protein
Rv2468c	0.493002	0.0154844	7.7057	0.00535673	831	810	933	852	1865	1494	Conserved protein
Rv0373c	0.739	0.0155212	4.8958	0.00537333	128	98	113	141	352	175	Probable carbon monoxyde dehydrogenase (large chain)
Rv0250c	0.495715	0.0155634	7.46377	0.0053918	694	688	791	906	1209	1317	Conserved protein
Rv0841	1.86218	0.0156346	0.345577	0.00542037	3	6	1	12	15	11	Probable conserved transmembrane protein
Rv2568c	0.529704	0.0157155	4.76814	0.00545232	116	111	104	123	224	196	Conserved hypothetical protein
Rv1946c	1.12901	0.0157544	2.34323	0.00546972	15	13	22	24	46	57	Possible lipoprotein
Rv0397A	-0.46932	0.0158429	5.78784	0.00550833	374	273	311	174	351	262	Conserved protein
Rv1648	0.598919	0.0158429	5.70073	0.00550776	202	173	248	271	510	295	Probable transmembrane protein
Rv1427c	0.433848	0.0158712	7.07067	0.00552214	605	499	592	569	1219	856	Possible long-chain-fatty-acid--CoA ligase FadD12 (fatty-acid-CoA synthetase) (fatty-acid-CoA synthase)
Rv1092c	-0.711434	0.0159072	6.74969	0.00554256	796	548	686	304	466	658	Probable pantothenate kinase CoaA (pantothenic acid kinase)
Rv3783	-0.378406	0.0159072	6.91851	0.00553868	735	629	655	422	783	563	Probable O-antigen/lipopolysaccharide transport integral membrane protein ABC transporter RfbD
Rv2170	-0.852696	0.0159949	3.75895	0.00557713	107	79	85	27	84	65	GCN5-related N-acetyltransferase
Rv2380c	-0.460556	0.0161704	7.06539	0.00564233	797	764	739	429	913	589	Peptide synthetase MbtE (peptide synthase)
Rv0211	-0.456502	0.0162816	9.09765	0.00568518	3877	2545	3080	1790	3541	2533	Probable iron-regulated phosphoenolpyruvate carboxykinase [GTP] PckA (phosphoenolpyruvate carboxylase) (PEPCK)(pep carboxykinase)
Rv0260c	-1.32513	0.0163341	0.742549	0.00570991	12	14	11	6	6	4	Possible transcriptional regulatory protein
Rv1690	0.590308	0.0163341	5.68804	0.00571165	188	213	216	214	474	382	Probable lipoprotein LprJ
Rv2477c	-0.355091	0.0164829	9.16427	0.00576777	3534	2876	3101	2198	3314	2804	Probable macrolide-transport ATP-binding protein ABC transporter
Rv2335	-0.420271	0.0164909	7.86557	0.00577467	1360	1209	1370	973	1327	997	Probable serine acetyltransferase CysE (sat)
Rv1086	-0.419854	0.0165433	6.87419	0.00579716	807	550	647	402	696	583	Short (C15) chain Z-isoprenyl diphosphate synthase (Z-FPP synthase) (Z-farnesyl diphosphate synthase) (Z-FPP synthetase) (Z-farnesyl diphosphate synthetase) (geranyltranstransferase) (farnesyl pyrophosphate synthetase)
Rv2830c	-0.832053	0.0165608	5.43825	0.00580741	392	190	302	101	241	216	Possible antitoxin VapB22
Rv3245c	-0.375335	0.01657	9.19605	0.00581475	3193	3127	3433	2146	3660	2729	Two component sensory transduction histidine kinase MtrB
Rv1187	-0.599413	0.01661	6.87916	0.00583292	897	534	734	329	652	634	Probable pyrroline-5-carboxylate dehydrogenase RocA
Rv0637	0.410705	0.0166314	7.23822	0.00584457	735	550	640	655	1328	947	(3R)-hydroxyacyl-ACP dehydratase subunit HadC
Rv0944	-0.935679	0.0166481	3.90723	0.00585461	125	101	77	66	67	46	Possible formamidopyrimidine-DNA glycosylase (FAPY-DNA glycosylase)
MTB000129	-0.79077	0.0169091	4.80812	0.00595059	174	172	185	131	137	86	Putative small regulatory RNA
Rv3335c	-0.510153	0.0169144	6.47031	0.00595666	486	484	573	369	479	366	Probable conserved integral membrane protein
Rv0754	0.581587	0.0169843	4.27975	0.0059855	93	59	82	94	161	138	PE-PGRS family protein PE_PGRS11
Rv2587c	0.49492	0.017002	9.53509	0.00599599	3046	2810	3309	4391	5104	4742	Probable protein-export membrane protein SecD
Rv0790c	0.699923	0.0170258	4.06629	0.0060086	76	44	76	87	161	108	Hypothetical protein
Rv1595	-0.516645	0.0171248	10.5242	0.00605209	8807	8037	8949	6253	7967	5838	Probable L-aspartate oxidase NadB
Rv3011c	0.505254	0.0171248	6.96174	0.00605069	506	452	580	513	1174	844	Probable glutamyl-tRNA(GLN) amidotransferase (subunit A) GatA (Glu-ADT subunit A)
Rv0171	0.459428	0.0171338	9.17444	0.0060595	2600	2218	2372	2369	5432	3815	Mce-family protein Mce1C
Rv1926c	0.829548	0.017231	6.37535	0.00609819	295	286	335	307	807	838	Immunogenic protein Mpt63 (antigen Mpt63/MPB63) (16 kDa immunoprotective extracellular protein)
Rv1977	-0.381809	0.0172363	6.18894	0.00610434	432	385	399	260	429	365	Conserved protein
Rv0225	-0.439285	0.0172806	7.88147	0.00612435	1491	1264	1263	899	1524	950	Possible conserved protein
Rv0531	-0.416006	0.0172931	6.43147	0.00613305	537	428	496	316	561	367	Possible conserved membrane protein
Rv0166	0.583135	0.0173051	9.37402	0.00614164	2756	2720	2456	4156	5693	3536	Probable fatty-acid-CoA ligase FadD5 (fatty-acid-CoA synthetase) (fatty-acid-CoA synthase)
Rv1046c	-0.355503	0.0173999	7.07557	0.00617961	829	659	749	466	828	686	Hypothetical protein
Rv0033	2.42423	0.017416	0.427909	0.00618967	6	1	2	5	35	22	Probable acyl carrier protein AcpA (ACP)
Rv2344c	-0.405147	0.0174308	7.50009	0.00619927	1145	922	982	730	1089	769	Probable deoxyguanosine triphosphate triphosphohydrolase Dgt (dGTPase) (dGTP triphosphohydrolase)
Rv0592	-0.650086	0.0174451	3.60126	0.0062087	84	59	81	35	71	55	Mce-family protein Mce2D
Rv3882c	-0.351819	0.0174663	8.33263	0.00622057	1808	1701	1808	1165	1869	1672	ESX conserved component EccE1_ ESX-1 type VII secretion system protein_ Possible membrane protein_
Rv1821	-0.35911	0.0174675	9.88839	0.00623405	5737	4792	5190	3568	5434	4730	Possible preprotein translocase ATPase SecA2
Rv2687c	-0.629275	0.0174675	4.09204	0.00623302	121	93	95	57	80	88	Antibiotic-transport integral membrane leucine and valine rich protein ABC transporter
Rv3418c	0.928003	0.0174675	7.00791	0.00623114	519	393	463	450	1400	1373	10 kDa chaperonin GroES (protein CPN10) (protein GroES) (BCG-a heat shock protein) (10 kDa antigen)
Rv2373c	0.3942	0.0175223	8.51016	0.00626232	1623	1397	1635	1933	2891	2045	Probable chaperone protein DnaJ2
Rv3790	0.460531	0.0175223	5.72566	0.00625835	237	208	215	225	435	378	Decaprenylphosphoryl-beta-D-ribose 2'-oxidase
Rv2179c	0.641124	0.0176372	3.51961	0.00630779	48	36	50	58	105	74	Conserved hypothetical protein
Rv0087	0.762704	0.0176962	4.18	0.00633327	74	55	73	126	167	99	Possible formate hydrogenase HycE (FHL)
Rv2769c	0.684545	0.0177133	4.09367	0.00634382	56	70	71	82	138	137	PE family protein PE27
Rv3311	-0.414783	0.0177652	6.82743	0.0063668	625	609	684	374	660	600	Conserved protein
Rv1923	-0.330372	0.0178663	8.07372	0.00640751	1579	1308	1537	954	1680	1355	Probable lipase LipD
Rv0883c	-0.675269	0.0178881	7.4751	0.00641993	991	1088	1220	468	876	1059	Conserved hypothetical protein
Rv3027c	0.521158	0.0178881	5.39699	0.00642423	181	150	180	247	297	278	GCN5-related N-acetyltransferase
Rv1275	0.515006	0.017896	7.11977	0.0064315	583	507	617	569	1386	905	Possible lipoprotein LprC
Rv3242c	-0.526097	0.0179266	4.40409	0.00644699	135	109	126	80	124	86	Conserved hypothetical protein
Rv2683	-0.455031	0.0181049	5.55633	0.00651562	267	265	269	182	253	221	Conserved protein
Rv1809	0.983671	0.0181529	6.31117	0.0065374	293	225	320	279	865	882	PPE family protein PPE33
Rv2064	-0.378485	0.0182485	7.08712	0.00657638	810	715	743	473	902	619	Precorrin-3B synthase CobG
Rv1084	-0.338632	0.0182726	7.09625	0.00659416	783	694	770	521	828	654	Conserved protein
Rv3283	0.452034	0.0182726	9.06161	0.00659181	2409	1850	2465	2417	3896	4060	Probable thiosulfate sulfurtransferase SseA (rhodanese) (thiosulfate cyanide transsulfurase) (thiosulfate thiotransferase)
Rv3203	0.461139	0.018297	5.38399	0.00660748	203	149	171	192	367	259	Possible lipase LipV
MTB000105	1.07961	0.0184407	2.39556	0.00666398	16	22	15	22	57	51	Putative small regulatory RNA
Rv2657c	0.7082	0.018463	4.58826	0.00667663	108	76	93	123	269	135	Probable PhiRv2 prophage protein
Rv0485	-0.444028	0.0184655	8.95956	0.00668651	3144	2480	2898	2052	2958	2003	Possible transcriptional regulatory protein
Rv0876c	-0.370743	0.0184655	8.26912	0.00668675	1837	1444	1874	1064	1815	1619	Possible conserved transmembrane protein
Rv0392c	-0.381541	0.0184974	6.46572	0.00670686	532	457	482	349	498	420	Probable membrane NADH dehydrogenase NdhA
Rv3794	0.529329	0.0184974	8.47959	0.0067075	1344	1340	1667	1509	3563	2311	Integral membrane indolylacetylinositol arabinosyltransferase EmbA (arabinosylindolylacetylinositol synthase)
Rv3482c	0.41081	0.0185418	6.48803	0.00672822	377	367	394	408	780	541	Probable conserved membrane protein
Rv3256c	-0.511967	0.0185857	7.28188	0.00674877	884	841	989	636	944	579	Conserved protein
Rv3109	0.592758	0.0186003	4.05264	0.00675868	69	63	63	93	121	118	Probable molybdenum cofactor biosynthesis protein A MoaA1
Rv1686c	0.927755	0.0187032	3.78216	0.00680072	67	33	51	65	175	91	Probable conserved integral membrane protein ABC transporter
Rv3076	-0.769403	0.0188057	4.67319	0.00684271	238	134	134	72	158	100	Conserved hypothetical protein
Rv0616A	-0.533151	0.0189016	5.23033	0.00688229	248	168	254	121	234	166	Possible antitoxin VapB29
Rv1703c	-0.417111	0.0189319	8.07176	0.00689804	1769	1324	1479	847	1801	1294	Probable catechol-O-methyltransferase
Rv3760	-0.596317	0.0189794	5.98981	0.00692005	381	338	433	162	377	346	Possible conserved membrane protein
Rv1719	-0.476992	0.0190019	5.23685	0.00693298	214	201	232	142	194	186	Probable transcriptional regulatory protein
Rv0350	0.661849	0.0190083	9.61063	0.00694007	3163	2598	3351	3216	6107	7620	Probable chaperone protein DnaK (heat shock protein 70) (heat shock 70 kDa protein) (HSP70)
Rv0180c	-0.346117	0.0190358	6.7557	0.00695485	623	546	612	384	653	548	Probable conserved transmembrane protein
Rv2645	0.499685	0.0191276	4.77499	0.00699312	133	93	112	127	218	194	Hypothetical protein
Rv3788	0.540675	0.0191388	4.6947	0.007002	104	100	110	116	246	163	Hypothetical protein
Rv0491	-0.385018	0.019314	7.17461	0.0070709	815	793	798	559	788	720	Two component sensory transduction protein RegX3 (transcriptional regulatory protein) (probably LuxR-family)
Rv3526	-0.446127	0.0193297	7.08774	0.00708147	929	648	762	472	714	737	Oxygenase component of 3-ketosteroid-9-alpha-hydroxylase KshA
Rv2228c	0.53475	0.0193365	6.57926	0.00708878	435	352	379	439	990	544	Multifunctional protein_ Has RNASE H, alpha-ribazole phosphatase, and acid phosphatase activities_
Rv2147c	-0.585033	0.019506	9.10279	0.00716063	3396	3024	3425	1636	2599	3333	Conserved hypothetical protein
Rv3690	0.405252	0.019506	5.44715	0.00715928	195	165	194	202	353	276	Probable conserved membrane protein
Rv2303c	0.848989	0.0195832	3.57076	0.00719382	53	39	37	60	89	118	Probable antibiotic-resistance protein
Rv0553	-0.522874	0.0195847	4.79819	0.00719926	153	146	191	91	165	128	Probable muconate cycloisomerase MenC (cis,cis-muconate lactonizing enzyme) (MLE)
Rv2151c	-0.335103	0.0196539	7.04412	0.00722959	751	671	742	503	787	642	Possible cell division protein FtsQ
Rv2852c	-0.444436	0.0197426	8.34042	0.00726711	1945	1593	2009	1366	1646	1494	Probable malate:quinone oxidoreductase Mqo (malate dehydrogenase [acceptor])
Rv1559	0.372583	0.0198339	9.11646	0.00730566	2479	2253	2397	2882	4318	3167	Probable threonine dehydratase IlvA
MTB000134	0.970372	0.0199946	1.92394	0.0073842	15	14	10	18	40	30	Putative small regulatory RNA
Rv0899	-0.496025	0.0199946	5.54009	0.00738475	343	225	251	155	287	210	Outer membrane protein A OmpA
Rv2672	-0.443158	0.0199946	7.23983	0.00737293	817	805	960	491	842	822	Possible secreted protease
Rv2765	0.871585	0.0199946	3.44574	0.00737959	44	33	41	43	104	107	Probable alanine rich hydrolase
Rv2815c	-2.09517	0.0200008	0.428524	0.00739202	22	14	7	4	6	1	Probable transposase
Rv2410c	0.496689	0.0200293	5.79653	0.00740754	224	233	228	248	525	340	Conserved protein
Rv3809c	-0.516573	0.0200427	6.80431	0.00741748	720	572	655	482	517	521	UDP-galactopyranose mutase Glf (UDP-GALP mutase) (NAD+-flavin adenine dinucleotide-requiring enzyme)
Rv3058c	0.368462	0.0201574	7.12518	0.00746497	640	576	577	719	1054	826	Possible transcriptional regulatory protein (probably TetR-family)
Rv0356c	0.649538	0.0201684	5.06932	0.00747677	156	121	119	133	347	245	Conserved protein
Rv1976c	-0.526619	0.0201684	5.48284	0.00747907	268	225	298	126	269	234	Conserved hypothetical protein
Rv2629	-0.363761	0.0201705	7.96431	0.00748488	1604	1182	1381	869	1456	1320	Conserved protein
Rv3384c	-0.58243	0.0202716	4.79386	0.00752743	175	146	173	112	166	98	Possible toxin VapC46_ Contains PIN domain_
Rv0272c	0.531946	0.0203249	5.97206	0.00755228	287	208	274	265	498	507	Unknown protein
Rv2917	0.596049	0.0203358	4.2294	0.0075614	76	64	84	83	184	122	Conserved hypothetical alanine and arginine rich protein
Rv1718	-0.495506	0.0204431	5.87056	0.00760638	389	288	338	249	321	237	Conserved hypothetical protein
Rv2070c	0.830206	0.0204857	4.31727	0.00762732	77	57	89	78	237	152	Precorrin-6X reductase CobK
Rv0896	-0.467048	0.020648	10.2251	0.0076929	7673	5614	7467	3998	6227	6630	Probable citrate synthase I GltA2
Rv1504c	-0.502865	0.0207511	4.84555	0.00774163	177	174	150	96	172	131	Conserved hypothetical protein
Rv2163c	-0.423338	0.0207511	7.95933	0.007737	1421	1321	1471	775	1442	1388	Probable penicillin-binding membrane protein PbpB
Rv1083	0.71633	0.0207772	4.02381	0.00775653	82	53	54	69	167	119	Conserved hypothetical protein
Rv2669	0.945827	0.0207981	3.22324	0.00776951	39	27	33	44	126	58	GCN5-related N-acetyltransferase
Rv1300	0.46291	0.0208118	8.65472	0.00778493	1886	1457	1702	2391	3097	2232	Probable HemK protein homolog HemK
Rv3492c	0.54472	0.0208118	5.30473	0.007785	184	139	159	160	379	275	Conserved hypothetical Mce associated protein
Rv2607	-0.729486	0.0208331	3.58288	0.00780334	88	56	86	30	70	57	Probable pyridoxamine 5'-phosphate oxidase PdxH (PNP/PMP oxidase) (pyridoxinephosphate oxidase) (PNPOX) (pyridoxine 5'-phosphate oxidase)
Rv2943A	1.46616	0.0208331	0.597901	0.00780084	2	6	5	9	16	15	Possible transposase
Rv0234c	-0.409105	0.0208529	7.86678	0.00781595	1301	1269	1357	808	1250	1288	Succinate-semialdehyde dehydrogenase [NADP+] dependent (SSDH) GabD1
Rv2407	0.710323	0.0208658	3.37387	0.00782597	53	32	35	49	98	74	Conserved hypothetical protein
Rv2461c	0.489163	0.0209065	8.42278	0.00784645	1535	1182	1536	1362	2957	2624	Probable ATP-dependent CLP protease proteolytic subunit 1 ClpP1 (endopeptidase CLP)
Rv1103c	0.777736	0.0209101	5.57838	0.00785299	208	153	175	206	364	508	Possible antitoxin MazE3
Rv0010c	-0.416508	0.0210289	6.33976	0.00790286	530	411	428	327	455	365	#N/A
Rv1252c	-0.673957	0.0210337	5.6049	0.0079099	289	277	334	134	222	298	Probable lipoprotein LprE
Rv1619	-0.414453	0.0212776	5.92662	0.0080069	352	317	357	224	392	259	Conserved membrane protein
Rv0847	-0.553028	0.0213682	5.62367	0.00804631	279	239	365	162	254	256	Probable lipoprotein LpqS
Rv1331	-0.620462	0.021385	7.81661	0.00806327	1964	981	1309	658	1298	1098	Conserved hypothetical protein
Rv2957	0.464742	0.021385	6.88536	0.00805841	506	449	511	708	859	695	Possible glycosyl transferase
Rv1810	0.981499	0.0214119	7.93204	0.00808296	855	748	940	827	2624	2930	Conserved protein
Rv3729	0.492072	0.0214119	6.45661	0.00808409	383	358	338	512	720	482	Possible transferase
Rv3341	0.536266	0.0214595	6.78382	0.0081074	471	399	463	715	835	619	Probable homoserine O-acetyltransferase MetA (homoserine O-trans-acetylase) (homoserine transacetylase) (HTA)
Rv0376c	-0.617009	0.02151	4.12379	0.00813185	111	92	111	55	81	97	Conserved hypothetical protein
Rv3763	0.576914	0.0215156	8.73264	0.0081393	1953	1477	1670	1624	4484	3047	19 kDa lipoprotein antigen precursor LpqH
Rv3669	-0.410718	0.021548	6.59651	0.00815693	592	528	512	322	545	525	Probable conserved transmembrane protein
Rv1830	-0.330722	0.021656	8.2868	0.00820318	1767	1590	1760	1238	1811	1509	Conserved hypothetical protein
Rv2389c	0.543273	0.0216654	6.06644	0.00821216	368	205	260	304	595	457	Probable resuscitation-promoting factor RpfD
Rv1732c	0.487065	0.0218191	7.52451	0.00827583	741	704	831	805	1350	1489	Conserved protein
Rv2910c	-0.999675	0.0218735	4.72205	0.00830191	299	125	161	72	174	79	Conserved hypothetical protein
Rv1302	0.704272	0.0219418	7.2432	0.00833328	587	536	607	1104	1374	751	Probable undecapaprenyl-phosphate alpha-N-acetylglucosaminyltransferase Rfe (UDP-GlcNAc transferase)
Rv0344c	-0.723917	0.0221571	3.4013	0.0084261	69	51	81	28	56	53	Probable lipoprotein LpqJ
Rv3671c	0.310512	0.0221571	7.95656	0.00842298	1163	1011	1086	1131	1952	1502	Membrane-associated serine protease
Rv0994	-0.384243	0.0222694	9.08257	0.00847433	3141	2747	3179	2234	3181	2351	Probable molybdopterin biosynthesis protein MoeA1
Rv3569c	0.431837	0.0222929	6.26929	0.00848883	360	299	309	434	571	458	4,9-DHSA hydrolase
Rv1423	0.339626	0.022307	6.8636	0.00849975	509	476	526	558	889	709	Probable transcriptional regulatory protein WhiA
Rv0071	-0.693325	0.0223381	3.35082	0.00851718	68	58	60	41	44	45	Possible maturase
Rv1132	-0.549042	0.022343	7.9785	0.00852458	1702	1289	1492	767	1210	1527	Conserved membrane protein
Rv0259c	-0.877475	0.0223549	2.41423	0.00853469	34	40	31	14	24	26	Conserved hypothetical protein
Rv1396c	0.623966	0.0223795	9.64097	0.00854965	3245	3042	3144	5660	5216	5103	PE-PGRS family protein PE_PGRS25
Rv3440c	-0.532797	0.0224038	4.64054	0.00856453	169	132	136	101	140	99	Hypothetical protein
Rv1791	0.472347	0.02258	7.68046	0.0086375	869	833	840	1050	1346	1562	PE family protein PE19
Rv0507	-0.359014	0.0225814	7.55589	0.00864366	1225	938	967	727	1122	882	Probable conserved transmembrane transport protein MmpL2
Rv0121c	-0.538969	0.0226146	4.53806	0.00867967	153	124	129	91	111	112	Conserved protein
Rv0534c	0.408134	0.0226146	5.63722	0.00869015	231	197	203	244	415	290	1,4-dihydroxy-2-naphthoate octaprenyltransferase MenA (DHNA-octaprenyltransferase)
Rv0919	1.33475	0.0226146	2.9133	0.00868866	31	24	16	31	74	110	GCN5-related N-acetyltransferase
Rv1640c	0.399907	0.0226146	6.36126	0.00867665	409	319	324	360	689	528	Lysyl-tRNA synthetase 2 LysX
Rv1760	0.608049	0.0226146	4.61465	0.00866819	112	101	80	105	229	175	Possible triacylglycerol synthase (diacylglycerol acyltransferase)
Rv1857	0.444248	0.0226146	7.73106	0.00868831	971	818	874	1243	1447	1327	Probable molybdate-binding lipoprotein ModA
Rv3356c	-0.372459	0.0226348	7.07739	0.00870353	745	685	820	456	801	714	Probable bifunctional protein FolD: methylenetetrahydrofolate dehydrogenase + methenyltetrahydrofolate cyclohydrolase
Rv0295c	-0.372933	0.0227064	7.37709	0.00873669	1003	855	905	679	1004	718	Conserved protein
Rv0549c	-0.54218	0.0227262	4.32117	0.00874996	148	95	113	68	115	90	Possible toxin VapC3
Rv3157	0.492423	0.0227315	9.35041	0.00875769	2503	2622	2932	3785	5373	3568	Probable NADH dehydrogenase I (chain M) NUOK (NADH-ubiquinone oxidoreductase chain M)
Rv0035	1.10393	0.0227895	4.7236	0.00878571	88	94	85	88	368	263	Probable fatty-acid-CoA ligase FadD34 (fatty-acid-CoA synthetase) (fatty-acid-CoA synthase)
Rv1803c	0.524341	0.0229265	5.45874	0.00885256	194	159	182	205	312	359	PE-PGRS family protein PE_PGRS32
Rv3105c	0.410823	0.0229265	7.68227	0.00885562	943	799	863	985	1392	1517	Probable peptide chain release factor 2 PrfB (RF-2)
Rv3296	-0.439561	0.0229265	8.53978	0.00885113	2233	1926	2183	1617	1905	1657	Probable ATP-dependent helicase Lhr (large helicase-related protein)
Rv3696c	0.408484	0.0229718	7.08477	0.00887884	611	536	577	555	1096	979	Probable glycerol kinase GlpK (ATP:glycerol 3-phosphotransferase) (glycerokinase) (GK)
Rv0263c	0.799942	0.0230004	6.43884	0.00889564	360	286	324	300	968	789	Conserved hypothetical protein
Rv0343	-0.351479	0.0232845	6.33927	0.00901128	482	403	451	313	494	373	Isoniazid inductible gene protein IniC
Rv2691	-0.445672	0.0234987	6.6214	0.00910004	644	485	551	423	544	413	TRK system potassium uptake protein CeoB
Rv1819c	0.688289	0.0236633	6.72187	0.00916968	417	412	391	383	1037	931	Probable drug-transport transmembrane ATP-binding protein ABC transporter BacA
Rv2154c	-0.384758	0.0237155	8.9576	0.00919579	2710	2567	3042	2015	2738	2334	FtsW-like protein FtsW
Rv1978	-0.702583	0.0237196	5.31817	0.00920332	298	205	244	121	163	244	Conserved protein
Rv3716c	-0.338847	0.0237506	7.40944	0.00922125	931	846	1020	629	992	867	Conserved protein
Rv1312	0.349533	0.0238659	7.49979	0.00928188	875	722	749	924	1384	1046	Conserved hypothetical secreted protein
Rv2272	0.67619	0.0238659	5.8061	0.00928384	223	199	230	207	622	417	Probable conserved transmembrane protein
Rv2725c	0.326571	0.0238659	8.70662	0.00927884	1897	1636	1922	1841	3431	2546	Probable GTP-binding protein HflX
Rv0456c	0.893104	0.0239772	3.53945	0.0093331	37	42	46	46	107	120	enoyl-CoA hydratase EchA2 (enoyl hydrase) (unsaturated acyl-CoA hydratase) (crotonase)
Rv2321c	-0.72808	0.0240111	2.65645	0.00935224	39	34	44	21	29	29	Probable ornithine aminotransferase (C-terminus part) RocD2 (ornithine--oxo-acid aminotransferase)
Rv0028	0.621772	0.0241646	3.40496	0.00941806	45	32	48	51	91	75	Conserved hypothetical protein
Rv2698	-0.69168	0.0243382	5.01778	0.00949177	266	169	183	82	230	132	Probable conserved alanine rich transmembrane protein
Rv2186c	-0.556105	0.0245719	5.90368	0.00958902	465	316	300	178	332	316	Conserved hypothetical protein
Rv0013	0.372735	0.0247942	6.62677	0.00968197	444	402	419	520	712	604	#N/A
Rv0342	-0.356684	0.0248013	6.64137	0.00969091	629	498	526	393	584	470	Isoniazid inductible gene protein IniA
Rv1175c	0.30832	0.0248531	7.99106	0.00971732	1251	1012	1086	1150	1959	1578	Probable NADPH dependent 2,4-dienoyl-CoA reductase FadH (2,4-dienoyl coenzyme A reductase) (4-enoyl-CoA reductase)
Rv2029c	0.990149	0.0248939	3.49992	0.00973947	39	31	50	42	148	95	6-phosphofructokinase PfkB (phosphohexokinase) (phosphofructokinase)
Rv1190	0.761691	0.0249468	3.11973	0.00976638	25	37	36	45	78	62	Conserved hypothetical protein
Rv3323c	-0.677892	0.0251374	4.76754	0.00984724	236	151	132	85	167	108	Probable MoaD-MoaE fusion protein MoaX
Rv1265	-0.403486	0.0253187	8.54151	0.00992456	1923	2081	2263	1315	2070	1958	Unknown protein
Rv2038c	-0.575644	0.0255841	3.98779	0.0100408	93	94	93	64	86	62	Probable sugar-transport ATP-binding protein ABC transporter
Rv2492	-1.09374	0.0255841	2.86297	0.0100413	72	45	41	16	25	46	Hypothetical protein
Rv2039c	-0.678893	0.0255864	3.62706	0.0100486	83	71	71	54	63	43	Probable sugar-transport integral membrane protein ABC transporter
Rv1541c	-0.730041	0.0256213	3.9433	0.0100687	95	95	101	35	80	90	Possible lipoprotein LprI
MTB000159	0.577678	0.0256579	6.54183	0.0100895	429	321	364	632	731	507	Putative small regulatory RNA
Rv2789c	-0.38458	0.0257687	8.23561	0.0101394	1667	1547	1822	1262	1679	1358	Probable acyl-CoA dehydrogenase FadE21
MTB000126	0.866204	0.0257831	6.77888	0.0101563	478	368	358	372	1344	1000	Putative small regulatory RNA
Rv0835	-0.447906	0.0257831	5.05258	0.0101632	202	190	174	113	187	168	Possible lipoprotein LpqQ
Rv3848	-0.585073	0.0257831	6.55685	0.0101644	664	530	503	340	651	319	Probable conserved transmembrane protein
Rv0348	0.926102	0.0257971	3.44274	0.0101763	41	37	38	39	133	94	Possible transcriptional regulatory protein
Rv1956	0.825101	0.0260301	3.61904	0.0102747	59	27	55	55	121	101	Possible antitoxin HigA
Rv2712c	0.434414	0.0260591	5.13744	0.0102943	159	143	139	182	285	206	Hypothetical protein
Rv3280	0.361475	0.0260591	9.03284	0.0102991	2359	2081	2318	2442	3632	3692	Probable propionyl-CoA carboxylase beta chain 5 AccD5 (pccase) (propanoyl-CoA:carbon dioxide ligase)
Rv0078B	-0.855711	0.0261048	6.30398	0.0103302	840	333	488	220	349	416	Conserved protein
Rv0894	-0.964709	0.0261048	3.35963	0.0103256	70	91	53	25	42	56	Possible transcriptional regulatory protein (possibly LuxR-family)
Rv2090	1.01503	0.0262237	4.50562	0.0103837	82	74	77	96	178	302	Probable 5'-3' exonuclease
Rv2839c	0.458553	0.0263497	10.7997	0.0104402	7435	6807	8070	10466	12496	10846	Probable translation initiation factor if-2 InfB
Rv1533	-0.506652	0.0264187	8.58412	0.0104741	2303	2120	2262	1733	1826	1649	Conserved protein
Rv1838c	-0.630648	0.0264549	4.58313	0.010495	179	111	155	61	141	126	Possible toxin VapC13
Rv1234	-0.498652	0.0264707	6.94775	0.0105079	781	586	796	370	651	725	Probable transmembrane protein
Rv1211	-0.441417	0.0265266	9.25798	0.0105383	4170	2877	3477	1852	3705	3321	Conserved protein
Rv1743	-0.31316	0.0265266	7.74135	0.0105433	1206	1080	1197	848	1299	1007	Probable transmembrane serine/threonine-protein kinase E PknE (protein kinase E) (STPK E)
Rv0184	0.347142	0.0266375	7.46986	0.0106006	743	734	819	848	1283	1150	Conserved hypothetical protein
Rv3740c	-0.526549	0.0266375	6.19756	0.0106006	416	427	444	221	371	433	Possible triacylglycerol synthase (diacylglycerol acyltransferase)
Rv0255c	0.516088	0.0266815	6.26151	0.0106248	324	301	314	361	787	420	Probable cobyric acid synthase CobQ1
Rv3749c	0.3864	0.0266889	6.18901	0.0106344	355	292	286	376	556	436	Conserved hypothetical protein
Rv0713	0.570447	0.0267424	6.15603	0.0106624	284	301	275	281	735	485	Probable conserved transmembrane protein
Rv1474c	-0.590163	0.0267985	5.48291	0.0106914	299	260	245	162	306	151	Probable transcriptional regulatory protein
Rv2533c	0.443979	0.0269478	7.1289	0.0107577	631	506	617	837	1020	804	N utilization substance protein NusB (NusB protein)
Rv1170	0.380192	0.0270031	5.95272	0.0107865	276	251	263	316	443	396	N-acetyl-1-D-myo-inosityl-2-amino-2-deoxy-alpha-D-glucopyranoside deacetylase MshB (GlcNAc-Ins deacetylase)
Rv0645c	-0.491583	0.0270219	5.80682	0.0108133	424	283	278	196	307	274	Methoxy mycolic acid synthase 1 MmaA1 (methyl mycolic acid synthase 1) (MMA1) (hydroxy mycolic acid synthase)
Rv2125	-0.378491	0.0270219	8.04788	0.0108139	1580	1320	1513	1131	1429	1214	Conserved hypothetical protein
Rv2306A	0.835959	0.0270219	3.32589	0.0108141	50	37	26	44	107	76	Possible conserved membrane protein
Rv0170	0.370489	0.0272572	7.84102	0.0109151	1035	913	999	933	1983	1499	Mce-family protein Mce1B
Rv2002	0.55206	0.0272609	5.40735	0.0109233	183	150	183	168	434	284	Possible 20-beta-hydroxysteroid dehydrogenase FabG3 (cortisone reductase) ((R)-20-hydroxysteroid dehydrogenase)
Rv0979c	0.959832	0.0272718	1.712	0.0109345	11	10	12	15	28	33	Hypothetical protein
Rv0186	-0.385518	0.0272728	8.95521	0.0109485	2800	2642	2849	2094	2794	2188	Probable beta-glucosidase BglS (gentiobiase) (cellobiase) (beta-D-glucoside glucohydrolase)
Rv2703	0.35638	0.0272728	9.95709	0.0109449	4701	3886	4274	4431	7239	6953	RNA polymerase sigma factor SigA (sigma-A)
Rv3332	0.351957	0.0275551	9.00296	0.0110687	2432	2034	2173	2302	4499	2956	Probable N-acetylglucosamine-6-phosphate deacetylase NagA (GlcNAc 6-P deacetylase)
Rv1039c	0.972866	0.0276863	1.79292	0.011142	17	10	9	17	31	32	PPE family protein PPE15
Rv1685c	0.762028	0.0276863	3.63657	0.0111384	42	55	44	50	125	100	Conserved hypothetical protein
Rv3195	-0.577258	0.0276863	5.22949	0.0111389	254	199	211	171	171	159	Conserved hypothetical protein
Rv1887	-0.42159	0.0276948	9.93937	0.0111523	6104	5195	5353	4149	5674	4048	Hypothetical protein
Rv0429c	-0.55549	0.0276952	5.62647	0.0111594	338	244	301	135	265	292	Probable polypeptide deformylase Def (PDF) (formylmethionine deformylase)
Rv3519	-0.356325	0.0280425	8.13872	0.0113063	1659	1386	1624	986	1557	1576	Unknown protein
Rv1874	-0.406011	0.0281024	5.41335	0.0113375	251	222	243	144	239	229	Unknown protein
Rv3839	0.881932	0.0282752	2.57837	0.0114142	24	21	19	23	63	53	Conserved hypothetical protein
Rv3315c	-0.560769	0.0283433	3.84938	0.0114488	100	70	85	57	79	58	Probable cytidine deaminase Cdd (cytidine aminohydrolase) (cytidine nucleoside deaminase)
Rv1724c	-0.570249	0.0283756	4.06551	0.0114689	108	91	96	71	91	63	Hypothetical protein
Rv0480c	0.391712	0.0285296	5.30259	0.0115382	176	162	165	177	323	250	Possible amidohydrolase
Rv0390	-0.444109	0.028557	5.98869	0.0115564	384	341	354	262	388	249	Conserved protein
MTB000063	0.515772	0.028796	5.25554	0.0116603	200	122	152	194	349	220	Putative small regulatory RNA
Rv2426c	0.324025	0.0292076	6.77848	0.0118342	513	438	483	494	808	726	Conserved hypothetical protein
Rv0615	-0.39202	0.0293003	5.26178	0.0118791	214	203	223	143	219	187	Probable integral membrane protein
Rv1520	-0.586814	0.0294694	5.18367	0.011955	290	177	198	121	243	137	Probable sugar transferase
Rv1965	-0.992541	0.0295264	2.56452	0.0119855	33	44	44	16	20	34	Conserved hypothetical integral membrane protein YrbE3B
Rv3248c	-0.635672	0.0296079	10.6231	0.0120259	8999	9533	10197	4674	6921	9821	Probable adenosylhomocysteinase SahH (S-adenosyl-L-homocysteine hydrolase) (adohcyase)
Rv3365c	0.430294	0.0298851	8.68516	0.0121459	1749	1613	1825	2381	3262	2194	Conserved protein
Rv2101	-0.335832	0.0301187	9.09873	0.0122484	3123	2848	3014	1865	3691	2656	Probable helicase HelZ
Rv1288	-0.456991	0.030156	4.60584	0.0122785	143	142	131	87	147	108	Conserved protein
Rv1677	0.348843	0.030156	7.71526	0.0122742	1006	822	897	1087	1666	1155	Probable conserved lipoprotein DsbF
Rv1911c	-0.349602	0.0301571	7.32036	0.0122865	1049	807	797	601	976	758	Probable lipoprotein LppC
Rv0407	-0.390887	0.0301788	7.17748	0.0123029	831	750	843	468	814	827	F420-dependent glucose-6-phosphate dehydrogenase Fgd1
MTB000102	0.965876	0.0301966	2.56039	0.0123251	29	22	13	28	68	43	Putative small regulatory RNA
Rv0995	0.415332	0.0301966	6.54009	0.0123246	436	354	386	526	728	511	Ribosomal-protein-alanine acetyltransferase RimJ (acetylating enzyme for N-terminal of ribosomal protein S5)
Rv0731c	0.758125	0.0302433	4.56877	0.0123517	94	81	93	87	217	235	Possible S-adenosylmethionine-dependent methyltransferase
Rv1130	-1.52915	0.030247	9.14434	0.0123758	5106	4348	4662	1848	856	3618	Possible methylcitrate dehydratase PrpD
Rv1236	0.439239	0.030247	5.08837	0.0123753	143	135	149	154	306	203	Probable sugar-transport integral membrane protein ABC transporter SugA
Rv3689	0.362667	0.030247	7.80166	0.0123741	935	905	1037	936	1771	1528	Probable conserved transmembrane protein
Rv1943c	0.49715	0.0303596	4.30079	0.0124294	94	72	76	93	148	145	Possible antitoxin MazE5
Rv2273	0.567265	0.0304102	3.48809	0.0124723	46	41	47	49	97	81	Probable conserved transmembrane protein
Rv3036c	0.467674	0.0304102	6.26679	0.0124695	360	279	316	424	502	553	Probable conserved secreted protein TB22_2
Rv3890c	0.563777	0.0304102	6.17653	0.0124729	344	239	298	271	680	568	ESAT-6 like protein EsxC (ESAT-6 like protein 11)
Rv1674c	-0.838082	0.0304339	2.67767	0.0125053	42	33	48	23	23	32	Probable transcriptional regulatory protein
Rv3349c	0.759448	0.0304339	2.68851	0.0124942	22	23	27	27	65	49	Probable transposase
Rv3429	-0.530757	0.0304339	8.70634	0.0125027	3214	2075	2194	1514	1902	2274	PPE family protein PPE59
Rv2409c	0.522625	0.0304539	6.01143	0.0125211	272	256	258	340	634	333	Conserved protein
Rv3672c	0.311766	0.0306623	7.7864	0.0126144	1021	859	1020	1082	1556	1385	Conserved hypothetical protein
Rv0277c	0.47041	0.0306768	6.14567	0.012628	344	247	296	282	590	539	Possible toxin VapC25_ Contains PIN domain_
Rv1489	0.432479	0.0307176	5.78188	0.0126525	272	188	235	304	428	317	Conserved protein
Rv1912c	-0.569473	0.0310012	5.92813	0.0127847	352	339	397	163	319	370	Possible oxidoreductase FadB5
Rv2052c	-0.332418	0.0310012	8.70063	0.0127839	2245	2022	2582	1557	2438	2103	Conserved protein
Rv3469c	0.691053	0.0313411	3.57579	0.0129327	51	54	34	61	112	77	Probable 4-hydroxy-2-oxovalerate aldolase MhpE (HOA)
Rv0007	0.347348	0.0314244	8.5223	0.0129749	1676	1429	1670	1877	2471	2402	#N/A
Rv2418c	0.491477	0.0314714	6.17877	0.01301	383	252	273	319	700	440	Sugar octanoyltransferase OctT
Rv3607c	0.416795	0.0314714	5.84542	0.0130051	271	211	244	296	391	400	Probable dihydroneopterin aldolase FolB (DHNA)
Rv1184c	0.451751	0.0314836	8.54716	0.0130228	1675	1523	1483	2272	2788	2062	Possible exported protein
Rv0083	0.81059	0.0315613	4.85087	0.0130695	122	105	91	208	305	138	Probable oxidoreductase
Rv0413	-0.307913	0.0315613	6.61871	0.0130707	556	497	544	365	609	484	Possible mutator protein MutT3 (7,8-dihydro-8-oxoguanine-triphosphatase) (8-oxo-dGTPase) (dGTP pyrophosphohydrolase)
MTB000049	-1.36794	0.0318021	2.87449	0.0131783	113	49	34	15	43	21	tRNA-Ser (GCT)
Rv2605c	0.299414	0.031828	7.43696	0.013197	862	678	750	770	1332	1084	Probable acyl-CoA thioesterase II TesB2 (TEII)
Rv0379	0.581811	0.0318351	6.6977	0.0132162	544	310	418	407	941	832	Possible protein transport protein SecE2
Rv2381c	0.45552	0.0318351	5.5115	0.0132237	223	162	188	216	426	257	Polyketide synthetase MbtD (polyketide synthase)
Rv3889c	0.49898	0.0318351	5.35705	0.0132165	187	149	171	159	380	293	ESX-2 secretion-associated protein EspG2
Rv1407	-0.339923	0.03198	6.22241	0.0132918	444	365	422	262	491	353	Probable Fmu protein (sun protein)
Rv0068	0.618838	0.0319855	4.31183	0.0133021	66	75	93	109	140	153	Probable oxidoreductase
Rv0104	0.556387	0.0322205	4.05819	0.0134078	66	69	64	95	143	94	Conserved hypothetical protein
Rv0593	-0.638266	0.0322562	3.60182	0.0134307	75	83	65	33	71	58	Possible Mce-family lipoprotein LprL (Mce-family lipoprotein Mce2E)
Rv0040c	-0.384881	0.0324495	8.89194	0.0135193	2795	2481	2654	1543	2667	2738	Secreted proline rich protein Mtc28 (proline rich 28 kDa antigen)
Rv2047c	0.473092	0.0324763	8.4884	0.0135465	1439	1407	1618	2239	2599	2030	Conserved hypothetical protein
Rv3589	0.370661	0.0324763	6.66275	0.0135466	410	419	476	445	842	634	Probable adenine glycosylase MutY
Rv1199c	2.51365	0.0325404	1.4738	0.0135877	4	9	4	12	31	109	Possible transposase
Rv1865c	-0.45752	0.0325404	4.96698	0.0135896	199	162	178	92	208	151	Probable short-chain type dehydrogenase
Rv1374c	-0.633813	0.0326351	3.74619	0.0136452	105	76	67	38	74	67	Hypothetical protein
Rv3884c	0.418203	0.0326351	7.21027	0.0136453	641	585	649	576	1284	1054	ESX conserved component EccA2_ ESX-2 type VII secretion system protein_ Probable CbxX/CfqX family protein_
Rv0743c	0.453201	0.0326494	4.57714	0.0136594	118	88	92	119	178	161	Hypothetical protein
Rv0266c	0.34125	0.032698	7.03938	0.0136879	577	517	613	680	995	753	Probable 5-oxoprolinase OplA (5-oxo-L-prolinase) (pyroglutamase) (5-OPASE)
Rv0190	-0.356313	0.032789	7.13622	0.0137342	748	709	871	564	817	655	Conserved protein
Rv0951	-0.399007	0.0330304	9.15576	0.0138435	3542	2833	3215	1751	3397	3238	Probable succinyl-CoA synthetase (beta chain) SucC (SCS-beta)
Rv3124	0.51969	0.0330791	4.26626	0.0138721	88	66	80	93	138	149	Transcriptional regulatory protein MoaR1
Rv3230c	-1.135	0.0331578	7.14645	0.0139134	1135	922	983	820	648	266	Hypothetical oxidoreductase
Rv0498	0.569356	0.0331663	6.18531	0.0139252	277	300	298	361	777	383	Conserved hypothetical protein
Rv3108	0.99199	0.0332131	1.73479	0.0139531	12	9	12	18	24	36	Hypothetical protein
Rv3720	-0.299888	0.0332607	7.97036	0.0139814	1533	1245	1300	891	1586	1279	Possible fatty acid synthase
Rv0410c	-0.465683	0.0333525	8.04618	0.0140283	1610	1370	1558	1217	1316	1117	Serine/threonine-protein kinase PknG (protein kinase G) (STPK G)
Rv1018c	0.325883	0.0335721	7.93497	0.014129	1064	989	1142	1252	1768	1455	Probable UDP-N-acetylglucosamine pyrophosphorylase GlmU
Rv3303c	-0.337	0.0336633	7.38806	0.0141841	943	872	930	697	992	752	NAD(P)H quinone reductase LpdA
Rv3309c	0.572674	0.0336633	3.88407	0.0141786	64	55	58	59	133	112	Probable uracil phosphoribosyltransferase Upp (UMP pyrophosphorylase) (uprtase) (UMP diphosphorylase)
Rv3488	-0.551307	0.0338051	4.31468	0.0142523	146	90	118	81	107	81	Conserved hypothetical protein
Rv2187	0.438119	0.0338107	7.86241	0.0142631	990	904	1028	892	2018	1728	Long-chain-fatty-acid-CoA ligase FadD15 (fatty-acid-CoA synthetase) (fatty-acid-CoA synthase)
Rv2923c	0.505388	0.0339049	5.34354	0.0143113	203	123	182	178	382	258	Conserved protein
Rv3851	-0.563184	0.0339966	4.52112	0.0143585	173	120	118	90	136	86	Possible membrane protein
Rv2768c	0.472313	0.0340586	5.22343	0.0143931	140	144	183	163	328	245	PPE family protein PPE43
Rv2316	-0.71437	0.034171	2.73856	0.0144491	48	33	42	27	29	28	Probable sugar-transport integral membrane protein ABC transporter UspA
Rv2777c	-0.32383	0.0343203	7.54892	0.0145208	1077	972	1007	775	1068	890	Conserved hypothetical protein
Rv1936	-0.554871	0.0343794	4.30026	0.0145543	101	123	125	66	101	99	Possible monooxygenase
Rv2299c	0.498925	0.0344287	7.81506	0.0145838	954	850	965	836	2238	1605	Probable chaperone protein HtpG (heat shock protein) (HSP90 family protein) (high temperature protein G)
Rv0739	0.599356	0.0344817	4.02849	0.0146234	75	58	59	105	134	91	Conserved hypothetical protein
Rv3568c	0.378522	0.0344817	6.56012	0.0146177	410	365	431	519	670	565	3,4-DHSA dioxygenase
Rv2520c	-1.14957	0.0346419	3.87886	0.0147086	135	79	119	19	68	106	Possible conserved membrane protein
Rv2541	0.421333	0.0346419	5.37168	0.0147004	195	151	179	171	335	297	Hypothetical alanine rich protein
Rv0819	-0.34383	0.0347346	6.81481	0.0147566	658	584	606	471	649	514	GCN5-related N-acetyltransferase, MshD
Rv2606c	-0.410047	0.0347762	7.97789	0.0147829	1513	1259	1487	750	1499	1453	Possible pyridoxine biosynthesis protein SnzP
Rv2129c	0.360248	0.0348128	6.10189	0.0148108	298	261	330	297	548	450	Probable oxidoreductase
Rv3919c	0.544945	0.0348128	8.27986	0.0148158	1254	1152	1365	2136	2047	1885	Probable glucose-inhibited division protein B Gid
Rv0764c	0.440945	0.0348155	4.96123	0.0148256	146	120	126	132	282	197	Cytochrome P450 51 Cyp51 (CYPL1) (P450-L1A1) (sterol 14-alpha demethylase) (lanosterol 14-alpha demethylase) (P450-14DM)
Rv0404	-0.385499	0.0351129	6.67826	0.0149659	696	522	510	345	667	486	Fatty-acid-AMP ligase FadD30 (fatty-acid-AMP synthetase) (fatty-acid-AMP synthase)
Rv0544c	0.443541	0.0351129	5.84243	0.0149697	279	196	247	320	473	312	Possible conserved transmembrane protein
Rv2307c	-0.470385	0.0352665	5.40855	0.015044	276	225	232	152	293	163	Conserved hypothetical protein
Rv0735	0.504838	0.0353853	4.46598	0.0151123	100	83	88	108	211	123	Probable alternative RNA polymerase sigma factor SigL
Rv1247c	0.635547	0.0353853	4.15721	0.0151064	93	49	73	75	161	140	Antitoxin RelB
Rv0254c	0.854992	0.0354185	4.59332	0.0151353	105	77	83	123	340	124	Probable bifunctional cobalamin biosynthesis protein CobU: cobinamide kinase + cobinamide phosphate guanylyltransferase
Rv2961	-0.772401	0.0354717	2.03737	0.0151668	26	28	23	13	19	18	Probable transposase
Rv2882c	0.388876	0.035542	7.36451	0.0152058	819	588	709	893	1106	1069	Ribosome recycling factor Frr (ribosome releasing factor) (RRF)
Rv2404c	0.358827	0.0355713	7.17735	0.0152272	643	600	621	762	1150	788	Probable GTP-binding protein LepA (GTP-binding elongation factor)
Rv3631	-0.362319	0.0359091	5.61321	0.0153807	277	266	265	188	281	238	Possible transferase (possibly glycosyltransferase)
Rv3772	-0.396895	0.0361351	6.23972	0.0154865	457	372	435	297	379	401	Probable histidinol-phosphate aminotransferase HisC2 (imidazole acetol-phosphate transaminase) (imidazolylacetolphosphate aminotransferase)
Rv0812	-0.34165	0.0363676	5.93045	0.0155952	344	324	332	238	358	292	Probable amino acid aminotransferase
Rv3227	0.34214	0.0364087	7.22899	0.0156219	682	591	673	779	1188	817	3-phosphoshikimate 1-carboxyvinyltransferase AroA (5-enolpyruvylshikimate-3-phosphate synthase) (EPSP synthase) (EPSPS)
Rv3921c	0.350081	0.036449	10.1275	0.0156482	5359	4295	4896	5910	7747	6856	Probable conserved transmembrane protein
Rv0653c	0.697948	0.0366335	4.24418	0.0157456	82	63	72	83	138	190	Possible transcriptional regulatory protein (probably TetR-family)
Rv1322A	-0.394609	0.0366335	10.3388	0.0157457	8374	6468	6922	4223	9149	5880	Conserved protein
Rv3433c	-0.315368	0.0366791	6.44041	0.0157744	505	412	503	315	560	417	Conserved protein
Rv2696c	-0.336047	0.0369228	8.26544	0.0158884	2050	1494	1553	1096	1992	1474	Conserved alanine and glycine and valine rich protein
Rv1223	-0.340183	0.0369757	9.67306	0.0159203	4950	4014	4511	3417	4709	3705	Probable serine protease HtrA (DEGP protein)
Rv3731	-0.447327	0.0369806	5.18001	0.0159317	223	174	225	111	205	203	Possible ATP-dependent DNA ligase LigC (polydeoxyribonucleotide synthase [ATP]) (polynucleotide ligase [ATP]) (sealase) (DNA repair protein) (DNA joinase)
Rv1045	-0.584533	0.0370037	4.69379	0.0159508	143	156	160	115	142	91	Hypothetical protein
Rv3164c	-0.438581	0.0371025	5.21737	0.0160026	251	196	189	138	237	155	Probable methanol dehydrogenase transcriptional regulatory protein MoxR3
Rv1767	0.5104	0.0371506	4.84156	0.0160327	99	119	136	131	253	185	Conserved protein
Rv1379	-0.540655	0.037175	6.48394	0.0160599	616	472	505	278	687	329	Probable pyrimidine operon regulatory protein PyrR
Rv3254	0.303263	0.037175	7.00413	0.0160617	623	517	551	565	954	841	Conserved hypothetical protein
Rv1537	-0.449933	0.0372326	5.23126	0.0160958	207	209	221	160	208	157	Probable DNA polymerase IV DinX (pol IV 1) (DNA nucleotidyltransferase (DNA-directed))
Rv0284	-0.373479	0.0372599	10.5564	0.0161169	9059	7515	8575	6396	8193	6884	ESX conserved component EccC3_ ESX-3 type VII secretion system protein_ Possible membrane protein_
Rv0788	0.290431	0.0372827	7.47981	0.016136	870	736	756	790	1405	1084	Probable phosphoribosylformylglycinamidine synthase I PURG (FGAM synthase I)
Rv3490	-0.360073	0.0373828	9.26546	0.0161887	3999	2953	3323	2557	3323	2941	Alpha, alpha-trehalose-phosphate synthase [UDP-forming] OtsA (trehalose-6-phosphate synthase) (UDP-glucose-glucosephosphate glucosyltransferase) (trehalosephosphate-UDP glucosyltransferase) (trehalose-6-phosphate synthetase) (trehalose-phosphate synthase) (trehalose-phosphate synthetase) (transglucosylase) (trehalosephosphate-UDP glucosyl transferase)
Rv2558	0.407707	0.0375294	7.56583	0.0162615	962	665	800	845	1792	1075	Conserved protein
Rv0587	-0.447096	0.0375307	6.38413	0.0162852	541	417	472	325	564	312	Conserved hypothetical integral membrane protein YrbE2A
Rv2489c	0.781498	0.0375307	1.81584	0.0162753	12	14	12	18	33	24	Hypothetical alanine rich protein
Rv3249c	-1.26903	0.0375307	9.46793	0.0162901	4386	5561	6286	1458	1787	5698	Possible transcriptional regulatory protein (probably TetR-family)
Rv0451c	-0.532067	0.0375399	5.35596	0.0163034	277	197	249	129	194	247	Probable conserved membrane protein MmpS4
Rv1927	0.520802	0.0375687	7.64832	0.0163253	841	765	838	1321	1626	1014	Conserved hypothetical protein
Rv1638	-0.330777	0.0378575	8.7531	0.0164602	2491	2132	2459	1800	2617	1892	Probable excinuclease ABC (subunit A - DNA-binding ATPase) UvrA
Rv2268c	-0.81773	0.0379777	3.46566	0.0165219	76	72	69	20	62	66	Probable cytochrome P450 128 Cyp128
Rv2130c	-0.299425	0.0380233	7.56851	0.0165512	1186	869	1040	742	1144	926	Cysteine:1D-myo-inosityl 2-amino-2-deoxy--D-glucopyranoside ligase MshC
Rv1512	-0.332055	0.0382437	7.08168	0.0166567	814	671	736	557	841	590	Probable nucleotide-sugar epimerase EpiA
Rv0798c	0.418705	0.038492	6.96018	0.0167744	528	488	562	481	1064	904	29 KDa antigen CFP29
Rv0070c	0.453332	0.0386524	5.46229	0.0168539	179	210	164	213	365	273	Serine hydroxymethyltransferase GlyA2 (serine methylase 2) (SHMT 2)
Rv3360	0.524329	0.0386587	3.95181	0.0168663	67	57	64	65	124	121	Conserved hypothetical protein
Rv1117	-0.38439	0.0388005	7.39352	0.0169378	1082	840	894	612	861	950	Conserved protein
Rv2300c	0.438398	0.0388643	4.55704	0.0169753	108	84	103	109	173	170	Conserved protein
Rv0469	-0.429679	0.0389145	8.64265	0.0170069	2730	2081	2022	1223	2286	2289	Possible mycolic acid synthase UmaA
Rv3753c	-0.354027	0.0390014	6.77002	0.0170546	715	546	553	411	707	484	Conserved protein
Rv3276c	-0.366077	0.0390327	7.76924	0.017078	1153	1117	1353	895	1165	1069	Probable phosphoribosylaminoimidazole carboxylase ATPase subunit PurK (air carboxylase) (AIRC)
Rv0034	1.22298	0.0390336	1.80774	0.0170882	11	10	12	11	52	36	Conserved hypothetical protein
Rv0217c	-0.445562	0.0390336	5.52616	0.0171076	269	244	272	147	241	270	Possible esterase LipW
Rv0455c	-0.558772	0.0390336	7.59397	0.0171048	1584	931	1002	656	884	1093	Conserved protein
Rv3708c	-0.291284	0.0390527	8.22112	0.0171257	1655	1477	1693	1176	1898	1378	Aspartate-semialdehyde dehydrogenase Asd (ASA dehydrogenase) (ASADH) (aspartic semialdehyde dehydrogenase) (L-aspartate-beta-semialdehyde dehydrogenase)
Rv0473	-0.346942	0.0392497	7.1168	0.0172218	819	652	819	589	768	650	Possible conserved transmembrane protein
Rv0337c	-0.278192	0.0393474	7.91978	0.0172745	1405	1227	1265	951	1481	1183	Probable aspartate aminotransferase AspC (transaminase A) (ASPAT)
Rv1892	0.649883	0.0394175	4.09868	0.017315	91	48	65	100	165	94	Probable membrane protein
Rv0282	-0.477196	0.039587	10.7884	0.0173994	10897	9446	10281	8022	8476	7682	ESX conserved component EccA3_ ESX-3 type VII secretion system protein_
MTB000061	-0.507186	0.0396623	3.82273	0.0174525	97	70	81	45	92	61	Fragment of putative small regulatory RNA
Rv2095c	0.299245	0.0396623	6.71493	0.0174621	495	424	466	454	803	677	Proteasome accessory factor C PafC
Rv3585	-0.370636	0.0396623	7.8855	0.0174591	1335	1209	1381	1038	1335	1020	DNA repair protein RadA (DNA repair protein SMS)
Rv0160c	-0.70942	0.0396878	2.56714	0.0174832	45	26	41	17	32	27	PE family protein PE4
Rv0999	0.285004	0.0397892	6.90332	0.0175378	552	495	537	535	903	746	Unknown protein
Rv1762c	-0.509963	0.0398292	5.15391	0.0175653	235	177	207	130	160	202	Unknown protein
Rv0078A	-0.470367	0.0398834	6.84931	0.0176051	891	517	624	365	643	626	Hypothetical protein
Rv0145	-0.372051	0.0398834	10.7282	0.017609	10745	8491	9125	7145	9623	7516	Possible S-adenosylmethionine-dependent methyltransferase
Rv3491	-0.291844	0.0399154	7.32771	0.0176331	963	806	830	634	949	798	Unknown protein
Rv0157A	0.53218	0.0400427	4.96449	0.0176993	164	112	110	135	310	194	Conserved protein
Rv0032	0.501489	0.0400805	4.90371	0.017726	127	118	124	115	281	212	Possible 8-amino-7-oxononanoate synthase BioF2 (AONS) (8-amino-7-ketopelargonate synthase) (7-keto-8-amino-pelargonic acid synthetase) (7-KAP synthetase) (L-alanine--pimelyl CoA ligase)
Rv2953	0.333931	0.0401023	7.88822	0.0177456	1052	1032	997	988	1861	1601	Enoyl reductase
Rv1768	0.303469	0.0401329	7.64204	0.0177691	878	826	922	948	1398	1291	PE-PGRS family protein PE_PGRS31
Rv2938	-0.507497	0.0404536	6.99906	0.0179212	868	643	717	612	627	513	Probable daunorubicin-dim-transport integral membrane protein ABC transporter DrrC
Rv2716	0.489449	0.0405656	7.0144	0.0180112	501	497	597	665	823	1032	Conserved protein
Rv2747	-0.433227	0.0405656	4.73252	0.0179957	152	140	161	84	179	121	Probable L-glutamate alpha-N-acetyltranferase ArgA (alpha-N-acetylglutamate synthase)
Rv3113	0.834141	0.0405656	2.5316	0.0179972	31	16	17	32	43	52	Possible phosphatase
Rv3913	0.332516	0.0405656	6.24938	0.0180106	339	312	340	322	593	506	Probable thioredoxin reductase TrxB2 (TRXR) (TR)
Rv1731	-0.343566	0.0408446	7.70652	0.0181452	1122	1144	1170	711	1211	1157	Possible succinate-semialdehyde dehydrogenase [NADP+] dependent (SSDH) GabD2
MTB000108	1.37261	0.0409008	2.25797	0.0181804	24	7	16	20	45	76	Putative small regulatory RNA
Rv3072c	-0.457325	0.0409747	4.73822	0.0182235	176	148	135	94	174	111	Conserved hypothetical protein
Rv3603c	-0.512715	0.0410059	7.59029	0.0182475	1376	992	1018	898	1014	729	Conserved hypothetical alanine and leucine rich protein
Rv2977c	0.385433	0.0411301	7.08565	0.018315	526	521	703	679	1023	844	Probable thiamine-monophosphate kinase ThiL (thiamine-phosphate kinase)
Rv3033	0.589899	0.0411301	3.92868	0.0183233	67	60	55	59	137	121	Unknown protein
Rv0442c	-0.480483	0.0411516	5.90294	0.0183431	467	265	323	235	340	257	PPE family protein PPE10
Rv0945	-0.301551	0.0412455	6.91354	0.0183968	655	638	662	432	767	602	Probable short-chain type dehydrogenase/reductase
Rv1062	-0.381278	0.0412455	5.50051	0.0184135	262	245	246	177	286	192	Conserved hypothetical protein
Rv2173	-0.388711	0.0412455	6.6613	0.0184157	557	534	593	442	535	463	Probable geranylgeranyl pyrophosphate synthetase IdsA2 (ggppsase) (GGPP synthetase) (geranylgeranyl diphosphate synthase)
Rv1077	-0.346149	0.0413438	8.53864	0.0184705	2321	1725	2117	1180	2472	1929	Probable cystathionine beta-synthase Cbs (serine sulfhydrase) (beta-thionase) (hemoprotein H-450)
Rv3301c	-0.31054	0.0413438	6.53378	0.0184802	527	495	486	331	587	461	Probable phosphate-transport system transcriptional regulatory protein PhoU homolog 1 PhoY1
Rv1431	0.370147	0.041418	5.6684	0.0185312	212	202	238	264	384	299	Conserved membrane protein
Rv2744c	-0.412246	0.041418	8.67279	0.018534	2672	1929	2332	1260	2286	2407	Conserved 35 kDa alanine rich protein
Rv2715	0.332535	0.0414537	8.9012	0.0185623	2208	1852	2186	2568	3490	2690	Possible hydrolase
Rv3700c	0.31771	0.0414537	5.96116	0.0185706	290	243	283	287	498	367	Conserved hypothetical protein
Rv3558	0.436435	0.0414809	5.11627	0.0185931	162	131	142	158	245	265	PPE family protein PPE64
Rv1096	-0.326971	0.0419656	7.41995	0.0188208	1046	846	912	729	972	794	Possible glycosyl hydrolase
Rv1663	0.484591	0.0419786	4.46187	0.0188371	79	89	104	117	173	136	Probable polyketide synthase Pks17
Rv0253	-0.801488	0.041989	3.54971	0.0188626	62	79	83	54	61	33	Probable nitrite reductase [NAD(P)H] small subunit NirD
Rv3255c	-0.389419	0.041989	7.19074	0.018855	883	751	809	594	963	570	Probable mannose-6-phosphate isomerase ManA (phosphomannose isomerase) (phosphomannoisomerase) (PMI) (phosphohexoisomerase) (phosphohexomutase)
Rv3219	-0.441672	0.0420047	10.2546	0.0188802	8704	5698	6693	3762	6907	6958	Transcriptional regulatory protein WhiB-like WhiB1_ Contains [4FE-4S]2+ cluster_
Rv2137c	-0.412501	0.0420616	9.49436	0.0189267	4837	3335	4091	2225	5161	3353	Conserved hypothetical protein
Rv2667	0.609747	0.0420616	2.66928	0.0189216	25	21	28	34	53	41	Possible ATP-dependent protease ATP-binding subunit ClpC2
Rv1036c	-0.805038	0.0421898	1.86242	0.0189948	22	22	25	12	22	11	Probable IS1560 transposase (fragment)
Rv0939	-0.269408	0.042308	8.69157	0.0190586	2475	1974	2205	1603	2564	2035	Possible bifunctional enzyme: 2-hydroxyhepta-2,4-diene-1,7-dioate isomerase (HHDD isomerase) + cyclase/dehydrase
Rv2829c	-0.463321	0.0425747	5.91624	0.0191893	374	281	396	170	417	294	Possible toxin VapC22
Rv3737	0.30075	0.0427699	7.07924	0.019288	604	568	608	577	1036	882	Probable conserved transmembrane protein
Rv3714c	-0.470377	0.0428112	5.5164	0.0193172	250	266	268	192	277	173	Conserved hypothetical protein
Rv3055	-0.417233	0.042876	4.54888	0.0193572	140	121	131	94	124	112	Possible transcriptional regulatory protein (probably TetR-family)
Rv2202c	0.297876	0.0432765	8.83882	0.0195487	2053	1855	2132	2128	3183	3023	Adenosine kinase
Rv2098c	0.651987	0.0434274	3.61852	0.0196277	47	35	62	70	86	96	PE-PGRS family protein PE_PGRS36
Rv2507	0.554695	0.0435521	7.7116	0.0196949	851	718	975	874	1485	1976	Possible conserved proline rich membrane protein
Rv0411c	-0.360374	0.0436433	7.33928	0.019747	967	774	941	699	842	783	Probable glutamine-binding lipoprotein GlnH (GLNBP)
Rv1251c	-0.5047	0.043749	7.01915	0.0198057	768	700	805	326	928	654	Conserved hypothetical protein
Rv2378c	-0.340284	0.0439245	5.33366	0.0198961	241	194	229	147	256	190	Lysine-N-oxygenase MbtG (L-lysine 6-monooxygenase) (lysine N6-hydroxylase)
Rv0569	0.395245	0.0439978	5.79191	0.0199403	250	200	261	232	502	340	Conserved protein
Rv2294	0.41558	0.0441429	5.95087	0.020017	259	268	258	252	565	393	Probable aminotransferase
Rv1402	0.381391	0.0442962	7.98896	0.0200975	1081	1031	1139	1456	1901	1379	Putative primosomal protein N' PriA (replication factor Y)
Rv1879	0.41897	0.0443324	4.41802	0.020125	94	83	93	91	180	141	Conserved hypothetical protein
Rv3235	0.689764	0.0447657	3.79739	0.020344	66	37	61	54	128	121	Hypothetical alanine arginine proline rich protein
Rv3383c	-0.595906	0.0447657	7.11387	0.0203332	790	770	913	670	556	614	Possible polyprenyl synthetase IdsB (polyprenyl transferase) (polyprenyl diphosphate synthase)
Rv1206	0.300242	0.0448465	7.06482	0.0204016	620	518	628	641	1071	748	Probable fatty-acid-CoA ligase FadD6 (fatty-acid-CoA synthetase) (fatty-acid-CoA synthase)
Rv3580c	0.377693	0.0448465	7.95667	0.020403	1140	945	1105	1414	1924	1308	Cysteinyl-tRNA synthetase 1 CysS1 (cysteine--tRNA ligase 1) (CYSRS 1) (cysteine translase)
Rv3892c	0.451087	0.0450275	5.13252	0.0204966	162	129	147	188	313	183	PPE family protein PPE69
Rv1994c	-0.580319	0.0451424	4.11387	0.0205601	126	75	116	46	107	87	Metal sensor transcriptional regulator CmtR (ArsR-SmtB family)
Rv0283	-0.478437	0.0458372	9.8662	0.020888	5599	4984	5566	4365	4879	3607	ESX conserved component EccB3_ ESX-3 type VII secretion system protein_ Possible membrane protein_
Rv3732	-0.306246	0.0459556	6.21574	0.0209534	420	390	395	289	450	359	Conserved protein
Rv3321c	-0.52955	0.0462374	5.04102	0.0210934	258	134	203	107	179	168	Possible antitoxin VapB44
Rv2437	-0.840766	0.0464041	3.03686	0.0211809	60	61	42	17	39	50	Conserved transmembrane protein
Rv1825	-0.337012	0.0464226	6.14027	0.021201	419	349	395	227	466	361	Conserved protein
Rv3196	1.12876	0.0464776	1.83195	0.0212376	16	11	8	16	28	48	Conserved hypothetical protein
Rv0699	-0.825041	0.0465422	2.49592	0.0212959	29	37	42	23	21	24	Hypothetical protein
Rv2080	0.488522	0.0465422	5.93598	0.0213014	232	259	267	243	488	495	Lipoprotein LppJ
Rv3239c	0.455502	0.0465422	6.21005	0.0213019	355	272	303	336	750	400	Probable conserved transmembrane transport protein
Rv0290	0.505989	0.0467213	9.72825	0.021399	3242	3245	3966	5306	7163	4239	ESX conserved component EccD3_ ESX-3 type VII secretion system protein_ Probable transmembrane protein_
Rv2992c	-0.311863	0.0467213	7.70714	0.0214072	1184	1075	1139	851	1339	908	Glutamyl-tRNA synthetase GltS (glutamate--tRNA ligase) (glutamyl-tRNA synthase) (GLURS)
Rv0787	0.534648	0.0467224	4.91577	0.0214193	114	127	126	123	234	255	Unknown protein
Rv3727	1.04302	0.0468894	5.19291	0.0215075	149	113	106	440	264	205	Possible oxidoreductase
Rv1166	0.306717	0.0472784	7.77882	0.0216977	1026	925	933	1096	1737	1199	Probable conserved lipoprotein LpqW
Rv1557	0.518816	0.0473302	5.22954	0.0217333	191	122	148	233	310	199	Probable conserved transmembrane transport protein MmpL6
Rv3776	-0.434223	0.0475442	5.87488	0.0218434	375	263	369	185	319	340	Conserved hypothetical protein
Rv2739c	0.282524	0.0478937	7.5532	0.0220207	828	760	902	905	1374	1120	Possible alanine rich transferase
Rv2817c	0.847282	0.0478937	3.54852	0.0220277	41	47	40	42	105	129	Conserved hypothetical protein
Rv1560	-0.67841	0.047907	4.47068	0.0220458	212	97	120	70	106	114	Possible antitoxin VapB11
Rv0508	0.434079	0.0480703	5.54007	0.0221449	242	168	181	223	429	257	Conserved hypothetical protein
Rv1620c	0.479202	0.0480703	6.64066	0.0221412	473	384	385	451	1052	534	Probable 'component linked with the assembly of cytochrome' transport transmembrane ATP-binding protein ABC transporter CydC
Rv1895	0.462775	0.048095	5.02136	0.0221739	148	115	144	138	322	191	Possible dehydrogenase
Rv2262c	0.398618	0.048095	4.61531	0.0221802	103	101	106	118	178	165	Conserved hypothetical protein
Rv2124c	0.343386	0.048109	9.67939	0.0221986	3792	3281	3591	4525	5848	4640	5-methyltetrahydrofolate--homocystein methyltransferase MetH (methionine synthase, vitamin-B12 dependent isozyme) (ms)
Rv2182c	0.321634	0.04841	8.23917	0.0223647	1486	1147	1333	1267	2216	2151	1-acylglycerol-3-phosphate O-acyltransferase
Rv2369c	1.18927	0.04841	0.544934	0.0223737	6	2	6	6	17	14	Hypothetical protein
Rv3738c	-0.433678	0.04841	5.44877	0.0223593	215	253	276	154	241	222	PPE family protein PPE66
Rv2772c	-0.330963	0.0485287	6.11068	0.0224406	411	343	379	268	454	300	Probable conserved transmembrane protein
Rv3189	0.633661	0.0488282	2.91719	0.0225912	40	21	29	36	69	51	Conserved hypothetical protein
Rv1552	0.802091	0.0489244	3.75369	0.0226479	50	54	44	97	143	63	Probable fumarate reductase [flavoprotein subunit] FrdA (fumarate dehydrogenase) (fumaric hydrogenase)
Rv0858c	0.399438	0.0490178	5.41172	0.0227034	218	166	161	187	321	303	Probable N-succinyldiaminopimelate aminotransferase DapC (DAP-at)
Rv0277A	0.446943	0.0491076	7.93725	0.0227572	1280	806	1029	997	2443	1511	Possible antitoxin VapB25
Rv2386c	0.69458	0.0491175	3.49662	0.022774	44	39	45	73	114	55	Isochorismate synthase MbtI
Rv0618	-0.322794	0.0491263	5.41734	0.0228025	242	210	246	159	265	206	Probable galactose-1-phosphate uridylyltransferase GalTa [first part]
Rv2203	0.542808	0.0491263	5.78685	0.0227914	226	202	240	240	378	509	Possible conserved membrane protein
Rv2003c	0.461227	0.0496801	3.86926	0.0230843	67	59	55	74	122	86	Conserved hypothetical protein
Rv3424c	-0.899135	0.0496801	1.67917	0.0230809	16	27	21	9	14	14	Hypothetical protein
Rv0852	0.479687	0.0497085	4.66732	0.0231099	119	103	94	113	248	147	Possible fatty-acid-CoA ligase FadD16 (fatty-acid-CoA synthetase) (fatty-acid-CoA synthase)
MTB000012	1.14759	0.0499138	1.49391	0.0232177	16	10	4	18	30	20	tRNA-Asp (GTC)
Rv3543c	-0.376643	0.0500182	5.63936	0.0232901	291	274	266	175	343	215	Probable acyl-CoA dehydrogenase FadE29
Rv3854c	-0.653038	0.0500182	10.1724	0.0232912	7886	5771	7695	3301	4684	7874	Monooxygenase EthA
Rv0608	-0.545302	0.0502739	6.54602	0.0234478	775	402	535	253	570	497	Possible antitoxin VapB28
Rv2397c	0.328094	0.0502739	6.9712	0.0234348	532	519	582	660	889	744	Sulfate-transport ATP-binding protein ABC transporter CysA1
Rv2857c	-0.285957	0.0502739	6.48186	0.0234366	513	463	466	328	560	450	Probable short-chain type dehydrogenase/reductase
Rv0875c	0.37776	0.0503871	5.69925	0.0235132	260	168	246	257	400	318	Possible conserved exported protein
Rv1770	0.410974	0.0506628	7.92754	0.0236597	1312	859	959	1036	2324	1442	Conserved protein
Rv2577	0.518133	0.0506628	3.47211	0.023667	40	44	51	52	90	76	Conserved protein
Rv1286	-0.440231	0.0508041	4.85528	0.0237457	190	157	150	85	194	141	Probable bifunctional enzyme CysN/CysC: sulfate adenyltransferase (subunit 1) + adenylylsulfate kinase
Rv0882	0.685382	0.0509187	2.92572	0.0238119	29	24	35	29	73	62	Probable transmembrane protein
Rv2919c	-0.341835	0.0510071	6.45131	0.0238787	584	440	426	325	510	444	Probable nitrogen regulatory protein P-II GlnB
Rv3291c	0.621504	0.0510071	3.66951	0.0238707	56	45	48	55	93	118	Probable transcriptional regulatory protein LrpA (Lrp/AsnC-family)
Rv3410c	-0.380769	0.0511319	6.75779	0.0239625	572	594	635	449	677	440	Probable inosine-5'-monophosphate dehydrogenase GuaB3 (imp dehydrogenase) (inosinic acid dehydrogenase) (inosinate dehydrogenase) (imp oxidoreductase) (inosine-5'-monophosphate oxidoreductase) (IMPDH) (IMPD)
Rv3866	0.307348	0.0511319	8.49877	0.0239587	1617	1476	1663	1812	2405	2336	ESX-1 secretion-associated protein EspG1
Rv1345	0.295597	0.051307	7.51377	0.0240574	810	764	833	930	1356	1032	Probable fatty acyl-AMP ligase MbtM
Rv1870c	0.482528	0.0514677	9.0886	0.0241583	2412	2251	2084	3501	4334	2737	Conserved hypothetical protein
Rv3059	-0.320571	0.0514677	7.09321	0.024154	847	642	752	465	793	773	Probable cytochrome P450 136 Cyp136
Rv0794c	-0.333519	0.0515589	6.33266	0.024214	500	366	466	268	491	438	Probable oxidoreductase
Rv1017c	-0.280468	0.0516793	8.11907	0.0242962	1669	1362	1457	1018	1616	1528	Probable ribose-phosphate pyrophosphokinase PrsA (phosphoribosyl pyrophosphate synthetase) (PRPP synthetase)
Rv2035	0.918321	0.0516793	3.05603	0.0242943	50	20	25	31	96	74	Conserved hypothetical protein
Rv3658c	-0.536428	0.0517537	5.8314	0.0243441	338	299	366	229	393	183	Probable conserved transmembrane protein
Rv0526	0.356523	0.052057	7.72899	0.0245133	940	838	961	1214	1464	1221	Possible thioredoxin protein (thiol-disulfide interchange protein)
Rv1841c	-0.377737	0.052057	7.08008	0.0245256	786	681	779	619	726	589	Conserved hypothetical membrane protein
Rv2329c	0.297501	0.052057	7.94492	0.024513	1081	1039	1125	1056	2085	1450	Probable nitrite extrusion protein 1 NarK1 (nitrite facilitator 1)
Rv0226c	0.414658	0.0522817	6.62396	0.0246445	396	390	466	475	928	521	Probable conserved transmembrane protein
Rv0854	0.495744	0.0522955	4.96031	0.024664	144	114	127	118	258	254	Conserved protein
MTB000065	0.844195	0.0524489	2.81459	0.0247494	32	29	17	33	54	71	Putative small regulatory RNA
Rv2046	0.378083	0.0529307	5.33208	0.0249899	192	156	170	162	328	281	Probable lipoprotein LppI
Rv1167c	-0.364374	0.0529704	6.40285	0.0250219	544	413	448	322	435	467	Probable transcriptional regulatory protein
Rv3427c	-0.624612	0.0529732	4.73165	0.0250364	172	148	155	105	98	153	Possible transposase
Rv1800	-0.337117	0.0530003	6.31983	0.0250624	431	431	446	300	435	431	PPE family protein PPE28
Rv3480c	-0.333003	0.053158	7.37578	0.0251502	1018	851	866	526	1152	831	Possible triacylglycerol synthase (diacylglycerol acyltransferase)
Rv3396c	-0.336247	0.0533926	8.28224	0.0252745	1715	1614	1779	1357	1825	1346	Probable GMP synthase [glutamine-hydrolyzing] GuaA (glutamine amidotransferase) (GMP synthetase)
Rv3901c	-0.383965	0.0535624	4.65771	0.0253682	140	142	138	89	146	128	Possible membrane protein
Rv1118c	0.467972	0.0537399	4.99285	0.0254656	132	129	136	120	284	234	Conserved protein
Rv0456A	-0.780348	0.0538492	1.50814	0.0255308	21	17	15	10	12	12	Possible toxin MazF1
Rv2352c	0.632135	0.053997	5.17664	0.0256143	123	142	165	129	334	320	PPE family protein PPE38
Rv2983	-0.498709	0.054023	4.89916	0.0256401	164	167	181	129	133	147	Conserved hypothetical alanine rich protein
Rv0403c	-0.669358	0.0540493	3.94354	0.025666	82	103	98	63	96	46	Probable conserved membrane protein MmpS1
Rv2172c	-0.587051	0.05412	8.834	0.025713	3071	2622	2517	2323	2059	1681	Conserved protein
Rv0098	-0.615394	0.054274	2.90033	0.0258023	45	41	47	24	33	42	Probable fatty acyl CoA thioesterase type III FcoT
Rv1480	-0.296914	0.054274	9.00628	0.025819	2868	2626	2837	2167	3060	2355	Conserved protein
Rv2564	0.50615	0.054274	6.56018	0.0258267	406	384	373	356	1027	596	Probable glutamine-transport ATP-binding protein ABC transporter GlnQ
Rv2776c	-0.315646	0.0544079	6.24315	0.0259311	475	358	404	298	423	391	Probable oxidoreductase
Rv2786c	0.264689	0.0544079	6.89348	0.0259199	557	486	542	545	924	687	Probable bifunctional FAD synthetase/riboflavin biosynthesis protein RibF: riboflavin kinase (flavokinase) + FMN adenylyltransferase (FAD pyrophosphorylase) (FAD synthetase)(FAD diphosphorylase) (flavin adenine dinucleotide synthetase)
Rv3405c	0.617875	0.0544079	5.02377	0.025914	129	114	141	186	356	153	Possible transcriptional regulatory protein
Rv2211c	0.337681	0.0545283	7.48245	0.0260021	787	729	807	875	1553	936	Probable aminomethyltransferase GcvT (glycine cleavage system T protein)
Rv2730	0.912509	0.0545447	1.81774	0.0260235	11	12	14	13	46	26	Hypothetical protein
Rv0780	-0.379808	0.0546808	6.00875	0.026102	363	349	356	279	384	264	Phosphoribosylaminoimidazole- succinocarboxamide synthase PurC (SAICAR synthetase)
Rv3486	0.667197	0.0549206	4.50703	0.0262301	84	79	101	95	163	234	Conserved protein
Rv0560c	0.515054	0.0549443	5.03281	0.026263	135	121	144	136	236	289	Possible benzoquinone methyltransferase (methylase)
Rv2274A	-0.825115	0.0549443	2.04514	0.0262688	34	23	23	10	17	25	Possible antitoxin MazE8
Rv2326c	-0.419613	0.0550808	9.37924	0.0263478	3818	3398	4089	3067	3310	2923	Possible transmembrane ATP-binding protein ABC transporter
Rv2897c	-0.713007	0.0562464	4.62088	0.0269193	163	141	146	117	81	123	Conserved hypothetical protein
Rv2903c	0.306567	0.0565403	9.61458	0.0270741	3705	3133	3484	4050	6050	4228	Probable signal peptidase I LepB (SPASE I) (leader peptidase I)_
Rv3425	-0.732233	0.0566229	6.03828	0.0271277	456	378	386	333	210	310	PPE family protein PPE57
Rv0364	0.310412	0.0566321	7.38646	0.027176	815	642	745	795	1424	895	Possible conserved transmembrane protein
Rv1274	-0.255766	0.0566321	7.64257	0.0271705	1123	970	1100	733	1211	1078	Possible lipoprotein LprB
Rv1348	0.471565	0.0566321	5.78313	0.0271885	235	197	251	325	485	272	Iron-regulated transporter IrtA
Rv2230c	0.365588	0.0566321	6.51425	0.0271776	361	372	448	440	780	507	Conserved protein
Rv2603c	0.292162	0.0566643	7.8762	0.0272181	1057	970	1075	961	1803	1587	Highly conserved protein
Rv1466	-0.371983	0.0568193	6.80099	0.0273066	667	537	664	330	790	557	Conserved protein
Rv3685c	-0.39149	0.0569567	7.26914	0.0273868	921	821	835	669	976	588	Probable cytochrome P450 137 Cyp137
Rv3547	0.401226	0.0571094	6.15836	0.0274745	346	250	320	283	556	546	Deazaflavin-dependent nitroreductase Ddn
Rv1445c	-0.269668	0.0571205	6.36623	0.027494	474	401	448	317	501	418	Probable 6-phosphogluconolactonase DevB (6PGL)
Rv3156	0.384252	0.0571689	9.99951	0.0275316	4347	4106	4660	5812	8123	5290	Probable NADH dehydrogenase I (chain L) NuoL (NADH-ubiquinone oxidoreductase chain L)
Rv0382c	-0.334493	0.0574681	6.9596	0.02769	765	602	675	549	720	544	Probable orotate phosphoribosyltransferase PyrE (OPRT) (oprtase)
Rv0757	0.286849	0.057597	7.78852	0.0277664	1145	861	936	930	1697	1445	Possible two component system response transcriptional positive regulator PhoP
Rv2970c	-0.321434	0.0576182	8.29265	0.027791	1965	1550	1627	1303	1996	1330	Probable lipase/esterase LipN
Rv0058	-0.378456	0.05786	9.5131	0.027922	4489	3660	4026	2373	5538	3160	Probable replicative DNA helicase DnaB
Rv1257c	-0.265015	0.0580629	7.88274	0.0280343	1280	1227	1268	931	1386	1212	Probable oxidoreductase
Rv1361c	-0.386852	0.0580696	8.90742	0.0280665	2944	2553	2550	2087	2299	2405	PPE family protein PPE19
Rv3650	-0.599633	0.0580696	3.14879	0.0280549	57	49	50	37	37	43	PE family protein PE33
Rv2361c	-0.316183	0.0582164	6.3873	0.0281519	496	407	462	341	539	360	Long (C50) chain Z-isoprenyl diphosphate synthase (Z-decaprenyl diphosphate synthase)
Rv0125	0.273534	0.0582325	8.18419	0.0281742	1285	1221	1358	1401	2249	1626	Probable serine protease PepA (serine proteinase) (MTB32A)
Rv1702c	-0.52479	0.0584013	4.82087	0.0282704	165	158	169	93	125	176	Conserved hypothetical protein
Rv3812	-0.33845	0.0584435	6.09038	0.0283054	389	355	370	276	357	356	PE-PGRS family protein PE_PGRS62
Rv0365c	-0.307466	0.0588055	6.05533	0.0284953	413	329	342	237	395	356	Conserved protein
Rv3784	-0.420691	0.0588778	5.37752	0.028545	278	219	206	164	205	218	Possible dTDP-glucose 4,6-dehydratase
Rv1058	-0.3698	0.0588822	5.8616	0.0285618	348	308	314	173	384	309	Probable medium chain fatty-acid-CoA ligase FadD14 (fatty-acid-CoA synthetase) (fatty-acid-CoA synthase)
Rv0357c	0.32838	0.0591177	6.36386	0.0286997	376	352	347	365	718	465	Probable adenylosuccinate synthetase PurA (imp--aspartate ligase) (ADSS) (ampsase)
Rv2319c	-0.518796	0.0591177	3.83671	0.0287055	85	92	74	47	95	57	Universal stress protein family protein
Rv3554	-0.541505	0.0592498	6.83902	0.0287844	591	662	789	283	681	680	Possible electron transfer protein FdxB
Rv0787A	0.470107	0.0594148	6.17165	0.0288793	373	221	316	341	487	581	Conserved protein
Rv3823c	0.340594	0.0594499	8.56838	0.0289112	1750	1567	1613	2033	3078	1950	Conserved integral membrane transport protein MmpL8
Rv0471c	-0.448007	0.0595422	4.91504	0.0289709	193	142	177	139	156	127	Hypothetical protein
Rv0678	0.480215	0.0598452	5.64988	0.0291332	200	155	285	224	450	321	Conserved protein
Rv1817	-0.417975	0.0599584	5.54267	0.0292032	259	249	281	138	265	276	Possible flavoprotein
Rv0661c	-0.758674	0.0601795	2.56408	0.0293388	46	37	30	20	40	17	Possible toxin VapC7
Rv3069	-0.334508	0.0601795	4.81328	0.0293409	167	142	151	106	168	137	Probable conserved transmembrane protein
Rv1028A	-0.949082	0.0602992	1.14037	0.0294142	12	15	16	10	9	6	Probable membrane protein KdpF
Rv0299	0.373053	0.0604515	6.95598	0.0295036	629	430	551	524	894	943	Hypothetical protein
Rv0235c	-0.320033	0.0604583	5.89787	0.0295273	372	288	318	199	367	323	Probable conserved transmembrane protein
Rv2388c	-0.357202	0.0604583	7.81947	0.029537	1375	1091	1275	1033	1196	1013	Probable oxygen-independent coproporphyrinogen III oxidase HemN (coproporphyrinogenase) (coprogen oxidase)
MTB000029	0.842012	0.0604795	1.13851	0.0295775	6	8	9	11	23	14	tRNA-Asn (GTT)
Rv0011c	-0.380745	0.0604795	6.40072	0.0295728	469	469	464	374	497	344	#N/A
Rv0077c	-0.511533	0.0605444	3.67277	0.0296242	73	61	91	37	76	65	Probable oxidoreductase
Rv0957	0.288597	0.060697	7.81822	0.029714	1021	953	1008	922	1893	1391	Probable bifunctional purine biosynthesis protein PurH: phosphoribosylaminoimidazolecarboxamide formyltransferase (AICAR transformylase) (5'-phosphoribosyl-5-aminoimidazole-4-carboxamide formyltransferase) + inosinemonophosphate cyclohydrolase (imp cyclohydrolase) (inosinicase) (imp synthetase) (ATIC)
MTB000100	0.508643	0.061074	5.14488	0.0299138	149	125	156	205	215	272	Putative small regulatory RNA
Rv2254c	-0.754964	0.0612193	3.46236	0.0300002	67	73	63	58	39	44	Probable integral membrane protein
Rv1765A	0.92556	0.0619505	1.52685	0.0303739	14	8	8	13	22	32	Putative transposase (fragment)
Rv1259	-0.402787	0.0620215	4.71518	0.0304242	167	120	159	80	171	133	Probable uracil DNA glycosylase, UdgB
Rv1689	-0.243133	0.0620591	7.48747	0.0304581	1018	896	938	693	1100	922	Probable tyrosyl-tRNA synthase TyrS (TYRRS)
Rv0050	0.279071	0.0622434	9.03404	0.030564	2365	2164	2431	2665	3803	2970	Probable bifunctional penicillin-binding protein 1A/1B PonA1 (murein polymerase) (PBP1): penicillin-insensitive transglycosylase (peptidoglycan TGASE) + penicillin-sensitive transpeptidase (DD-transpeptidase)
Rv0625c	-0.349513	0.0623193	5.75569	0.0306168	325	283	283	212	358	225	Probable conserved transmembrane protein
Rv1692	-0.300154	0.0624612	6.92782	0.0307021	620	643	710	483	736	582	Probable phosphatase
Rv3313c	-0.347852	0.0625511	5.93134	0.0307618	358	343	308	212	416	277	Probable adenosine deaminase Add (adenosine aminohydrolase)
Rv2189c	0.392538	0.062558	7.07023	0.0307808	625	548	545	593	1329	720	Conserved hypothetical protein
Rv0193c	-0.425032	0.0629255	4.69166	0.0309773	165	134	140	77	147	150	Hypothetical protein
Rv0099	-0.337674	0.0629551	5.36816	0.0310075	230	218	229	159	269	180	Possible fatty-acid-CoA ligase FadD10 (fatty-acid-CoA synthetase) (fatty-acid-CoA synthase)
Rv1615	0.261048	0.062957	6.95441	0.0310241	615	470	577	574	949	720	Probable membrane protein
MTB000071	0.831234	0.0631546	2.97393	0.0311372	41	16	34	32	70	78	Fragment of putative small regulatory RNA
Rv1699	-0.264934	0.063171	8.30381	0.031161	1756	1599	1704	1320	1868	1522	Probable CTP synthase PyrG
Rv2841c	-0.243349	0.0633651	7.94649	0.0312725	1396	1170	1363	888	1580	1300	Probable N utilization substance protein A NusA
Rv2323c	-0.503432	0.0635715	4.19286	0.0313902	100	98	116	78	82	90	Conserved protein
Rv1993c	0.4654	0.0635769	3.50565	0.0314087	50	40	51	48	95	79	Conserved protein
Rv0389	-0.307452	0.0637888	6.31886	0.0315293	495	357	454	309	520	360	Probable phosphoribosylglycinamide formyltransferase 2 PurT (GART 2) (gar transformylase 2) (5'-phosphoribosylglycinamide transformylase 2) (formate-dependent gar transformylase)
Rv1140	-0.312251	0.0639418	7.34991	0.0316208	944	775	945	556	927	952	Probable integral membrane protein
Rv3529c	-0.500832	0.0640527	3.67381	0.0316916	93	53	79	45	72	59	Conserved hypothetical protein
Rv1907c	0.434653	0.064149	4.86876	0.0317552	113	113	144	126	273	174	Hypothetical protein
Rv1608c	-0.419566	0.0642699	6.62787	0.031847	638	488	555	292	537	620	Probable peroxidoxin BcpB
Rv3530c	-0.504975	0.0642699	3.55668	0.0318315	75	57	71	42	55	65	Possible oxidoreductase
Rv3632	0.451231	0.0645307	4.83111	0.0319923	143	90	129	113	257	195	Possible conserved membrane protein
Rv1813c	0.547184	0.06491	6.70146	0.032206	407	304	589	491	723	882	Conserved hypothetical protein
Rv3484	-0.318393	0.06491	7.58581	0.0322127	1229	902	1021	745	1012	1061	Possible conserved protein CpsA
Rv2337c	-0.333729	0.0650598	6.03205	0.0323032	446	299	341	239	424	305	Hypothetical protein
[truncated: 2,023 more rows]

## Sheet: Log2FC|1.58|
protein encoding gene	annotation	Drv3143 vs. WT	FDR
MTB000075	Fragment of putative small regulatory RNA	4.53106	9.63489e-06
MTB000158	Putative small regulatory RNA	4.1018	0.000425387
Rv1805c	Hypothetical protein	4.03978	0.0070367
Rv1217c	Probable tetronasin-transport integral membrane protein ABC transporter	3.69714	0.0010257
Rv1218c	Probable tetronasin-transport ATP-binding protein ABC transporter	3.51809	0.00226224
MTB000131	Putative small regulatory RNA	3.47487	0.000176563
Rv0267	Probable integral membrane nitrite extrusion protein NarU (nitrite facilitator)	3.46358	0.00110274
MTB000053	Putative small regulatory RNA	3.43901	0.0130523
MTB000073	Putative small regulatory RNA	3.31449	0.00467643
Rv1933c	Probable acyl-CoA dehydrogenase FadE18	3.25136	0.000960108
Rv1216c	Probable conserved integral membrane protein	3.13151	0.00382552
Rv2656c	Possible PhiRv2 prophage protein	2.88507	0.00136618
Rv1219c	Probable transcriptional regulatory protein	2.86354	0.0105832
Rv2706c	Hypothetical protein	2.74191	0.00449369
Rv0691A	Mycofactocin precursor protein	2.54873	9.43274e-05
Rv1199c	Possible transposase	2.51365	0.0325404
Rv2663	Hypothetical protein	2.46316	0.000325155
Rv3084	Probable acetyl-hydrolase/esterase LipR	2.42674	0.000189831
Rv0033	Probable acyl carrier protein AcpA (ACP)	2.42423	0.017416
Rv3083	Probable monooxygenase (hydroxylase)	2.41149	4.75927e-05
MTB000145	Putative small regulatory RNA	2.36379	0.00127907
MTB000114	Putative small regulatory RNA	2.35531	0.0020351
Rv2821c	Conserved hypothetical protein	2.27496	0.000285776
Rv2422	Hypothetical protein	2.24246	0.00923196
MTB000152	Putative small regulatory RNA	2.22816	0.00395547
Rv3613c	Hypothetical protein	2.21455	0.000285776
Rv0722	50S ribosomal protein L30 RpmD	2.20216	6.84212e-05
MTB000133	Putative small regulatory RNA	2.19558	0.00219164
Rv3508	PE-PGRS family protein PE_PGRS54	2.188	6.61804e-05
MTB000154	Putative small regulatory RNA	2.14634	0.00176185
Rv3662c	Conserved hypothetical protein	2.12756	0.00167584
MTB000141	Putative small regulatory RNA	2.11881	0.00105617
Rv2030c	Conserved protein	2.09059	0.000358938
Rv2159c	Conserved protein	2.07433	4.47574e-05
Rv3615c	ESX-1 secretion-associated protein EspC	2.04717	8.62535e-05
MTB000144	Putative small regulatory RNA	2.03819	0.000231368
Rv3085	Probable short-chain type dehydrogenase/reductase	2.02021	0.000228785
Rv3020c	ESAT-6 like protein EsxS	1.98293	0.0108517
Rv1137c	Hypothetical protein	1.96799	0.000172768
Rv2908c	Conserved hypothetical protein	1.96028	7.92299e-05
Rv0682	30S ribosomal protein S12 RpsL	1.94717	4.47574e-05
Rv3512	PE-PGRS family protein PE_PGRS56	1.90925	0.000425387
Rv3614c	ESX-1 secretion-associated protein EspD	1.89337	8.86232e-05
Rv0841	Probable conserved transmembrane protein	1.86218	0.0156346
Rv3312A	Secreted protein antigen	1.85486	0.000138774
Rv2822c	Hypothetical protein	1.80809	0.00114835
Rv1727	Conserved hypothetical protein	1.80116	0.0116553
Rv2393	Ferrochelatase Che1	1.79747	0.000132485
Rv2644c	Hypothetical protein	1.77637	0.000481872
Rv1198	Putative ESAT-6 like protein EsxL (ESAT-6 like protein 4)	1.77476	0.000102203
Rv2301	Probable cutinase Cut2	1.76998	0.000215635
Rv1884c	Probable resuscitation-promoting factor RpfC	1.75551	0.000145509
Rv3388	PE-PGRS family protein PE_PGRS52	1.74859	0.000251824
Rv1736c	Probable nitrate reductase NarX	1.7355	0.000176563
Rv1744c	Probable membrane protein	1.71678	0.00876055
Rv0454	Conserved hypothetical protein	1.70808	0.0119996
MTB000161	Putative small regulatory RNA	1.68851	0.000823443
Rv1450c	PE-PGRS family protein PE_PGRS27	1.68737	0.000671414
Rv1958c	Hypothetical protein	1.66896	0.0135822
MTB000117	Putative small regulatory RNA	1.66497	8.86232e-05
Rv3733c	Conserved hypothetical protein	1.66353	0.00013187
Rv3086	Probable zinc-type alcohol dehydrogenase AdhD (aldehyde reductase)	1.65542	0.000345069
Rv1197	ESAT-6 like protein EsxK (ESAT-6 like protein 3)	1.65288	0.000156537
Rv0459	Conserved hypothetical protein	1.6526	7.60097e-05
Rv2542	Conserved hypothetical protein	1.64929	0.000113247
Rv1182	Probable conserved polyketide synthase associated protein PapA3	1.6422	0.000156537
Rv0685	Probable iron-regulated elongation factor TU Tuf (EF-TU)	1.62861	0.000102172
Rv1393c	Probable monoxygenase	1.62764	0.000348988
MTB000115	Putative small regulatory RNA	1.62527	0.000282408
Rv0492A	Hypothetical protein	1.61905	0.00579048
Rv1394c	Probable cytochrome P450 132 Cyp132	1.61342	0.000176563
Rv3514	PE-PGRS family protein PE_PGRS57	1.61195	0.00402635
Rv1269c	Conserved probable secreted protein	1.60495	0.00118513
Rv3344c	PE-PGRS family protein PE_PGRS49	1.60493	0.00223725
Rv3551	Possible CoA-transferase (alpha subunit)	-1.58245	0.00158514
Rv0430	Conserved hypothetical protein	-1.59433	8.86232e-05
Rv3862c	Possible transcriptional regulatory protein WhiB-like WhiB6	-1.60293	0.000215427
Rv3768	Unknown protein	-1.61469	0.000547103
Rv2087	Conserved hypothetical protein	-1.64134	0.0104541
Rv1403c	Putative methyltransferase	-1.66582	0.00102037
Rv3561	Probable fatty-acid-CoA ligase FadD3 (fatty-acid-CoA synthetase) (fatty-acid-CoA synthase)	-1.66725	0.000991736
Rv2436	Ribokinase RbsK	-1.6789	9.96613e-05
Rv3552	Possible CoA-transferase (beta subunit)	-1.69168	0.00219164
Rv2745c	Transcriptional regulatory protein ClgR	-1.70412	0.000282408
Rv3503c	Probable ferredoxin FdxD	-1.70725	0.000285334
Rv3550	Probable enoyl-CoA hydratase EchA20 (enoyl hydrase) (unsaturated acyl-CoA hydratase) (crotonase)	-1.71937	0.000534515
Rv2450c	Probable resuscitation-promoting factor RpfE	-1.72487	0.00484411
Rv3252c	Probable transmembrane alkane 1-monooxygenase AlkB (alkane hydroxylase-rubredoxin)	-1.72506	0.00643852
Rv0658c	Probable conserved integral membrane protein	-1.73925	6.84212e-05
MTB000101	Putative small regulatory RNA	-1.76718	9.43274e-05
Rv3746c	Probable PE family protein PE34 (PE family-related protein)	-1.81949	0.000592275
Rv1075c	Conserved exported protein	-1.85824	0.0002314
Rv1131	Probable methylcitrate synthase PrpC	-1.88959	0.00597855
Rv2108	PPE family protein PPE36	-1.90221	0.000933701
Rv0575c	Possible oxidoreductase	-2.00404	0.000236963
Rv2390c	Conserved hypothetical protein	-2.02558	9.96613e-05
Rv1799	Probable lipoprotein LppT	-2.03052	0.000132485
Rv1129c	Probable transcriptional regulator protein	-2.0553	0.0029267
Rv2815c	Probable transposase	-2.09517	0.0200008
Rv1128c	Conserved hypothetical protein	-2.10572	0.000238545
Rv3177	Possible peroxidase (non-haem peroxidase)	-2.15175	0.000995342
Rv1369c	Probable transposase	-2.24099	0.00379133
Rv0885	Conserved hypothetical protein	-2.28324	9.43274e-05
Rv0195	Possible two component transcriptional regulatory protein (probably LuxR-family)	-2.3328	0.000191592
Rv1405c	Putative methyltransferase	-2.40993	0.000960108
Rv1588c	Partial REP13E12 repeat protein	-2.84549	0.000158414
Rv2107	PE family protein PE22	-3.04096	0.000470761
Rv3185	Probable transposase	-4.3947	0.000349759
